# Supplementary material for: In silico prediction of optimal multifactorial intervention in chronic kidney disease
Source: J Transl Med. 2025 Aug 21;23:943. doi: 10.1186/s12967-025-06977-3 (PMC12372250; doi:10.1186/s12967-025-06977-3)
Supplement: Supplementary file 2 — Additional file2 [file 12967_2025_6977_MOESM2_ESM.xlsx]

## Sheet: READ_ME
Supplementary Table 1. Treatment effect on peptide abundance, quantified by fold changes. Fold changes were calculated in pervious published (1-6) and unpublished studies by dividing the average peptide abundance after treatment by the average peptide abundance before treatment. Abbreviations: ARB – Angiotensin receptor blockers, GLP1ΡΑ – Glucagon-like peptide-1 receptor agonist, MRΑ – mineraloco…
Supplementary Table 2. Clinical characteristics at baseline and transformation of the CKD273 biomarker score into risk of MAKE. For each CKD273 score, 100 subjects with the closest CKD273 scores were selected, comprised of 50 individuals with scores above and 50 with scores below the target score value. For each subset of 100 subjects, the number of subjects experiencing MAKE was divided by the s…
Supplementary Table 3. The occurrence of CKD events across the cohorts and other relevant variables.
Supplementary Table 4. CKD273 scores at baseline and following in silico treatment. For each individual the lowest CKD273 score following in silico treatment is indicated in column "minimal 273 score". The treatment that results in the minimal CKD273 score is indicated in the column "optimal treatment". Days to 50% risk of MAKE were calculated at baseline and following the optimal treatment using…

## Sheet: Supplementary_Table_1
Peptide ID	MRA	Exercise	GLP1RA	SGLT2I	OliveOil	ARB
99900067	1	1	1	1	1	1
99900077	1	1	6.99125	1	92.2444	1
99900087	1	1	1	1	1	1
99900109	0.776559	1	1	1	1	1
99900124	0.88293	1	1	1	1	1
99900133	1.1106	1	1	2.02845	3.63089	1
99900214	0.951622	1	2.56681	2.59424	4.55026	13.8134
99900220	1	1	1	1	31.909	1
99900257	1	1	1	1	4.2217	1
99900259	1	1	0.686941	1	1	1
99900307	0.413556	0.182864	1	0.672149	1	1
99900317	0.880958	1	1	1	1	1
99900336	1	1	0.772234	1	1	1
99900338	1.12557	1	2.53634	1	3.31726	1
99900406	1	1	1.56982	1	17.0997	1
99900433	0.986299	1	1	1	1	1
99900439	1	1	1.52439	1	3.66552	1
99900465	1	1	0.601166	1	1	1
99900467	1	1	1.22096	136.444	1.76798	1
99900520	1	1	0.621115	1	79.4111	1
99900557	0.350427	1	1	1	1	1
99900600	1	1	2.83482	1	4.23359	1
99900638	0.980401	1	1	1	1	1
99900666	0.753088	1	0.285825	1	1	1
99900683	1	1	0.400715	1	1	1
99900695	1.29901	1	1.45562	1	13.9195	1
99900697	1	1	1.93995	1	1	1
99900801	1.03901	1	1.45521	1	4.79202	1
99900913	1.05098	1	1.92596	1	2.84071	1
99900923	1	1	1	3.18539	1.58243	6.70311
99900966	0.88836	1	1	1	857.264	1
99900983	1.54655	1	1	1	12.2446	1
99901001	1	1	1	1	1	1
99901099	1	1	1.38752	1	2.99339	1
99901100	0.666397	1	1	1	1	1
99901128	1.1186	1	1.63488	1	1	1
99901155	1	1	1	3.0452	1.26269	2.89615
99901166	1	1	0.708728	1	1	1
99901213	1	1	1	1	1.2029	1
99901214	1.61105	1	0.388803	4.15919	2.7824	1
99901272	1	1	1	1	2.22413	1
99901274	1	1	1.29934	1	1.36284	1
99901338	1.40907	1	1.35069	1	0.449181	3.35738
99901374	1	1	0.853443	1	1	1
99901377	0.331983	1	0.4166	1	1	1
99901399	1	1	1.2916	1	1.5191	7.34228
99901416	1	1	1	1	1.30289	1
99901422	1	1	1	0.585404	1	1
99901461	1	1	0.277802	1	1	1
99901476	1	1	1	1	1.62597	1
99901511	0.623557	1	0.908967	1	1	1
99901519	1	1	0.376065	0.355224	1	1
99901532	0.965222	1	1	1	1	1
99901539	1	1	0.978065	0.94644	1	1
99901543	1	1	0.492956	0	1	1
99901544	1	1	1	1	1	1
99901561	1	1	1	1	1.35576	1
99901572	1	1	1	1	1	1
99901633	0.626593	1	1	1	1	1
99901635	0.645566	1	1	1	1	1
99901661	0.84443	1	1	1	1	1
99901671	1	1	1.90568	1	1	1
99901758	1	1	1.10098	3.69364	1.35608	3.86482
99901768	0.919792	1	0.277269	1	1	1
99901784	1	1	1	1	1.74858	1
99901787	1	1	1	1	1.0843	1
99901796	1	1	0.154044	1	1	1
99901800	0.241978	1	1	0.959586	1	0.0763394
99901803	1	1	1.63272	1	1.49054	1
99901853	1	1	1	1	1	1
99901881	1.01591	1	1.14229	1	1.13063	1
99901907	0.99331	1	0.56173	1	1	1
99901919	1	1	1.43102	1	3.95898	1
99901923	1	1	1.85114	1	1	1
99901935	1.1108	1	1	1	1	1
99901956	1.41809	1	1.32375	2.14048	1	1
99901961	1	1	0.280384	1	1	1
99901983	1	1	1.2408	1	1.20369	1
99902032	0.962147	1	0.811802	1	0.10548	1.41763
99902049	1.04353	1	1.40712	1	1	1
99902052	0.756783	1	0.687977	1	1	1
99902061	1.31806	1	1	1	3.1579	1
99902066	1	1	0.896479	1	1	1
99902105	0.844895	1	1	1	1	1
99902135	0.604143	1	0.770818	1	1	1
99902147	0.865958	1	1	1	1	1
99902154	1	1	1	1	1	1
99902163	0.887022	1	0.835708	1	1	1
99902171	0.592528	1	1	1	1	1
99902172	0.831636	1	0.616606	1	0.0126601	1
99902189	1	1	1.28821	1	1	1
99902195	0.776503	1	0.613001	1	1	1
99902286	1	1	1.59035	1.40793	1	2.42603
99902293	1	1	1	1	1	1
99902302	0.903088	1	0.902428	1	1	1
99902311	0.701744	1	1.19008	3.13114	0.255603	1
99902331	1	1	0.179192	1	1	1
99902335	0.977327	1	1	1	1	1
99902362	1	1	1	1	1.70732	1
99902453	0.738091	1	0.532266	1	1	1
99902472	0.726685	1	0.380071	1	1	1
99902512	1	1	0.595085	1	1	1
99902526	1	1	2.30129	1	1.07945	1
99902535	0.598281	1	1	1	1	1
99902537	1	1	0.384856	1	1	1
99902561	1	1	1.75302	1	1.45313	1
99902579	1	1	0.0447295	1	1	1
99902592	1	4.39277	1.76523	26.8892	1.28374	1.00945
99902598	1	1	0.885547	1	1	1
99902642	0.595171	1	1	1	1	1
99902667	0.945818	1	1	0.592017	1	1
99902676	1	1	1.46191	1	1	1
99902683	1	1	0.861528	1	1	1
99902685	1	1	0.602499	1	1	1
99902711	1.21795	1	1.46514	1	1.66042	1
99902716	1	1	1.75695	1	1.67119	1
99902794	0.56066	1	0.634863	1	1	1
99902795	0.598672	1	0.879914	0.958175	1	1
99902804	1	1	1	1	1.90362	1
99902810	1	1	1	1.01219	1.85021	11.2712
99902844	1	1	1	1	2.49463	1
99902858	1	1	1.32695	1	1.50302	1
99902865	0.912267	1	1	1	1	1
99902913	1	1	0.155865	1	1	1
99902928	1	1	1	1	1	1
99902932	1.41161	1	1	1	1	1
99902940	1	1	1	1	1.24922	1
99902984	1	1	1	1	1.07623	1
99903025	1	1	1.45637	1	1	1
99903054	1.35698	1	1	1	1	1
99903055	1	1	1	1	1	1
99903142	0.855702	1	1.14751	0.969904	2.26406	1
99903180	1	1	1	1	1	1
99903194	1	1	1.01673	1	1	1
99903223	1	1	2.33668	1	1	1
99903248	1.00166	1	1	1	1	1
99903250	1.45515	1	1.94502	1	1	1
99903251	1	1	1	1	1	1
99903276	1	1	1.31149	1	1	1
99903290	0.683323	1	0.344863	1	1	1
99903305	1	1	1	1	1.61032	1
99903322	1	1	1	1	1	1
99903341	1	1	0.3033	1	1	1
99903354	0.977498	1	0.802713	0.775737	1	1
99903372	1.12076	1	1	1	1	1
99903421	1	1	0.837025	1	1	1
99903474	1	1	1	1	1	1
99903494	1	1	1.94889	1	1	1
99903531	0.988617	1	0.904881	1	1	1
99903533	1	1	1.49241	1	1.60383	1
99903544	1	1	1	1	1	1
99903546	1.01046	1	1.20333	1	3.54065	1
99903582	1	1	0.73387	1	1	1
99903589	0.403428	1	0.157033	0.000351222	1	1
99903638	1.09776	1	0.801619	0.611802	1.33684	1
99903651	1	1	1	1	1	1
99903768	0.823975	1	1	0.177024	1	1
99903769	1	1	0.147966	1	1	1
99903793	1.02836	1	1.42494	1	1.04328	1
99903797	1	1	1.5711	1	11.842	1
99903821	1	1	1	4.82886	1	1
99903863	1	1	1.28237	1	1	1
99903890	1	1	1.20809	1	1	1
99903920	1.03158	1	1	1	1.0198	1
99903922	0.936159	1	1	0.0181736	1	1
99903938	1	1	1	1	1	1.24141
99903939	1	1	1	1	1	1
99903940	0.963607	1	1	1	1	1
99903989	1	1	0.551569	1	1	1
99904053	1	1	0.871526	1	1	1
99904066	1.35554	1	1.89639	1	1	1.8015
99904069	0.974866	1	1	1	1	1
99904072	1	1	1	1	1	1
99904102	1	1	1	1	1	1
99904182	1.01592	1	0.990332	6.21268	1.55785	3.53766
99904196	1	1	1	1	1	1
99904199	1	1	1.44214	1	1.19427	1
99904207	1	1	0.214081	1	1	1
99904210	1	1	0.982129	1	1	1
99904261	1	1	1.12886	1	1	1
99904275	1.01421	1	1.03612	1	7.67411	1
99904288	1.08706	1	1	1	1	1
99904330	1	1	0.118277	1	1	1
99904392	1	1	1.9445	1	1.44696	1
99904419	1	1	1.25265	1.60895	1.09329	1.06851
99904436	1.20991	1	1	1	2.83079	1
99904457	0.888103	1	0.931549	0.502828	1	1
99904462	0.841976	1	1	1	1	1
99904517	1.14057	1	1	1	1	1
99904535	1	1	0.294973	1	1	1
99904569	1.04438	1	1.8056	1	1.64854	2.13337
99904593	0.813467	1	1	1	1	1
99904605	1	1	1	1	1	1
99904609	1.02991	1	2.75073	1	1.88497	1
99904644	1.76399	1	1	1	4.90612	1
99904647	1	1	1	3.26945	1.62259	1
99904667	1	1	1	1	1	1
99904677	1	1	5.58453	1	1	1
99904682	1.40286	1	1.47628	1.7427	0.184747	1
99904686	1.02455	1	1.20917	1	1.36188	1
99904700	1.07258	1	1.2544	1	1	1
99904748	1	1	1	1	1	1
99904800	1	1	1	1	10.4625	1
99904813	1.27328	1	1.27449	1	1.72337	1
99904824	0.75078	1	0.719045	0.184017	1	1
99904833	1	1	1	1	3.52879	1
99904843	0.939056	1	1.19131	3.05351	0.478458	1
99904847	1.03719	2.56891	1.17701	1	1.14083	1
99904862	1	1	1	1.90101	1.63253	1
99904942	1	1	3.25151	1	2.25991	1
99904969	1.14819	1	1	1	1	1
99904973	1.31923	1	1	1	1	1
99904974	1.48877	1	0.957205	1	1	1
99904976	1	1	0.11165	1	1	1
99904988	0.436119	1	1	1	1	0.216777
99904994	1.00911	1	0.431522	1	1.41881	1.35619
99904999	1.01732	1	1.48567	1	1	1
99905019	0.849282	1	0.662246	1	1	1
99905044	1	1	0.52942	1	1	68.9636
99905050	1.00138	1	4.91708	1	1	1
99905060	1.73992	1	2.51239	1	1	1
99905074	1	1	1	1	1	1
99905090	1.00333	1	1	1	1.25306	1
99905113	0.897413	1	1	1	1	1
99905114	1.16966	1	1	1	1	1
99905119	1.19409	1	1	4.36599	1	1
99905128	0.642175	1	1	1	1	1
99905174	0.981369	1	1	0.550478	1	1
99905188	0.0573016	1	0.0271898	0.133597	5.57352	0.108874
99905200	1.49816	1	1	1	1	1
99905228	1.41486	1	1	1	1	1
99905237	1	1	1.17571	16.9979	1	1
99905238	1	1	1.04314	1	1	1
99905240	1	1	3.65777	1	1	0.652738
99905241	1	1	1	1	3.1765	1
99905259	1.07863	2.7681	1	2.45485	1	1.24521
99905268	1	1	1	1	1	1
99905320	1	1	1.17012	1	27.1938	1
99905353	0.526228	1	1.84454	10.2771	0.473596	1
99905354	1.06869	1	1.89333	1	2.26887	1
99905369	1.04852	3.01373	1	2.27799	1.23779	1
99905379	1	1	1	1	1	1
99905380	1	1	1.0129	1	1.32741	1
99905387	1.08565	1	1.31653	1	0.970671	1
99905423	1	1	1.29479	1	1	1
99905438	1.1762	1	1	1	4.18266	1
99905448	1.21991	1	3.01837	1	1	1
99905458	1	1	0.23736	1	1	1
99905461	1.25674	1	1	1	1.39375	1
99905465	1	1	3.831	1	1.01254	1
99905521	1	1	1.49664	1	1	1
99905551	1	1	1.25113	1	1	1
99905560	1	1	1.22577	3.09763	1.04379	1.04381
99905570	1	1	1.9124	1	1	1
99905579	0.87408	1	1	1	4.15843	1
99905595	1	1	1	1	1	1
99905597	1	1	1	1	1	1
99905599	0.535217	1	0.874171	1	1	1
99905622	1.09738	1	1.00372	1	1	1
99905636	1	1	2.28064	1	1.97692	1
99905651	0.489896	1	0.321471	1	1	1
99905662	1	1	1	43.5856	1.40973	1
99905677	1.11045	1	1.04877	1	1.18842	1
99905682	1	1	1.24703	1	1	1
99905684	1	1	3.47355	1	1	1
99905691	1.0608	1	1.15516	1	1.23058	1
99905705	1	1	0.795132	1	1	1
99905743	0.780807	1	0.833032	1	0.472238	1
99905754	0.723232	1	1	1	1	1
99905780	1.02039	1	2.47767	1	1	1
99905802	1	1	1	1	1	0.324174
99905810	1	1	1	1	1.09816	2.21325
99905830	0.917988	1	0.32178	1	1	1
99905836	0.0870962	1	0.506406	1	1	1
99905922	1.15694	1	1	1	1	1
99905943	0.724969	1	0.276944	1	1	1
99905961	0.84298	1	1	1	1	1
99905990	1	1	1	1	4.37874	1
99905994	1	1	0.366148	1	1	1
99906001	0.789374	1	0.411362	1	1	1
99906015	1.00791	1	1	1	1	1
99906024	0.944555	1	1	0.798118	1	0.484004
99906037	1	1	1	1	1	1
99906043	1	1	0.710599	1	1	1
99906068	0.839811	1	1	0.745415	1	0.410436
99906138	1	1	1	1	1	1
99906150	1	1	1	1	1	1
99906154	1	1	2.42604	2.72813	1.54469	1.74842
99906186	1	1	1	0.789476	1	1
99906194	1	1	1	1	1	1
99906196	1	1	1	1	2.82358	1
99906212	1	1	7.34873	1	1.38965	1
99906220	1	2.94283	1	3.25816	1.23492	1
99906222	1.18334	1	1	1	1	1
99906240	1.20262	1	1	1	1	1
99906256	1	1	1	0.0776856	1	1
99906285	1	1	1	1	1.23789	1
99906288	1	1	3.32626	1	1.34477	1
99906292	1.01178	1	1	1	1	1
99906307	1	1	1	1	1	1
99906313	1.16301	1	1.75676	1	1	1
99906316	0.880019	1	0.919171	1	1	1
99906373	1	1	0.326224	1	1	1
99906392	1	1	1.0566	1	1	1
99906426	1	1	1.06835	1	1	1
99906430	1	1	6.19027	1	1.20129	1
99906441	1	1	1.07335	1	1	1
99906447	1	1	1	1	1	1
99906451	0.296257	1	51.5673	1	1.23423	1
99906468	1.66042	1	1.1151	1	1.07085	1
99906481	1	1	1	1	1	1
99906511	1.04373	1	1.14384	1	3.48102	1
99906546	1	1	1	1	6.56847	1
99906567	1	1	1.15889	1	1.25965	1
99906580	1	1	1	1	1	1
99906584	1	1	1	1	1	1
99906590	1.0415	1	1	1	1	1
99906617	1	1	0.113935	0.949629	1	0.860066
99906643	1	1	0.80941	0.287531	1	0.1389
99906650	1.19169	1	1.56986	1	1.30031	1
99906665	1.2133	1	1	1	1	1
99906689	1	1	2.07189	1	104.838	1
99906693	1.21396	1	1	1	2.34032	1
99906697	0.885671	1	1	0.409351	1	1
99906705	1	1	1.65608	1	1.05134	1
99906709	1	1	1	0.863448	1	1
99906716	1	1	1	1	1	1
99906733	0.882699	1	1	1	2.38983	1
99906747	1	1	1.24327	1	1.34005	1
99906770	1.17091	1	1	1	1	1
99906794	1.11889	1	1.63263	1	4.51857	1
99906839	0.708406	1	1	1	1	1
99906841	1.15527	1	1	1	1	1
99906859	0.903214	1	1	1	1	1
99906877	0.721421	1	1	0.147432	1	0.904263
99906883	1	1	1	1	1	1
99906903	1	1	1	1	8.56131	1
99906909	1.5276	1	1.47465	1	1.38954	1
99906913	0.49235	1	0.397379	1	1	1
99906957	0.98733	1	0.70178	1	1	1
99906961	1	1	1	1	1	1
99906978	1	1	0.490344	1	1	0.829236
99906985	1	1	1.10862	1	1	1
99906998	0.972814	1	1	1	1	1
99907002	1.07373	1	0.849253	1	0.964875	0.933636
99907007	0.967227	1	1	1	1	1
99907054	0.921561	1	1	0.0610703	1	0.221561
99907084	1	1	2.07261	1	1.24795	1
99907093	1	1	3.67471	1	1	1
99907135	0.490437	1	1	1	1	1
99907183	1	1	3.01145	1	1.02144	1
99907199	1.84231	1	1	1	1	1
99907202	1.94492	1	1	1	1.03072	1
99907226	1	1	0.553175	1	2.13992	1
99907236	1	1	1	1	1	1
99907237	1.18939	1	1.3367	1	1	1
99907244	1	1	1	1	14.5901	1
99907254	1.23468	1	1	1	1	1
99907262	1.4491	1	1	3.15595	1	2.11565
99907263	1.15712	1	1	1	1	1
99907275	1	1	1	1.67712	1.46307	1
99907344	1	1	1.53356	1	1	1
99907380	0.574553	1	0.454378	1	1	1
99907463	0.387479	1	1	0.265204	16.9206	0.23388
99907465	1	1	1.33344	1	1.28189	1
99907502	1	1	3.55698	1	1.1302	1
99907550	1	1	1	1	1	1
99907573	1	1	1	1	1	1
99907622	1	1	1.07942	1	1	1
99907635	1	1	1.56736	1	1.22492	1
99907656	0.490699	1	1	1	1	0.507115
99907665	1	1	1	1	1	1
99907676	1	1.92943	1.06579	2.25244	1	1
99907678	1	1	2.20633	1	1.01274	1
99907761	1.03204	1	1	1	1	1
99907799	1	1	3.11536	1.77282	1	1
99907807	1	1	1.34135	28.6376	1	1
99907816	1	1	1	1	1	0.891216
99907848	1.12491	1	6.5282	1	1.54554	1
99907870	0.832314	1	0.164797	1	1	1
99907908	0.945497	1	1	1	1	1
99907917	1	1	1	1	1	1
99907934	1	1	3.75813	1	1	1
99907944	1	1	1.68359	1	1.90725	1
99907971	1	1	1	1	1	1
99907985	1.23473	1	1	1	1	1
99907987	1	1	1	1	6.71742	1
99908021	1	1	1	1	1.0587	1
99908039	1.28612	1	1.21918	1	1	1
99908040	1.06105	1	13.1777	1	1	1
99908104	1	1	1	1	1	1
99908152	1.11352	1	1	1	1.71372	1
99908185	0.631439	1	0.863378	1	1	1
99908188	1.01077	3.12487	1.05756	1.69092	1.0101	1
99908204	1	1	1	0.517759	1	1
99908209	0.862169	1	0.532226	0.788944	0.739889	1
99908225	1	1	7.31225	1	2.44889	1
99908228	1	1	1.45788	2.01098	1.06712	1
99908297	1.14601	1	1	1	1	1
99908306	1.50357	1	2.90795	1	1.92904	1
99908311	1.00532	1	1	1	1	1
99908350	1	1	1	1	1	1
99908405	1	1	0.657659	1	1	1
99908412	1.10617	1	1	1	1.08172	1
99908415	0.27213	1	0.387997	1	1	1
99908432	0.679888	1	1	1	1	1
99908435	0.841553	1	1.01756	1	0.0152558	0.578592
99908436	0.31594	1	1	1	1	1
99908455	1.03434	1	18.8459	1	1.40897	0.822116
99908462	0.666028	1	0.864928	1	1	1
99908463	0.758595	1	2.15216	1.52764	2.15622	2.1598
99908489	1	1	0.460442	1	1	1
99908505	1	1	1	1	1.05966	1
99908515	0.763488	1	1	1	1	0.0773585
99908526	1	1	0.814114	1	1	1
99908534	1	1	1.97429	1	1.20694	1
99908539	1	1	1	1	0.453961	1
99908553	1	1	1.33782	1	1	1
99908578	1	1	21.9279	1	1	1
99908589	1	1	1.81091	1	1	1
99908598	0.543564	1	0.549931	1	1	1
99908618	0.52757	1	0.613465	0.438488	1	0.843207
99908648	1	1	1	1	1.33695	1
99908691	1	1	3.89469	1.26066	2.18669	1.71996
99908702	1.11967	1	1.44564	1	1.01276	1
99908719	1	1	0.565368	1	1	1
99908726	1.29313	1	1	1	1	1
99908736	1	1	1	1	1	1
99908739	1	1	1.88409	1	2.68515	1
99908740	1.05858	1	1.31454	1.69607	1	2.77387
99908755	1.11671	1	1.14938	2.0782	1.53159	1
99908795	1.69908	1	0.428551	1	1.15145	1
99908820	1.5424	1	1	1	2.12865	1
99908864	0.976058	1	0.497138	1	1	1
99908877	1	1	0.497773	1	1	1
99908888	1	1	1	1	1	1
99908905	1	1	1	1	1	0
99908916	1	1	1	1	1	1
99908939	1.3723	1	1	1	1.05967	1
99908942	0.607993	1	1	1	1	1
99909000	1	1	1.14565	1	1	1
99909014	1	1	1	1	1	1
99909024	1	1	0.4779	0.0494713	1	0
99909056	1.16093	1	1.01668	1	1	1
99909059	1	1	1	1	1.51171	1
99909061	1	1	1	1	1	0.485526
99909063	1	1	7.03896	1	2.62003	1
99909082	0.701278	1	1	1	1.80553	1
99909089	1	1	40.7627	1	1	1
99909124	1	1	1	1	1	1
99909137	1	1	2.27153	1	1	1
99909179	1	1	0.682146	1	1	1
99909183	1	1	1	1	1	1
99909213	1.12613	1	1.88964	1	1.16386	1
99909253	1	1	0.0750561	1	1	1
99909263	1	1	1.35702	1	1	1
99909269	1.15756	16.3909	1	1	1	1
99909308	1	1	0.917663	1	1	1
99909323	1	0.0619481	1	1	1	0
99909358	1	1	1.73847	1	1.51173	1.12582
99909390	0.864233	1	1	1	1	1
99909408	1	1	0.833245	1	1	0.797403
99909412	1	1	2.32228	1	1.87216	1
99909421	1.20634	1	1.45811	1	1.86318	1
99909435	0.726106	1	1	1	1	1
99909449	0.966699	1	0.844759	1	1	1
99909481	1	1	1.09567	1	1.12251	1
99909486	0.157346	1	1	0.442398	0.86905	0.362535
99909506	0.900815	1	1	1	1	1
99909521	1	1	2.13491	1	1	1
99909534	1.96413	1	1.15476	1	1	1
99909542	1	1	0.723844	1	1	1
99909548	1.11774	9.06516	2.0439	1	1	1
99909564	1	1	1.93591	1	1	1.31663
99909580	1.32282	1	1	1	9.81311	1
99909581	1	1	0.123865	0.399748	1	1
99909608	1	1	0.56611	1	1	1
99909627	1.89045	1	1	1	2.30105	1
99909692	1	1	2.89681	1	1	1
99909695	1	1	1	1	1	1
99909758	1.01725	1	1.9921	1	7.22663	1
99909796	0.790684	1	1	1	1	1
99909856	0.888921	1	1	1	1	1
99909891	0.858052	1	1	1	1	1
99909911	1	1	2.16143	1	1.19213	1
99909921	0.772415	1	1	1	1	1
99909923	0.898552	1	0.835979	1	1	1
99909989	1	1	1	1	1	0.675737
99909994	1	1	3.89791	1	1	1
99910000	1	1	1	1	1	1
99910024	0.731347	1	5.44444	0.581523	1.01635	1
99910025	1	1	0.999103	1	1	1
99910032	1	1	1	1	1	1
99910056	1.17034	1	1.5758	1	2.38365	1
99910072	1	1	1	1	1	1
99910096	1	1	0.64202	1	1	1
99910110	1	1	1	1	1	0.618377
99910130	1	1	2.04249	1	1	1
99910135	1	1	1	0.729406	1	1.53674
99910141	1.2543	1	0.401928	1.32038	1.04957	1
99910143	0.820005	1	1	1	1	1
99910166	1	1	1.74098	1	1.71891	1
99910169	1.09243	1	1.21274	1	1	1
99910170	1	1	1	1	1	1
99910189	1.29254	1	1.3851	1	2.10558	1
99910197	1	1	0.0554032	1	1	1
99910216	0.354636	1	1	1	1	1
99910241	1	1	2.53597	1	1.8537	1
99910257	1.074	1	0.410632	3.22623	0.873418	1
99910277	1	1	1	1	1	1
99910322	1	1	1	1	1	1
99910326	1	1	1	1	1	1
99910351	1	1	1.75131	1	1.0858	1
99910355	0.431217	1	1	1	1	1
99910386	1.59698	1	0.649083	0.732485	0.759376	1
99910395	1.27892	1	1	3.45074	1.38083	1.01634
99910403	1	1	1	1	1	1
99910424	1	1	2.21298	1	1.17881	1
99910445	0.786746	1	1	1	1	0.255373
99910483	1	1	1.30206	1	1.44781	1
99910490	0.842864	1	1	1	1	1
99910502	1	1	0.902481	1	1	1
99910504	1	1	0.811369	1	1	1
99910518	0.759401	1	1.574	1	1.3384	1
99910525	1	1	0.709873	1	1	1
99910538	1	1	1	1	1	1
99910554	1	1	1	2.80485	2.10039	1.65396
99910570	1	1	1.29829	1	1	1
99910573	1	1	1	1.2	1.08084	1
99910592	1	1	1	1	1	1
99910596	0.621119	1	1	1	1	1
99910634	0.814597	1	0.355861	1	3.45285	0.497353
99910668	1	1	0.819087	1	1	1
99910680	1.02367	1	1	1	1	1
99910697	1	1	1.13103	1	77.1296	1
99910702	1	1	0.388122	1	1	1
99910706	0.959763	1	0.745114	1	1	1
99910769	0.621225	1	1	0.506098	1	1
99910771	1	1	0.539877	0.695572	1	0.292316
99910804	1	1	1.87513	1	1	1
99910829	0.806124	1	1.29331	1	1.00821	1
99910861	0.634693	1	1	1	1	1
99910863	1	1	1	0.753703	1	0.918781
99910876	0.881042	1	0.665408	1	1	1
99910881	1	1	1	1	1	0.84402
99910902	1.09211	1	0.539593	1	1	1
99910921	1	1	1	1	1	1
99910938	1	1	1	1	1	1
99910953	1	1	1	1	1	1
99910987	1.03477	1	1	1	1.45852	1
99911002	1	1	1.55506	5.53298	1.33273	1
99911013	1	1	1.31024	1	1.26892	1
99911065	1.2956	1	1	1	1.18375	1
99911092	1.01039	1	1	1	1	1
99911122	1	1	1.02142	1.39059	1	1
99911209	1.10521	1	1.19359	1	1	1
99911213	0.904781	1	0.583787	1	0.710587	1
99911234	1.31425	1	1	1	1	1
99911245	1	1	6.06563	3.11782	1.48746	1
99911265	1	1	2.1985	1.88178	1.87382	1
99911312	1	1	1	1	1	1
99911325	1.10154	1	1	1.61496	1.16421	1.23098
99911343	1	1	0.203011	1	1.28635	1
99911372	1	1	1	1	1	1
99911375	1	1	0.986254	1	1	0.715398
99911381	1.20798	1	1.02459	1	2.86653	1
99911408	1	1	0.297781	0.144508	1	1
99911487	0.316007	1	0.81599	1	1	1
99911495	0.84198	1	0.670183	1	1	1
99911498	1	1	1.70765	1.51044	1.46413	1
99911536	1	1	1	1	1	1
99911537	1.44464	1	2.44041	0.988244	1.45784	43.2264
99911559	1	1	1.97961	1.44305	1	1
99911576	1	1	0.961616	1	1	1
99911625	1	1	1.05347	1	1.81875	1
99911641	0.872288	1	0.662361	1	1	1.16987
99911666	1.259	1	1	1	1	1
99911675	1.53479	1	2.50637	1.4434	1.46841	1.06173
99911679	1.20132	1	1.01967	1	1.222	1
99911680	1	1	25.8128	1	1	1
99911716	1	1	19.1009	1	1.03429	1
99911723	1	1	1	0.24656	1	1
99911744	1.02743	1	2.71055	1	1	1
99911753	1	1	1.0975	1	1.1927	1
99911765	1	1	1	1.47939	3.69044	1
99911768	0.490569	1	0.73027	1	1	1
99911769	0.962239	1	1	1	1.06127	1
99911780	1	1	0.897349	1	1	1
99911802	1	1	1	1	1	1
99911836	1	1	1.30585	1	2.85158	1
99911850	1	1	1	1.09791	1.8889	1
99911875	1	1	1	1	1	1
99911876	1	0.0259297	1	1	1	1
99911906	1	1	0.710364	1	1	1
99911912	1	1	0.563667	1	1	1
99911954	1	1	1.06289	1	2.61795	1
99911972	1	1	1.08867	1.65257	1.22473	1
99912024	1	1	2.74042	1	1	1
99912047	0.850957	1	0.449991	1	1	1
99912054	1	1	1	1	1	1
99912060	0.95523	1	1	1	1	1
99912086	0.467354	1	1	1	1	1
99912101	0.836468	1	1.19352	1	1.12835	1
99912127	0.240268	1	0.338684	0.178103	1	0.375534
99912156	1.02049	1	1	1	1.21838	1
99912211	1	1	1.67096	1	1.17667	1
99912235	0.93292	1	1	1	1	0.312312
99912271	1	1	1	1	1.7767	1
99912334	1.35297	1	1.35673	1	1	1
99912366	1	1	1	1	1.60173	1
99912469	1	1	10.4213	1	1.24875	1
99912488	1.0854	1	1.34575	1	0.570358	1
99912508	1	1	1	1	1	0.433275
99912518	0.0752465	1	1	0.0303484	1	0.554546
99912547	1	1	1	1	1	1
99912556	1	1	2.74849	1.6302	1.21495	1
99912605	1	1	0.997453	1	1	1
99912661	1	1	2.11435	1.52254	1.92933	1.04512
99912718	1	1	1.70252	1	1	1
99912741	0.274904	0.111616	1	0.395733	1	1
99912827	1	1	1	1	1	1
99912829	1	1	1	1	1	1
99912851	1.10202	1	1.26254	1	1.74711	1
99912881	1	1	1	1	1	1
99912891	1	1	1	1	1	1
99912906	1.72676	1	1	1	1.33791	1
99912925	1	1	1	1	7.73385	1
99912934	1	1	3.62135	1	1	1
99912939	1	1	0.030156	0.0585153	1	0
99912949	1.36117	1	1.03729	1	1.7674	1
99912970	0.138711	1	1	0.0149041	1	0.0785546
99912986	1	1	1.15195	1	1	1
99912987	2.36434	1	1.59395	1	21.3243	1
99913033	1.13517	1	0.850416	1	1.09065	1
99913056	1	1	1.35892	1	5.78357	1
99913065	1.0888	1	1	1.13921	1	1
99913136	1	1	0.945095	1	1	1
99913138	0.82952	1	0.323925	1	1	1
99913200	1.1634	1	0.990703	1	0.770975	1
99913207	1	1	0.561249	0.04006	1	1
99913277	1	1	0.632649	1	1	1
99913289	1	1	1	1	1	1
99913322	1	1	1	1	1.56105	1
99913342	0.627537	1	1	1	1	1
99913428	0.278334	1	1	0.20164	1	0.126501
99913472	1	1	1	1	1	1
99913503	0.70513	1	1	0.398962	1	0.566285
99913505	1	1	1	1	1	1
99913562	0.0454589	1	1	0.0236282	1	0.221753
99913566	1	1	1	1	1	1
99913584	1.12964	1	3.03895	1	1	1
99913595	0.796524	1	1	1	1	0.761124
99913616	1	1	1	1	2.04359	1
99913634	1	1	1	1	1	1
99913662	1	1	1	1	1	1
99913674	0.626338	1	1	0.959719	1	0.754268
99913680	1	1	0.116144	1	1	1
99913697	1.00683	1	1.23184	1	1.83578	1
99913707	0.96322	1	1	1	1	1
99913715	1	1	1	1	1	1
99913727	1	1	0.805987	1	1	1
99913761	1	1	1	1	1	1
99913762	0.562336	1	0.576176	1	1	1
99913779	1	1	1	1	1	0.651854
99913781	1	1	0.562592	1	1.17967	1
99913808	1	1	0.998754	1	1	1
99913817	1	1	1	0.309102	1	0.989036
99913825	1	1	1.1367	1	1	1
99913850	1	1	1.03441	1	1.95894	1
99913859	1	1	1	1	1.36438	1
99913874	1	1	1	1	2.50901	1
99913918	1	1	1	0.205021	1	0.765372
99914036	0.633292	1	1.0253	1	1.20926	1
99914117	1	1	2.30778	1	2.07509	1
99914122	1	1	1	1	1	1
99914177	0.448434	1	1	1	1.08105	1
99914190	1	1	0.737155	1	1	1
99914191	0.0381969	1	1	1	1	0.330091
99914204	1	0.37333	0.956004	0.611841	1	1.71936
99914211	1	1	1.16714	1	2.22399	1
99914224	0.790025	1	0.766182	1	1	1
99914235	1.38071	1	1	1	1.36136	1
99914253	1.09982	1	0.757735	1	0.93094	1
99914255	1	1	1.38472	1	1.42607	1
99914283	0.71945	1	1	1	1	1
99914306	1	1	1	0.463356	1	1
99914315	0.835905	1	0.714314	1	0.822054	1
99914398	1	1	0.770102	1	1	1
99914417	1.00718	1	1	1	1	1
99914445	1.07169	1	1.65363	1	0.207281	1
99914486	1	1	0.959447	1	1	1
99914499	1	1	0.127028	1	1	1
99914531	1	1	0.981744	1	1	1
99914560	1	1	0.289265	1	1	1
99914583	0.946399	1	1	1	1	1
99914596	1	0.0383421	1	0.0390698	1	1
99914600	1.15582	1	1	1	1	1
99914644	1	1	0.837626	1	1	1
99914697	0.51627	1	0.784429	1	1	1
99914735	1.12887	1	1.00946	1	1.02184	1
99914782	1.21528	1	0.537597	1	1.26966	1
99914790	1	1	0.723339	0.0248741	1	0.0228407
99914801	1	1	1	1	1	1
99914820	0.990159	1	1	1	1	1
99914837	1	0.123322	0.558923	0.799394	1	0.508435
99914852	1.3386	1	1.68941	1	1	1
99914876	0.995346	1	0.822753	2.42534	1	1
99914893	1	1	1	1	1	1
99914922	1	1	1	1	1	1
99914971	1	1	0.616667	1	1	1
99915053	1	1	1	1	15.0116	1
99915070	1.01047	1	1.3512	1	1.08378	1
99915174	0.306669	1	0.37911	1	1	1
99915220	0.972965	1	1	1	1	1
99915289	1	1	1.11174	1	1.50775	1
99915313	0.414717	1	0.286687	1	1	1
99915314	1	1	1	1	1	1
99915322	0.576983	1	0.501495	1	1	1
99915333	1.07567	1	1	1	1	1
99915334	1	1	1	1	1	1
99915400	1	0.112762	0.960992	1	1	0.461519
99915411	1	3.02099	1.12219	1	1.01932	1
99915467	0.595609	1	1	1	1	1
99915580	1	1	1	1	1	1
99915593	1	1.32765	1	1	1.45413	1
99915594	1	0.176392	1	1	1	1
99915638	1	1	1	1	1	1
99915679	1	1	1	1	1	1
99915729	0.367881	1	1	1	1	1
99915757	0.949611	1	0.863625	1	1	1
99915778	1.11139	1	0.606152	10.3799	2.11492	1
99915805	1.52757	1	1	1	1	1
99915863	1.02226	1	1	3.17805	2.00655	1
99916028	1	1	1.3906	1	3.35476	1
99916030	0.888977	1	1	1	1	1
99916069	1.03944	1	2.12285	1	1	1
99916097	1	1	1.48632	1	3.32279	1
99916118	0.938302	1	1	1	1	1.00583
99916135	1	1	1.58161	1	1.1799	1
99916156	0.85361	1	0.909651	1	1	1
99916170	1.01879	1	1.1638	1.20901	0.88115	1
99916177	1	1	1	4.46316	2.333	1.32593
99916185	0.829164	1	1	1	1	1
99916209	1.12004	14.3822	1.21871	2.45099	1	1
99916255	0.219142	1	1	0.406393	1	0.0240135
99916273	1.10416	1	1.67795	1	1	1
99916281	1	1	1	1	1	1
99916317	1.09298	1	1	1	1	1
99916388	0.943126	1	0.890393	1	1	1
99916419	1	1	1	1	1.77178	1
99916458	0.860129	1	0.57545	1	1	1
99916468	1	1	1.53278	1	4.57596	1
99916474	1	1	1	1	1	1
99916540	1.21299	6.56597	1	1	1	1
99916548	1.07022	1	1.30972	4.5857	1.04542	1
99916569	0.850255	1	1	1	1	1
99916577	1.04726	1	1.35121	1	1	1
99916580	2.00594	1	1.26132	1	1.10271	1
99916593	1	1	1.83386	1	4.00377	1
99916604	1	1	1	1	1	1
99916606	1	1	1.5259	2.36155	1	1
99916632	0.812741	1	1	1	1	1
99916708	0.850908	1	1	1	1	1
99916721	1	1	1	1	1	1
99916724	0.637604	1	1	1	1	1
99916761	1	1	1.05247	1	2.10323	1
99916771	1	1	1.6633	5.15595	1	1.86458
99916785	1	1	1	1	1	1
99916811	1	1	1	0.326437	1	0.490803
99916817	1.2032	1	1	1	1	1
99916862	1	1	1	1	1	0.991598
99916894	1.27924	1	2.09752	1	1	1
99916900	1	1	1	1	1.27154	1
99916927	1	1	1	1	1	1
99916938	1	1	1.38129	1	1	1
99916966	1	1	1	5.0895	2.45555	1
99916969	1	1	1	1	1	1
99917006	1	1	1	1	1	1
99917021	1	1	2.22464	1	2.97472	1
99917036	1	1	0.830266	1	1	1
99917047	1	2.91713	1	2.77796	1.33134	1.18547
99917063	1	1	1	1	7.80631	1
99917092	1	1	1.41967	1	1.1703	1
99917108	1	1	1	1	1	1
99917164	1	1	0.419187	0.013343	1	0.184212
99917170	0.734296	1	1	1	1	1
99917212	1.05338	1	1.53991	2.0903	1	1
99917247	0.981181	1	1	1	1	1
99917254	0.959569	1	0.816584	1	1	1
99917262	1.25634	5.82858	1.7975	1	2.95968	1
99917266	0.907358	1	1	1	1	1
99917279	1.00721	1	1.42151	2.10143	2.34227	1
99917283	1	1	1	1	1	1
99917288	1	1	1.06314	3.33243	1	1
99917311	1	1	1	1	1	1
99917348	1	1	1.27432	2.08856	1	2.39955
99917352	1	1	1	1	1	1
99917375	1	1	1.22233	1	1	1
99917386	0.808038	1	1	1	1	1
99917398	0.832787	1	1	1	1	1
99917419	0.951835	1	0.735767	1	1	1
99917430	1	1	0.807743	1	1	1
99917441	1.23615	1	1.33124	1	1	1
99917477	1	1	1	1	1	1
99917485	0.981804	1	0.196748	1	1	1
99917490	0.624757	1	1	1	1	1
99917491	0.926774	1	1	1	1	1
99917516	1.02893	1	1.91465	1	1.05779	1
99917575	1.79485	1	2.06773	1	5.25857	1
99917592	1	1	0.379	1	1	1
99917596	1	1	1.81226	46.4305	1.55353	1
99917599	1	1	0.748145	1	1	1
99917626	0.806291	1	1	1	1	1.65684
99917645	1	1	2.39251	1	1	1
99917650	0.961866	1	1	1	1	1
99917673	0.546294	1	0.115561	0.135207	1	1
99917690	1.0882	1	1.62982	1	1	1
99917698	1	1	4.37879	1	1	1
99917736	0.0843765	1	1	0.41749	1	0.304991
99917751	1.1501	1	2.33629	1	1	1
99917782	0.971062	1	1	1	1	1
99917787	0.933676	1	1	1	1	1
99917818	1.73065	1	2.95253	1	1	1
99917824	1	1	0.996953	1	1	1
99917833	1	12.8396	1.1879	1	1	1
99917856	1.21769	1	1	1.86649	1	1
99917912	1	1	0.978043	1	1	1
99917923	1	1	5.20159	1	1	1
99917946	1.04424	1	1.80333	1	1	1
99917969	1	1	1	1	1	1
99918041	1.09839	1	1.17888	2.25343	1.11199	1
99918054	1.29379	1	1.1783	1	4.33529	1
99918092	1.01884	1	1	1.74012	1.24774	1
99918106	1.34304	1	4.37586	1	1	1
99918203	1	1	1.75501	1	1.04007	1
99918246	1	1	1.6192	1	1	1
99918302	1	1	1.8902	1	5.62748	1
99918334	1	1	1.4612	1	1	1
99918377	1.31618	1	0.440349	1	1.78513	1
99918378	0.424701	1	0.951501	0.644289	1	0.294468
99918382	1	1	0.861913	1	1	1
99918391	1	1	1.65433	1	117.976	1
99918392	1	7.39845	1.03942	1	1	1
99918473	1.11548	1	3.51222	1	8.31014	1
99918475	1.15695	1	1	1	1.42811	1
99918482	0.556974	1	1	1	1	1
99918492	1	7.47078	1.7163	1	1	1
99918495	1.24111	1	1.90621	1	1	1
99918505	1	1	2.30162	1	3.18065	1
99918542	1	1	1	1	1	1
99918573	1	1	1.50278	1	1.98004	1
99918611	0.486494	1	1	1	1	1
99918620	0.977869	1	1	1	1	1
99918679	0.857854	1	1	1	1	1
99918695	1	1	0.910662	1	1	1
99918758	1.17744	1	1	1	1	1
99918770	0.73001	1	1	1	1	1
99918771	1	1	1	1	3.65203	1
99918782	1	1	1	1	1	0.0922978
99918807	1	1	1	1	2.06715	1
99918824	1	1	1	1	1	1
99918864	0.860627	1	1	1	1	1
99918885	0.966862	1	0.753119	1	1	1
99918903	0.953325	1	1	1	1	1
99918912	1.45555	1	1	1	1	1
99918995	1	1	1	1	1	1
99919022	0.338608	1	1	1	1	1
99919028	1	2.48534	1.01907	1	1	1
99919069	1	1	1.02479	1	1	1
99919107	1	1	2.01209	1.25659	1.45663	1
99919111	1	0.102156	1	1	5.68303	0.00559243
99919150	1	1	1	1	1.85647	1
99919152	1	1	1	1	1	0.109906
99919185	1.27533	1	1.17138	1	1.50435	1
99919257	1	11.8617	1.65874	1	1.82451	1
99919279	1.18299	1	1	1	1	1
99919398	1	1	1.42627	1	1	1
99919404	1	1	0.703231	1	1	1
99919409	1	1	1	1	15.8639	1
99919422	1	1	1.41832	1	1	1
99919425	1	1	1.15302	1	7.03552	1
99919430	1.19378	1	1	1	1	1
99919431	0.855007	1	0.769275	1	2.49167	1
99919449	1	1	3.06635	1	1.90271	1
99919464	1	1	1.48755	1	3.05352	1
99919497	1	1	1.3352	1	2.24868	1
99919533	1	1	3.28236	1	1	1
99919548	0.487233	1	0.166316	1	1	1
99919590	1	1	1.09641	1	1.65077	1
99919630	1	1	1.40308	1	2.78506	1
99919635	1	12.5592	1.44582	1	1.2574	1
99919665	1	1	7.77676	1	1	1
99919677	1.44636	1	1.27439	1	1.87678	1
99919706	1	1	1	1	1	1
99919708	1	1	1	1	1	1
99919745	1	1	1	1	1.32633	1
99919757	1	1	0.891265	1	1	1
99919868	1	1	1	1	1	1
99919885	1.07506	1	1.464	1.43459	1	1
99919923	1	1	1.57067	1	1.60024	1
99919958	1.13359	10.2206	1.07946	24.8471	1.27095	1.34016
99920065	1.23243	1	0.788614	1.34248	2.52383	6.52394
99920087	1	1	0.921574	1	1	1
99920109	1	0.0988204	1	1	1	0.0574005
99920132	0.913587	0.0623139	1	1	2.04964	0
99920157	1	1	3.44733	1	2.72552	1
99920181	1	1	4.4602	1	1	1
99920250	1	1	1.56073	1	2.88785	1
99920257	1	1	3.52637	1	4.46602	1
99920282	1.59997	1	0.631172	1	2.7901	1
99920598	1	1	4.07834	1	4.9137	1
99920743	0.550806	1	1	1	1	1
99920857	1	1	1.65964	1	2.12904	1
99920921	1.37433	1	1.2207	1	2.19101	1
99920983	1	1	1	1	2.57917	1
99921105	1.5968	1	30.4	1	5.92239	1
99921145	2.48202	1	19.6635	1	1.05532	1
99921162	1	1	1.57618	1	2.65221	1
99921262	1	1	1.22098	1	1.49748	1
99921331	1	1	1	1	2.44813	1

## Sheet: Supplementary_Table_2
Supplementary Table 2
Analysis ID	Death (1=yes/ 0=no)	Sex (1=female/ 2=male)	Diabetes (1=yes/ 0=no)	Cardiovascular disease (1=yes/ 0=no)	Hypertension (1=yes/0=no)	Diastolic blood pressure (mmHg)	Systolic blood ressure	Estimated glomerular filtration rate (mL/min/1.73m2)	Body mass index (kg/m2)	Age (years)	CKD273 baseline score	Time-to event or last visit (days)	CKD Event 1=yes/0=no)	IR of MAKE per 100 person years	Days to 50% risk of MAKE
91284	0	1	1	0	1	76	159	25.1114	22.4456	50	1.246	273	0
48146	1	1	1	1	1	80	140	42.2549	34	68	1.171	579.042	0
55784	1	2	1	1	1	80	140	49.2774	29.7	75	1.165	536.958	0
89854	0	2	1	0	1	72	146	28.5065	33.5992	71	1.13	454.958	0
93754	0	2	1	0	0	56	119	30.9059	27.5613	78	1.126	454.958	0
93501	0	2	1	0	0	78	130	36.5293	46.5101	59	1.095	545.958	0
93796	0	2	1	0	0	76	107	30.4868	35.5604	51	1.088	180.958	0
91283	0	2	1	0	1	81	151	35.2894	31.7301	53	1.076	365	1
89679	0	1	1	0	1	62	156	27.5411	34.2798	73	1.075	545.958	0
97880	0	2	1	0	1	61	144	32.9545	20.4337	57	1.074	545.958	0
93845	0	2	1	0	1	73	146	33.5485	34.8027	68	1.058	545.958	0
89867	0	2	1	0	1	80	145	36.7176	25.6055	77	1.055	365	0
89428	0	2	1	0	1	88	156	22.0292	42.5712	59	1.051	545.958	0
48148	0	2	1	0	1	70	150	76.9923	30.2	68	1.047	2497	0
90650	0	2	1	0	1	80	143	25.1055	23.6628	56	1.045	454.958	0
90732	0	2	1	0	1	97	158	21.2166	31.5529	71	1.044	545.958	0
98267	0	1	1	0	1	96	158	20.4174	18.9567	67	1.041	180.958	0
91234	0	1	1	0	0	79	125	32.9562	30.8329	41	1.04	180.958	0
90647	0	2	1	0	0	71	129	35.4915	34.0116	68	1.039	273	0
90943	0	2	1	0	0	63	106	16.0664	31.3699	57	1.035	180.958	0
93507	0	2	1	0	1	70	141	23.2562	44.4077	66	1.033	454.958	0
89547	0	1	1	0	1	80	140	20.9178	21.2031	75	1.023	180.958	0
91275	0	2	1	0	0	63	127	34.5294	37.4048	59	1.021	365	0
97726	0	2	1	0	0	60	122	40.5351	31.8064	53	1.02	365	0
93928	0	2	1	0	1	83	155	25.2242	42.4195	54	1.02	273	0
90637	0	2	1	0	0	50	136	38.9792	24.9581	78	1.019	273	0
89819	0	2	1	0	0	83	134	36.1634	28.3937	62	1.016	180.958	0
98150	0	2	1	0	0	75	132	41.9698	24.6664	75	1.012	545.958	0
91043	1	2	1	0	1	63	148	31.8907	28.3737	67	1.009	273	0
98165	0	2	1	0	1	92	146	46.1465	18.8829	47	1.007	273	0
89809	0	2	1	0	0	59	138	45.6461	27.1484	70	1.005	545.958	0
55757	0	1	1	1	1	70	140	18.3654	36.6	74	1.005	1570	0
93086	0	2	1	0	1	73	154	29.4441	47.2163	48	1.003	454.958	0
90649	0	2	1	0	1	83	164	34.4275	26.8136	79	1.002	273	0
89820	0	1	1	0	0	62	124	23.3197	28.0618	72	0.998	365	0
91045	0	2	1	0	0	79	126	43.7676	22.7069	61	0.989	545.958	0
89815	0	1	1	0	1	75	141	36.1787	35.434	73	0.986	545.958	0
93898	0	2	1	0	1	78	140	57.2495	30.5909	49	0.985	180.958	0
93766	0	2	1	0	0	77	139	47.59	38.2653	57	0.983	545.958	0
90868	0	2	1	0	1	78	140	42.837	27.1065	49	0.982	273	0
91276	1	2	1	0	1	76	146	41.252	29.4615	59	0.98	180.958	0
90651	0	2	1	0	0	61	126	30.1157	35.3466	69	0.978	545.958	0
98209	0	2	1	0	0	86	131	34.4118	23.2434	60	0.977	273	0
89526	0	2	1	0	0	82	133	38.7568	33.5196	59	0.974	545.958	0
89662	0	2	1	0	0	65	128	33.2557	36.1344	71	0.973	454.958	0
91039	0	2	1	0	1	94	149	47.0971	35.7581	60	0.97	545.958	0
93739	0	2	1	0	0	66	139	29.7452	30.1038	76	0.969	545.958	0
90363	0	2	1	0	1	81	151	54.7595	26.4236	61	0.969	454.958	0
89774	0	2	1	0	0	76	136	37.2214	31.4879	72	0.969	545.958	0
93503	1	2	1	0	0	63	135	20.5123	33.8377	70	0.967	365	0	5.54966	3290.74
98735	0	2	1	0	1	78	150	30.3669	30.4201	52	0.964	545.958	0	5.51697	3310.24
91100	0	2	1	0	0	82	125	25.2553	28.0557	66	0.961	545.958	0	5.55365	3288.38
90884	0	2	1	0	0	80	130	22.914	25.5939	71	0.96	454.958	0	6.38363	2860.83
93508	0	2	1	0	1	75	145	25.7487	45.319	60	0.96	545.958	0	6.37096	2866.52
93890	0	2	1	0	0	63	115	34.0841	31.0512	83	0.96	545.958	0	6.40925	2849.4
91258	0	2	1	0	1	88	145	36.9183	39.2124	56	0.96	180.958	0	6.43479	2838.09
90966	0	2	1	0	0	60	118	36.1606	37.0755	47	0.959	545.958	0	6.3962	2855.21
90877	0	2	1	0	0	63	127	29.022	40.0856	65	0.959	454.958	0	5.59667	3263.1
91046	0	1	1	0	1	83	154	30.2041	39.8438	63	0.956	545.958	0	5.63032	3243.6
89812	0	2	1	0	1	75	150	26.1425	27.5134	69	0.954	180.958	0	5.67594	3217.53
90733	0	2	1	0	0	67	114	36.3188	33.6736	46	0.954	545.958	0	5.67594	3217.53
98160	0	2	1	0	0	64	123	23.7916	26.4189	59	0.952	545.958	0	5.65323	3230.46
98386	0	2	1	0	1	79	149	33.9639	44.9201	64	0.951	273	0	5.65323	3230.46
93883	0	2	1	0	0	73	127	52.7001	28.4009	63	0.951	454.958	0	5.95836	3065.02
98387	0	2	1	0	1	76	144	20.4958	22.1727	59	0.95	365	1	5.94575	3071.52
97776	0	2	1	0	0	71	138	32.9775	27.3943	74	0.943	454.958	0	5.97087	3058.6
98496	0	2	1	0	1	72	154	21.3105	37.7143	58	0.943	545.958	0	5.94532	3071.74
98145	1	1	1	0	1	83	148	17.4169	59.5041	52	0.941	180.958	0	6.79464	2687.78
93510	0	1	1	0	1	73	143	27.9578	33.2031	59	0.939	181	1	7.52947	2425.47
89824	0	2	1	0	0	70	138	45.0112	26.6436	75	0.938	545.958	0	7.51363	2430.58
98358	0	2	1	0	0	69	129	22.0292	30.4867	59	0.937	365	0	7.54501	2420.47
93100	0	2	1	0	0	73	133	43.4819	22.53	63	0.937	545.958	0	7.49785	2435.7
90474	0	2	1	0	0	87	130	34.1676	30.7224	75	0.934	454.958	0	7.51362	2430.59
98482	0	2	1	0	0	60	125	32.7246	21.8985	59	0.934	545.958	0	7.56116	2415.31
93506	0	2	1	0	1	78	149	35.6862	25.4461	48	0.934	545.958	0	7.52964	2425.41
98281	0	2	1	0	1	71	147	38.8916	28.8438	58	0.93	365	0	7.48286	2440.58
91041	0	2	1	0	1	73	150	45.2589	32.3745	73	0.929	545.958	0	7.4212	2460.86
89369	0	2	1	0	1	78	147	31.5175	26.7036	71	0.927	273	0	7.4212	2460.86
93582	0	2	1	0	0	54	114	26.6994	42.8495	59	0.926	365	0	7.43665	2455.74
90906	0	2	1	0	1	64	156	36.2516	24.7676	82	0.925	454.958	0	7.43665	2455.74
93798	0	2	1	0	0	63	120	40.8388	23.512	62	0.924	545.958	0	7.46722	2445.69
93484	0	1	1	0	0	65	127	23.5685	45.5377	55	0.924	454.958	0	7.71051	2368.52
93741	0	1	1	0	0	72	135	29.7395	22.9575	68	0.923	454.958	0	8.56722	2131.67
89893	0	2	1	0	1	56	156	31.1688	35.7559	75	0.922	365	0	8.54878	2136.27
90826	0	2	1	0	0	83	131	16.9764	43.1035	50	0.921	365	0	8.54878	2136.27
89702	0	2	1	0	1	84	147	52.7991	27.0537	73	0.921	545.958	0	8.58514	2127.22
98158	0	2	1	0	0	76	138	44.3744	30.7185	57	0.916	545.958	0	8.62181	2118.17
98076	0	2	1	0	0	64	125	29.5702	29.2037	47	0.916	273	0	8.56076	2133.28
97738	0	2	1	0	1	69	141	24.6077	34.2415	61	0.915	545.958	0	8.61589	2119.63
91281	0	2	1	0	1	79	156	46.6329	33.9302	63	0.915	180.958	0	8.57906	2128.73
57393	0	1	1	0	0	72	138.5	49.4451	30.78	63	0.914	1925	0	8.45102	2160.98
89831	0	2	1	0	1	71	149	21.3859	29.133	57	0.914	365	1	9.33521	1956.3
98280	0	1	1	0	0	57	126	21.0241	35.1433	58	0.914	545.958	0	9.27638	1968.71
48152	1	2	1	0	1	100	160	35.6849	40	67	0.912	1204.04	0	9.057	2016.4
89855	0	1	1	0	1	69	144	38.6082	26.4381	53	0.911	181	1	9.057	2016.4
90480	0	2	1	0	0	86	135	34.772	40.3557	57	0.91	181	1	9.07562	2012.26
97862	0	2	1	0	0	58	129	44.218	36.0766	58	0.91	455	1	8.72158	2093.95
89754	0	2	1	0	1	90	153	38.2442	27.7423	63	0.91	273	0	8.73864	2089.86
93855	0	2	1	0	1	90	158	31.4193	29.3968	56	0.909	180.958	0	8.73864	2089.86
90478	0	2	1	0	1	89	158	23.9997	40.0091	69	0.908	180.958	0	8.72158	2093.95
89760	0	2	1	0	1	97	158	40.4489	37.4656	65	0.907	545.958	0	8.79123	2077.35
98202	0	2	1	0	0	81	127	39.1853	22.8259	76	0.906	273	0	8.84405	2064.95
90713	0	2	1	0	1	79	152	28.537	35.7852	56	0.906	273	1	8.87962	2056.68
93502	0	2	1	0	0	63	126	24.0709	28.8011	68	0.904	545.958	0	8.93351	2044.27
98159	1	1	1	0	1	72	153	18.3598	29.9688	73	0.902	180.958	0	8.84618	2064.45
90964	0	1	1	0	1	82	153	38.462	20.3813	54	0.902	365	0	8.77565	2081.04
91111	0	1	1	0	0	68	138	17.9692	29.8553	66	0.902	454.958	0	8.67728	2104.63
93851	0	1	1	0	1	63	153	31.9177	38.6288	68	0.901	365	0	8.71151	2096.36
98424	0	2	1	0	0	75	128	28.5887	40.3677	70	0.901	273	0	8.74583	2088.14
93499	0	2	1	0	1	88	147	42.7634	33.6125	70	0.9	180.958	0	8.72834	2092.32
91282	0	2	1	0	0	72	129	62.1389	35.1995	57	0.9	545.958	0	8.72834	2092.32
93887	0	2	1	0	1	73	154	50.7386	31.0137	60	0.899	545.958	0	8.72834	2092.32
91031	0	2	1	0	1	71	155	30.0735	33.8634	72	0.899	545.958	0	8.72834	2092.32
95263	0	2	1	0	1	75	143	48.2332	27.4763	77	0.899	180.958	0	8.71112	2096.46
93878	0	2	1	0	1	80	142	47.258	33.0295	59	0.899	545.958	0	7.88825	2315.15
98148	0	2	1	0	1	76	159	35.4915	29.7527	68	0.898	365	0	7.87278	2319.7
93773	0	2	1	0	0	76	136	27.6009	34.6794	66	0.896	365	0	7.91937	2306.05
97508	0	1	1	0	0	62	123	30.1358	32.1311	35	0.894	181	1	7.8726	2319.75
55761	0	2	1	0	1	80	140	66.4961	29.7	45	0.893	927	1	7.05735	2587.73
90663	0	2	1	0	1	76	151	25.0284	31.3469	69	0.893	273	0	7.09895	2572.56
98086	0	2	1	0	0	76	135	35.5984	26.5796	67	0.892	273	0	7.11309	2567.45
90471	0	2	1	0	0	62	127	24.2924	29.0859	65	0.889	454.958	0	7.11309	2567.45
98211	0	2	1	0	0	82	139	49.4657	33.4124	68	0.888	273	0	7.09911	2572.51
97771	0	2	1	0	1	66	142	44.7714	26.2917	77	0.887	89.9583	0	7.1412	2557.34
98637	0	2	1	0	0	64	134	26.6994	32.0017	59	0.886	454.958	0	7.1412	2557.34
93873	0	2	1	0	0	78	127	36.2829	31.2047	61	0.886	545.958	0	7.11324	2567.4
89368	0	2	1	0	0	70	130	51.089	29.7143	58	0.885	545.958	0	7.1555	2552.23
90959	0	2	1	0	1	95	142	70.5963	42.2152	45	0.885	545.958	0	7.1555	2552.23
89868	0	2	1	0	0	73	122	44.3744	37.037	57	0.884	180.958	0	7.12743	2562.28
93682	0	2	1	0	0	64	94	32.5427	30.6205	79	0.882	273	0	7.17002	2547.06
89611	0	2	1	0	0	84	130	30.483	33.4622	65	0.881	365	0	7.96669	2292.36
90479	0	2	1	0	1	83	147	21.7041	32.1463	53	0.88	180.958	0	8.01458	2278.66
91266	0	2	1	0	1	90	137	51.2697	23.634	57	0.879	455	1	8.03044	2274.16
89923	0	2	1	0	1	78	155	39.7633	33.8123	52	0.878	365	0	7.99861	2283.21
89857	0	2	1	0	1	87	157	28.6415	28.0102	55	0.878	365	0	7.96704	2292.26
97723	0	2	1	0	0	75	128	34.7149	45.0481	44	0.878	365	0	8.03098	2274.01
90683	0	1	1	0	0	60	138	33.5821	37.8072	73	0.878	365	0	8.09595	2255.76
48147	1	2	1	1	0	70	130	57.6624	36.3	64	0.877	483.042	0	8.09595	2255.76
90656	0	2	1	0	0	72	137	49.9209	23.7132	65	0.877	273	0	8.16199	2237.51
93574	0	1	1	0	0	68	118	32.9258	39.224	57	0.876	454.958	0	8.09595	2255.76
116967	0	2	1	0	0	67	138	93.46	31.2	70	0.876	826	0	8.36864	2182.25
97810	0	2	1	0	1	90	150	26.8293	30.6689	49	0.873	365	1	7.53178	2424.73
89621	0	2	1	0	0	78	109	36.7859	33.5249	57	0.872	545.958	0	8.38612	2177.71
59238	0	1	1	0	1	80	153	84.411	24.22	55	0.872	1595.04	0	8.53287	2140.25
89580	0	2	1	0	1	72	144	29.1135	27.3797	64	0.872	454.958	0	7.61466	2398.33
93889	0	1	1	0	1	82	158	29.829	38.5118	67	0.872	454.958	0	6.71185	2720.93
48153	0	1	1	1	0	70	130	38.6337	27.2	68	0.87	2343.04	0	5.91007	3090.07
89620	0	2	1	0	0	68	118	41.6914	25.5417	56	0.87	365	0	6.75436	2703.81
89444	0	2	1	0	1	75	158	37.5444	23.1405	69	0.87	545.958	0	6.74002	2709.56
91027	0	2	1	0	1	83	156	36.0064	41.8022	48	0.869	454.958	0	7.56646	2413.61
90858	0	2	1	0	1	82	151	38.5855	20.1265	82	0.868	180.958	0	7.56646	2413.61
99036	0	2	1	0	1	75	149	38.7568	33.6897	59	0.868	273	0	7.60691	2400.78
93848	0	2	1	0	0	73	127	14.7057	35.8671	59	0.866	273	0	6.7617	2700.88
97512	0	2	1	0	0	72	133	53.0463	22.2729	61	0.866	273	0	6.8193	2678.06
110291	0	2	1	0	1	88	141	73.25	29	72	0.866	989.958	0	6.7617	2700.88
93098	0	2	1	0	1	85	157	41.3954	32.7859	58	0.865	545.958	0	6.80501	2683.68
55754	1	1	1	1	0	80	130	31.9174	27.8	67	0.864	1065	0	7.67171	2380.5
97727	0	2	1	0	0	67	110	39.4598	38.4929	54	0.863	273	0	7.67171	2380.5
89863	0	1	1	0	0	85	131	44.5598	40.7908	59	0.862	365	0	8.50586	2147.05
89583	0	2	1	0	1	63	149	27.9675	30.6748	78	0.861	273	0	8.45193	2160.75
90960	0	2	1	0	0	77	123	48.7584	33.464	73	0.861	545.958	0	8.50565	2147.1
89361	0	2	1	0	1	56	144	33.4492	21.7191	69	0.86	545.958	0	8.52371	2142.55
90635	0	2	1	0	1	72	157	38.8916	31.3146	58	0.858	273	0	8.52371	2142.55
93504	0	2	1	0	0	69	139	27.1763	36.2333	57	0.857	545.958	0	8.14816	2241.3
93584	0	2	1	0	0	76	137	41.8571	33.7578	76	0.857	545.958	0	8.14816	2241.3
90356	0	2	1	0	1	83	141	47.0971	29.0175	60	0.856	545.958	0	8.96297	2037.55
89365	0	2	1	0	0	63	124	26.2201	31.5571	68	0.856	273	0	8.98141	2033.37
93775	0	1	1	0	1	78	150	21.1518	24.5461	71	0.856	454.958	0	8.14816	2241.3
93571	1	2	1	0	0	71	121	36.7176	26.0517	77	0.854	365	0	7.41139	2464.11
98385	0	1	1	0	1	59	157	23.7352	32.1597	66	0.854	273	0	7.38111	2474.22
98785	0	1	1	0	1	87	153	44.5598	31.8827	59	0.85	273	0	7.35107	2484.33
90665	0	2	1	0	0	70	120	45.3858	29.0659	72	0.85	545.958	0	7.33614	2489.39
89628	0	2	1	0	0	75	135	27.5807	42.1904	53	0.849	545.958	0	7.30647	2499.5
98633	0	2	1	0	0	62	127	32.218	27.8287	83	0.848	273	0	7.24768	2519.77
89761	0	1	1	0	1	57	141	31.5809	42.458	70	0.848	545.958	0	8.05297	2267.8
91107	0	2	1	0	1	72	154	34.984	31.0755	73	0.846	545.958	0	7.93573	2301.3
89386	0	2	1	0	0	87	135	27.2742	39.3051	56	0.846	273	0	8.79908	2075.5
98738	0	2	1	0	1	98	132	41.5418	27.1688	57	0.845	273	0	8.83409	2067.28
91105	0	1	1	0	0	72	124	27.9185	31.9531	51	0.843	545.958	0	9.6565	1891.21
98212	0	2	1	0	0	75	130	42.0844	28.2031	74	0.843	180.958	0	9.59877	1902.59
90641	0	2	1	0	0	59	129	20.5723	35.6501	69	0.843	546	1	9.56088	1910.13
91269	0	2	1	0	0	77	135	26.6806	29.941	78	0.842	180.958	0	9.50408	1921.54
93092	0	2	1	0	0	53	116	32.7995	25.4412	76	0.841	365	0	8.69492	2100.36
90962	0	2	1	0	0	61	121	56.3447	22.8788	53	0.839	545.958	0	8.72969	2092
93495	0	1	1	0	1	90	132	22.1162	36.2829	57	0.839	545.958	0	8.71266	2096.09
90357	0	2	1	0	1	81	147	23.5969	29.8449	75	0.839	180.958	0	8.73008	2091.91
90477	0	2	1	0	1	77	142	39.398	31.8878	74	0.839	180.958	0	8.69589	2100.13
89383	0	2	1	0	1	85	147	32.9545	35.4367	57	0.839	273	0	8.71816	2094.77
89381	0	2	1	0	1	79	145	44.218	28.0027	58	0.838	180.958	0	8.66683	2107.17
93863	0	1	1	0	1	83	143	38.5019	37.8706	68	0.838	545.958	0	8.66683	2107.17
97924	0	1	1	0	1	90	150	48.8718	25.5367	59	0.838	454.958	0	8.75388	2086.22
98272	0	2	1	0	1	79	158	26.6084	42.4665	60	0.838	365	0	8.00605	2281.09
89581	0	2	1	0	0	80	133	56.3447	32.9599	53	0.835	455	1	8.03793	2272.04
90836	0	2	1	0	0	67	117	28.0458	29.103	61	0.835	454.958	0	8.27879	2205.94
98635	0	2	1	0	0	68	107	24.9554	34.3492	70	0.835	545.958	0	9.14439	1997.13
91101	0	2	1	0	1	91	134	27.4763	43.2854	54	0.834	545.958	0	9.16315	1993.04
98085	0	2	1	0	1	57	149	18.8367	25	64	0.833	180.958	0	9.61718	1898.95
93099	0	2	1	0	1	91	151	26.1118	36.4215	56	0.832	273	1	9.65974	1890.58
99055	0	2	1	0	1	77	141	40.3238	23.366	66	0.831	273	0	9.74526	1873.99
90969	0	2	1	0	1	80	159	28.232	19.7489	54	0.83	273	1	9.72379	1878.12
89453	1	1	1	0	1	67	158	36.1787	30.8012	73	0.829	545.958	0	9.63865	1894.72
83645	1	2	1	0	0	75	114	87.89	33.5	60	0.828	42	0	9.57594	1907.12
90989	0	2	1	0	1	96	146	35.2833	28.2264	70	0.827	273	0	9.57594	1907.12
90828	0	2	1	0	0	59	115	32.2917	31.21	63	0.826	180.958	0	9.51405	1919.53
91228	0	2	1	0	1	82	141	25.3336	32.2189	65	0.826	545.958	0	9.61514	1899.35
98380	1	2	1	0	1	60	152	35.0821	26.3869	72	0.824	89.9583	0	9.61514	1899.35
90970	0	2	1	0	1	83	165	29.8062	29.8212	57	0.823	365	1	9.73608	1875.76
98277	0	2	1	0	1	73	140	37.2214	24.5089	72	0.822	365	0	9.75784	1871.57
89374	0	1	1	0	1	77	159	36.8141	27.1398	67	0.822	365	1	9.71514	1879.8
98219	0	2	1	0	1	80	152	32.8383	31.089	58	0.822	454.958	0	9.51858	1918.62
89859	0	2	1	0	0	59	139	39.7304	32.0851	71	0.822	273	0	10.4286	1751.19
89822	0	2	1	0	0	50	116	27.1176	33.2987	72	0.821	454.958	0	10.4286	1751.19
90351	0	1	1	0	1	78	160	28.8575	27.6319	58	0.82	545.958	0	10.4058	1755.02
34358	0	1	1	1	1	71	148	7	22.69	51	0.819	2156	0	10.4507	1747.48
90347	0	2	1	0	1	75	150	37.015	36.7704	74	0.819	545.958	0	10.4735	1743.69
98420	0	2	1	0	0	65	130	19.5398	29.3306	63	0.818	365	1	11.4207	1599.06
91082	0	2	1	0	1	68	154	30.9216	32.7622	78	0.818	273	0	11.3955	1602.6
93733	0	2	1	0	1	74	148	44.4254	28.6949	80	0.818	273	0	11.3707	1606.1
89370	1	2	1	0	1	56	142	33.1614	25.0967	72	0.818	454.958	0	11.421	1599.02
89667	0	1	1	0	1	84	148	42.6748	35.2096	73	0.817	454.958	0	11.4464	1595.48
93929	0	2	1	0	0	58	103	28.9322	29.7814	66	0.817	454.958	0	11.3715	1605.98
93774	0	2	1	0	0	61	119	22.9583	37.6178	58	0.816	545.958	0	11.3964	1602.48
97777	0	2	1	0	0	82	128	44.8641	31.4815	54	0.815	454.958	0	12.3266	1481.56
91274	0	2	1	0	1	90	160	28.5065	30.4246	71	0.815	454.958	0	12.2727	1488.06
89360	0	2	1	0	1	90	146	32.2826	37.6859	49	0.815	455	1	12.2996	1484.81
100885	0	2	1	0	1	83	161	91.12	35.7	68	0.814	1216	0	12.3266	1481.56
93886	0	2	1	0	1	83	160	47.3033	39.1132	57	0.813	181	1	12.3266	1481.56
97514	0	2	1	0	1	87	151	56.563	23.1796	52	0.813	365	0	12.2993	1484.84
93509	0	2	1	0	1	86	147	38.8916	33.0295	58	0.812	90	1	12.3531	1478.38
90355	0	1	1	0	1	65	154	21.8871	39.4768	60	0.812	545.958	0	12.3531	1478.38
91154	0	1	1	0	1	71	142	26.7462	27.4839	63	0.812	545.958	0	12.0469	1515.95
89543	0	2	1	0	1	70	159	35.0821	31.4359	72	0.812	454.958	0	11.9442	1528.99
90408	0	2	1	0	1	85	155	50.7386	34.8735	60	0.811	545.958	0	11.8939	1535.45
98360	0	2	1	0	1	86	147	38.3624	34.6462	54	0.81	180.958	0	11.8939	1535.45
98982	0	2	1	0	1	90	145	49.3193	40.2647	69	0.81	454.958	0	11.9192	1532.2
97739	0	2	1	0	1	70	145	30.483	33.218	65	0.807	273	0	11.7537	1553.77
98552	0	1	1	0	1	62	144	16.3035	36.5126	72	0.805	545.958	0	11.7537	1553.77
98484	0	2	1	0	1	71	146	26.1118	27.9894	56	0.805	365	0	12.6464	1444.09
98983	0	2	1	0	1	88	154	39.2649	30.4939	62	0.805	545.958	0	12.5929	1450.22
97721	0	2	1	0	1	94	150	31.4229	35.2355	58	0.804	454.958	0	12.5929	1450.22
98922	0	2	1	0	0	85	127	31.6084	29.6364	70	0.804	365	0	12.5666	1453.25
89600	1	2	1	0	0	58	134	42.5618	21.6713	70	0.804	89.9583	0	12.5666	1453.25
90987	0	2	1	0	1	71	145	26.1118	35.6237	56	0.803	365	0	11.7044	1560.31
89845	0	2	1	0	1	71	172	28.4257	27.7698	72	0.803	273	0	11.4091	1600.7
90988	0	2	1	0	0	69	124	31.4144	25.2836	44	0.802	273	1	11.5263	1584.42
98734	0	2	1	0	0	75	129	30.3468	23.4936	56	0.802	365	0	11.5263	1584.42
93795	1	2	1	0	1	73	143	22.7223	23.2665	74	0.8	273	0	11.4787	1590.99
97729	0	2	1	0	0	88	139	51.089	43.6452	58	0.8	180.958	0	10.6368	1716.91
89765	0	2	1	0	1	82	144	37.1173	34.0845	73	0.799	180.958	0	10.5722	1727.41
90908	0	1	1	0	0	68	135	26.4948	31.5419	66	0.799	545.958	0	9.77899	1867.52
98248	0	2	1	0	0	72	127	54.402	38.9715	63	0.799	545.958	0	9.77899	1867.52
91058	0	2	1	0	1	80	143	41.3954	28.3078	58	0.798	545.958	0	9.70902	1880.98
98200	0	2	1	0	0	66	103	32.7995	32.5176	76	0.797	273	0	9.65067	1892.36
98365	0	2	1	0	1	86	160	42.813	28.9979	68	0.796	545.958	0	9.57373	1907.56
89759	0	2	1	0	0	54	83	38.255	21.551	47	0.795	545.958	0	10.3922	1757.33
89594	0	2	1	0	1	62	149	29.2067	36.898	63	0.795	545.958	0	10.3715	1760.83
98751	0	2	1	0	0	67	113	21.2367	30.1977	59	0.794	545.958	0	9.53603	1915.11
99091	0	2	1	0	0	67	123	34.5167	28.7801	78	0.794	180.958	0	9.49863	1922.65
98275	0	2	1	0	1	83	146	39.398	38.379	74	0.793	545.958	0	8.67306	2105.66
103933	0	2	1	0	0	75	117	57.41	24.5	66	0.792	1127	0	8.70727	2097.39
90831	0	1	1	0	1	70	160	27.6183	22.2965	72	0.792	365	1	8.65606	2109.79
90736	0	2	1	0	1	61	140	27.7541	36.1111	81	0.792	545.958	0	8.67287	2105.7
89922	0	2	1	0	1	61	150	28.7484	32.5069	54	0.791	365	0	8.67287	2105.7
98383	0	1	1	0	0	80	139	22.9119	33.4593	61	0.791	365	0	8.98515	2032.52
93496	0	2	1	0	0	68	129	26.1118	36.2732	56	0.791	454.958	0	9.04033	2020.11
91059	0	1	1	0	1	91	150	20.5592	24.7409	34	0.79	273	1	8.23553	2217.52
91231	0	1	1	0	0	71	138	30.8819	26.5488	80	0.79	365	0	8.18516	2231.17
98507	0	2	1	0	0	61	126	34.0726	26.3026	63	0.79	545.958	0	8.13539	2244.82
98379	0	1	1	0	1	63	153	25.8161	30.1979	75	0.79	180.958	0	8.13539	2244.82
98561	0	2	1	0	1	77	156	42.813	39.2853	68	0.789	180.958	0	8.18535	2231.12
98737	0	1	1	0	1	72	156	21.3313	29.6267	54	0.787	545.958	0	9.04075	2020.02
89614	0	1	1	0	1	88	152	39.2281	41.2842	49	0.787	454.958	0	9.04075	2020.02
89818	0	2	1	0	0	85	133	39.0291	36.5866	57	0.786	365	1	9.09684	2007.57
89749	0	2	1	0	0	57	119	20.9255	32.112	76	0.786	454.958	0	9.15362	1995.11
89608	0	2	1	0	1	81	145	28.3462	29.4078	73	0.785	454.958	0	8.33857	2190.12
93822	0	2	1	0	0	67	135	28.1006	29.3254	67	0.784	454.958	0	8.52065	2143.32
93683	0	2	1	0	0	79	137	36.6215	35.6002	78	0.784	273	0	7.60385	2401.75
89873	0	2	1	0	0	87	134	34.8971	33.2086	56	0.782	365	0	7.63635	2391.52
98925	1	2	1	0	0	81	118	39.0291	34.2857	57	0.781	365	0	6.75914	2701.9
93494	0	1	1	0	0	61	131	23.9483	27.9817	63	0.781	180.958	0	6.78755	2690.59
55765	0	2	1	0	1	70	140	55.6955	30.5	58	0.779	1598	1	6.84559	2667.78
98274	0	1	1	0	1	70	159	37.277	45.1041	63	0.779	545.958	0	6.83103	2673.46
91257	0	1	1	0	1	59	147	21.5343	26.6552	65	0.779	545.958	0	6.88982	2650.65
90796	0	2	1	0	1	89	159	23.7916	32.2087	59	0.777	545.958	0	6.86005	2662.15
90572	0	2	1	0	1	79	160	37.3272	21.0999	71	0.775	454.958	0	6.84542	2667.84
34356	0	2	1	1	1	85	146	38	26.72	54	0.774	785	0	6.81637	2679.21
91259	0	2	1	0	1	87	144	28.6723	27.8583	69	0.773	180.958	0	6.84526	2667.9
93765	0	2	1	0	1	90	150	25.5778	31.25	62	0.773	90	1	7.68472	2376.47
99025	0	2	1	0	0	57	122	49.4906	29.0175	47	0.772	365	0	7.7011	2371.41
91161	0	2	1	0	1	84	148	43.6234	36.1111	62	0.771	545.958	0	7.71736	2366.42
90825	0	2	1	0	0	57	118	36.5293	28.2284	59	0.771	545.958	0	7.75085	2356.19
98121	0	2	1	0	1	72	145	19.0211	28.9807	61	0.77	365	0	7.6684	2381.53
91285	0	2	1	0	0	76	133	55.3229	23.3355	58	0.769	545.958	0	7.6849	2376.41
59065	0	1	1	0	0	75	125.5	124.37	31.2	45	0.768	1586	0	7.63617	2391.58
90661	1	1	1	0	0	55	110	33.9685	25.0636	69	0.768	89.9583	0	6.77323	2696.28
91230	0	2	1	0	0	89	132	67.0514	40.5438	58	0.767	545.958	0	6.75914	2701.9
95266	0	2	1	0	0	77	125	55.7184	29.6275	56	0.766	365	0	6.71673	2718.96
98986	0	1	1	0	1	82	142	28.1105	39.9584	66	0.766	365	0	6.66084	2741.77
89733	0	2	1	0	0	70	131	47.258	38.4083	59	0.765	545.958	0	6.60588	2764.58
98216	0	2	1	0	1	67	142	21.9109	25.0924	73	0.764	180.958	0	6.6469	2747.52
98988	0	2	1	0	0	66	128	28.7484	26.7492	54	0.764	545.958	0	6.67437	2736.21
93821	1	2	1	0	1	61	143	24.369	28.2725	64	0.763	365	0	6.73048	2713.4
97899	0	1	1	0	1	70	147	24.537	28.5374	73	0.763	545.958	0	6.68843	2730.46
90731	0	2	1	0	0	65	138	32.5039	34.2857	61	0.761	545.958	0	6.71625	2719.15
93493	0	2	1	0	1	79	141	44.745	22.1896	56	0.76	455	1	6.75865	2702.09
89631	0	2	1	0	1	99	155	22.1058	36.5157	58	0.76	180.958	0	6.77291	2696.4
93735	0	2	1	0	1	77	140	56.5191	34.8837	63	0.76	545.958	0	6.8307	2673.59
98483	0	2	1	0	1	71	148	36.8151	35.658	76	0.759	545.958	0	6.78723	2690.72
99092	0	2	1	0	1	84	152	28.4346	39.8572	57	0.759	545.958	0	7.66786	2381.69
93744	0	2	1	0	0	53	133	19.1823	23.2075	69	0.757	273	0	7.77321	2349.41
98918	0	2	1	0	1	83	153	27.2742	22.5065	56	0.757	545.958	0	6.73404	2711.97
98210	0	2	1	0	0	70	127	32.8456	31.4803	45	0.756	365	0	6.65429	2744.47
98149	0	2	1	0	0	82	124	26.8948	31.6406	60	0.756	545.958	0	7.45907	2448.36
93505	0	2	1	0	1	83	160	40.0812	40.3233	50	0.755	545.958	0	8.30519	2198.92
98786	1	1	1	0	1	81	145	38.6082	26.6776	53	0.754	273	0	8.35726	2185.22
90411	0	1	1	0	0	73	139	20.1213	33.5217	72	0.754	273	0	7.52154	2428.03
89810	0	1	1	0	1	82	150	41.3431	34.1555	56	0.754	545.958	0	7.52154	2428.03
89858	0	2	1	0	0	85	132	36.3188	35.2941	46	0.753	545.958	0	7.55281	2417.97
90714	0	2	1	0	0	67	134	33.2557	24.4351	71	0.753	454.958	0	7.52101	2428.2
90472	0	2	1	0	1	91	142	29.4975	31.4039	60	0.753	180.958	0	7.45872	2448.48
89932	0	2	1	0	1	88	154	33.1501	30.5568	43	0.753	273	1	7.45872	2448.48
89775	0	2	1	0	0	72	129	38.6248	29.5128	60	0.753	545.958	0	7.45872	2448.48
98981	1	2	1	0	0	65	123	20.9255	24.6868	76	0.753	180.958	0	6.60286	2765.85
89372	0	1	1	0	1	73	143	30.7154	26.0375	58	0.751	180.958	0	6.63012	2754.47
91290	0	2	1	0	0	80	137	53.0899	26.6436	48	0.749	365	0	6.61646	2760.16
47902	1	2	1	0	1	85	150	77.535	35.5	67	0.748	280	0	6.42951	2840.42
89773	0	2	1	0	0	67	128	28.2363	27.9052	59	0.748	545.958	0	6.41653	2846.17
93097	0	2	1	0	1	81	153	30.1157	41.0883	69	0.748	180.958	0	6.44256	2834.66
93852	0	2	1	0	1	74	153	21.1644	52.5112	60	0.747	273	0	7.24788	2519.7
98951	0	2	1	0	1	77	146	35.8181	28.3604	65	0.747	365	0	7.2332	2524.81
90497	0	1	1	0	1	75	144	32.1606	28.0404	64	0.745	180.958	0	6.5266	2798.16
98180	0	2	1	0	0	64	135	19.7967	57.7711	70	0.745	545.958	0	6.5266	2798.16
89930	0	2	1	0	0	59	127	34.1835	36.7713	62	0.744	180.958	0	6.56664	2781.1
90972	0	1	1	0	1	100	134	29.7395	27.1317	68	0.743	365	0	6.43305	2838.86
99033	0	2	1	0	0	58	137	43.2069	32.9676	65	0.742	545.958	0	6.47209	2821.73
91238	0	2	1	0	0	59	134	43.6234	26.2124	62	0.741	454.958	0	6.50654	2806.79
89847	0	2	1	0	0	74	129	43.6234	27.963	62	0.739	365	0	6.15797	2965.67
97898	0	2	1	0	0	67	127	39.4598	24.977	54	0.738	455	1	5.33694	3421.9
90839	0	1	1	0	0	68	127	28.7576	32.431	59	0.738	454.958	0	5.31686	3434.83
90553	0	1	1	0	1	79	148	16.0434	40.2344	54	0.738	365	0	5.31686	3434.83
89856	0	2	1	0	0	73	133	37.0536	28.699	55	0.738	180.958	0	5.31686	3434.83
89373	0	2	1	0	1	77	145	46.1465	32.5964	47	0.737	545.958	0	5.29693	3447.75
93580	0	2	1	0	0	73	137	54.7025	29.5497	74	0.737	273	0	5.29693	3447.75
89753	0	2	1	0	1	71	147	31.8907	34.2936	67	0.736	545.958	0	5.46635	3340.89
98078	0	2	1	0	1	79	148	36.0461	32.9287	63	0.736	365	0	5.45574	3347.39
91272	0	2	1	0	0	79	133	25.7266	23.0344	49	0.735	454.958	0	5.45574	3347.39
90801	0	2	1	0	1	82	158	26.5448	32.2524	64	0.735	545.958	0	5.44529	3353.82
90639	0	2	1	0	1	87	158	34.1835	21.1995	62	0.735	545.958	0	5.44529	3353.82
89615	0	2	1	0	0	65	127	31.7949	31.2686	68	0.733	545.958	0	5.46635	3340.89
97513	0	2	1	0	1	62	146	46.4841	19.3873	64	0.733	273	0	5.35327	3411.47
91255	0	1	1	0	1	85	149	27.7767	34.2493	70	0.732	365	0	5.39449	3385.4
89633	0	2	1	0	0	77	126	30.483	29.3575	65	0.731	180.958	0	5.40499	3378.82
90907	0	1	1	0	0	80	133	27.199	30.9011	58	0.731	545.958	0	5.43636	3359.33
90905	0	2	1	0	1	76	155	38.3686	33.9615	62	0.73	365	0	5.46809	3339.83
90664	0	2	1	0	1	73	144	30.3669	37.2395	52	0.73	273	0	5.47864	3333.4
98788	0	2	1	0	0	82	139	45.8651	45.7786	35	0.729	454.958	0	5.43612	3359.47
93856	0	1	1	0	1	83	179	34.9753	40.8687	58	0.729	180.958	0	5.44666	3352.97
93888	0	2	1	0	1	71	149	48.7584	26.4236	73	0.728	454.958	0	5.45724	3346.47
89865	0	2	1	0	1	78	141	43.9147	35.6401	60	0.725	365	1	5.46786	3339.97
89426	0	1	1	0	0	77	138	37.9081	29.1609	58	0.725	545.958	0	5.43612	3359.47
59013	0	1	1	0	1	84	140.5	88.038	24.66	54	0.724	1467	0	5.44666	3352.97
106246	0	1	1	0	0	85	131	66.12	36	64	0.722	1066	0	5.34465	3416.97
104565	0	2	1	0	0	69	136	88.95	23.7	66	0.722	524	1	5.35484	3410.47
98501	0	2	1	0	1	71	169	26.0182	26.88	57	0.721	273	1	5.24229	3483.68
90968	0	2	1	0	1	88	152	32.8383	36.1448	58	0.719	180.958	0	5.21312	3503.18
89364	0	2	1	0	1	72	149	43.0166	30.733	48	0.718	273	0	5.15999	3539.25
98084	0	2	1	0	1	70	152	34.0726	28.1455	63	0.716	365	0	5.15999	3539.25
95268	0	2	1	0	1	67	142	28.6723	31.1248	69	0.715	365	0	5.19828	3513.18
90685	0	1	1	0	0	73	124	34.7142	29.8023	62	0.713	365	0	5.19828	3513.18
90643	0	2	1	0	1	90	141	26.9868	30.8667	59	0.712	545.958	0	5.15999	3539.25
93736	0	2	1	0	1	83	144	45.9497	28.8945	48	0.711	545.958	0	4.42285	4129.13
93816	0	1	1	0	1	90	143	34.4912	22.8516	64	0.71	454.958	0	4.44735	4106.38
93809	0	2	1	0	1	61	158	38.6817	27.3588	81	0.71	545.958	0	4.44735	4106.38
90455	0	2	1	0	1	87	143	30.483	37.0155	65	0.709	273	0	5.20102	3511.33
91288	0	2	1	0	0	53	125	26.6298	28.0237	63	0.709	545.958	0	5.18194	3524.26
59755	0	2	1	0	1	90	140.5	100.448	30.6	55	0.708	1739.04	0	5.16363	3536.75
95265	0	2	1	0	1	65	151	36.4338	28.3723	80	0.707	365	0	5.20198	3510.68
90397	0	2	1	0	0	80	117	33.4492	29.0253	69	0.706	180.958	0	5.20198	3510.68
90666	0	1	1	0	1	70	146	34.2764	35.4631	66	0.705	365	1	5.08173	3593.75
98499	0	1	1	0	1	74	147	49.5733	44.9219	55	0.705	273	0	5.10039	3580.61
114395	0	2	1	0	1	82	146	91	27.1	65	0.704	921.958	0	5.02916	3631.32
90349	0	2	1	0	0	71	124	49.7071	24.1667	46	0.703	545.958	0	4.92055	3711.47
90657	0	2	1	0	1	80	150	46.0538	26.7593	67	0.703	273	0	4.90319	3724.62
59094	0	1	1	0	0	60	120.5	99.741	30.85	53	0.703	1470	0	4.89474	3731.04
98361	0	1	1	0	0	77	139	31.6549	41.7222	50	0.702	180.958	0	4.89474	3731.04
89763	0	2	1	0	0	85	136	25.5778	26.7949	62	0.702	545.958	0	4.89474	3731.04
55782	0	2	1	1	1	75	140	78.1933	30.3	64	0.701	2722.96	0	4.91205	3717.9
89617	0	2	1	0	0	76	136	28.3462	33.472	73	0.701	545.958	0	4.24006	4307.13
93768	0	1	1	0	0	59	108	24.8161	23.7377	53	0.701	545.958	0	4.23261	4314.71
91239	0	2	1	0	0	73	124	38.3686	32.1181	62	0.7	545.958	0	4.22527	4322.21
89367	0	2	1	0	0	55	114	31.0851	26.3656	76	0.696	545.958	0	4.21779	4329.88
97872	0	2	1	0	1	70	153	34.0726	25.665	63	0.696	545.958	0	4.21779	4329.88
90684	0	2	1	0	0	71	118	28.3344	21.1203	58	0.694	545.958	0	4.21779	4329.88
89846	1	2	1	0	0	58	129	41.3954	25.9259	58	0.693	89.9583	0	4.94674	3691.83
98559	0	2	1	0	0	63	123	48.107	41.8931	78	0.693	180.958	0	4.96441	3678.68
95439	0	1	1	0	1	70	152	40.3663	34.3458	63	0.692	545.958	0	5.59549	3263.79
89591	0	2	1	0	1	67	165	42.5618	28.6689	70	0.69	454.958	0	5.63488	3240.97
93819	0	2	1	0	0	75	135	38.3624	29.0861	54	0.688	365	0	5.57095	3278.16
98490	0	2	1	0	1	85	156	42.5618	32.8108	70	0.687	365	0	5.59024	3266.85
100975	0	2	1	0	0	63	137	67.74	28	65	0.687	1169	0	6.30011	2898.76
91253	0	2	1	0	0	63	117	29.1135	28.3097	64	0.684	180.958	0	6.32241	2888.53
93734	0	2	1	0	1	78	159	25.1783	27.4572	67	0.683	273	0	6.27834	2908.81
90716	0	2	1	0	0	75	123	37.1919	30.6502	54	0.683	273	0	6.24493	2924.37
99128	0	2	1	0	1	74	142	27.4341	32.0759	68	0.68	273	0	6.23428	2929.37
98161	0	2	1	0	0	75	126	24.7748	41.2354	59	0.68	365	1	6.21284	2939.48
89445	0	2	1	0	0	61	127	25.5668	27.5488	77	0.68	545.958	0	6.08269	3002.37
99127	0	2	1	0	1	75	146	22.2638	30.1592	56	0.679	454.958	0	6.04189	3022.65
98268	0	2	1	0	0	72	117	34.8875	31.6628	74	0.679	454.958	0	6.04189	3022.65
90776	0	2	1	0	0	59	117	26.2075	31.7083	55	0.678	454.958	0	5.3268	3428.42
93857	0	2	1	0	1	75	155	29.8566	27.6755	72	0.678	545.958	0	5.35687	3409.17
98382	0	1	1	0	0	54	128	17.1568	31.3912	56	0.677	454.958	0	5.46733	3340.3
96555	0	2	1	0	1	82	140	96.43	23.8	56	0.673	1260.96	0	5.52105	3307.79
98789	1	2	1	0	0	73	139	27.0806	24.6188	58	0.671	454.958	0	4.83723	3775.4
84504	0	2	1	0	0	80	138	89.98	31.4	63	0.671	1571	0	4.14902	4401.64
90668	0	1	1	0	1	62	147	22.5484	33.9844	66	0.667	545.958	0	4.12055	4432.06
117472	0	2	1	0	0	83	125	64.48	30.1	62	0.664	778	0	4.05161	4507.47
97773	0	1	1	0	1	81	155	18.4637	41.2662	71	0.664	545.958	0	4.06544	4492.14
98511	0	1	1	0	0	74	127	42.5571	44.7348	74	0.662	180.958	0	3.97806	4590.8
89700	0	2	1	0	0	73	119	36.1606	25.7407	47	0.662	454.958	0	4.62763	3946.4
91398	0	1	1	0	1	88	151	23.3131	23.8624	56	0.662	545.958	0	5.24872	3479.42
98494	0	2	1	0	1	96	155	18.5	48.4488	51	0.662	273	0	5.14394	3550.29
98271	0	2	1	0	1	82	151	40.8388	43.5009	62	0.661	273	0	5.16888	3533.17
97877	0	1	1	0	0	80	130	50.141	24.7553	52	0.659	180.958	0	5.17721	3527.48
93940	0	2	1	0	1	117	196	84.2	35.2	58	0.658	63	1	5.09036	3587.66
89574	0	2	1	0	1	68	150	33.1614	22.2291	72	0.654	545.958	0	5.68417	3212.87
98787	0	2	1	0	0	60	121	39.507	33.3135	73	0.653	454.958	0	5.75261	3174.65
99030	0	2	1	0	1	100	142	34.1835	24.8941	62	0.652	180.958	0	5.74357	3179.64
93853	0	2	1	0	0	69	133	28.0458	35.0356	61	0.652	180.958	0	5.60633	3257.48
87220	0	2	1	0	0	77	112	89.74	36.9	67	0.651	1436	0	4.94286	3694.73
91333	0	2	1	0	0	78	125	39.0815	31.5334	77	0.649	180.958	0	4.96166	3680.72
114902	0	2	1	0	1	85	150	98.09	27.7	55	0.649	891	0	4.94629	3692.16
58310	0	1	1	0	0	76.5	127	100.338	32.45	57	0.646	1668.04	0	4.86718	3752.17
89869	0	2	1	0	0	71	136	45.3858	33.305	72	0.644	365	0	4.81878	3789.86
90903	0	2	1	0	1	72	154	35.8181	29.8985	65	0.643	454.958	0	4.92345	3709.29
90469	0	2	1	0	0	77	138	34.4118	34.1598	60	0.641	545.958	0	4.89212	3733.05
93817	0	2	1	0	0	84	127	41.1349	27.0483	44	0.64	454.958	0	4.9222	3710.23
93797	0	2	1	0	0	73	113	35.1557	42.2125	54	0.64	180.958	0	5.09088	3587.3
89861	0	2	1	0	1	70	153	45.7796	29.6194	69	0.637	89.9583	0	5.00704	3647.36
93677	0	1	1	0	1	71	146	26.9999	37.6562	55	0.636	545.958	0	5.02261	3636.05
93825	0	1	1	0	0	48	84	20.7414	27.4047	62	0.636	454.958	0	5.06229	3607.55
98492	0	2	1	0	1	50	148	22.5761	35.5403	63	0.634	273	0	5.08635	3590.49
91047	0	1	1	0	1	92	142	34.7142	36.62	62	0.632	545.958	0	5.02503	3634.31
89449	0	2	1	0	1	57	157	34.6992	27.3193	76	0.63	273	0	4.98125	3666.25
98345	0	2	1	0	1	93	157	24.8609	30.0312	58	0.629	273	1	5.57776	3274.17
98921	0	2	1	0	1	62	141	44.0648	34.3599	59	0.627	180.958	0	5.56906	3279.28
57175	0	1	1	0	1	90	158	82.6444	31.59	63	0.622	1174	1	5.46081	3344.28
91159	0	2	1	0	1	68	149	39.507	30.3623	73	0.618	180.958	0	5.35678	3409.23
105439	0	2	1	0	1	87	150	93.48	31.6	66	0.616	1141	0	5.37702	3396.4
98157	0	1	1	0	0	80	120	32.9258	38.9308	57	0.614	365	0	5.30722	3441.07
98736	0	2	1	0	0	78	106	45.9497	18.0219	48	0.611	181	1	5.97446	3056.76
89635	0	1	1	0	1	85	147	23.8089	47.1111	65	0.609	180.958	0	6.50635	2806.87
90470	0	1	1	0	1	72	147	27.6183	29.6427	72	0.606	545.958	0	6.37655	2864.01
118573	0	2	1	0	0	89	135	80.45	28.4	55	0.597	826	0	6.24618	2923.79
98978	0	2	1	0	0	59	113	39.2908	28.8978	75	0.595	454.958	0	6.07458	3006.38
89673	0	2	1	0	1	64	141	36.5269	25.0135	79	0.593	454.958	0	5.52235	3307.02
59331	0	1	1	0	0	69.5	110	113.566	21.76	52	0.592	1587.04	0	5.41734	3371.12
89768	0	2	1	0	0	74	127	37.8099	30.0623	58	0.591	545.958	0	5.42458	3366.62
93095	1	1	1	0	0	67	120	17.4169	30.0624	52	0.589	454.958	0	5.397	3383.82
118576	0	2	1	0	1	91	149	57.41	39.5	70	0.588	812	0	5.97182	3058.11
117869	0	1	1	0	0	64	138	83.66	30	72	0.588	238.042	0	6.52353	2799.48
97735	0	1	1	0	0	54	106	19.5736	24.4752	66	0.587	365	0	6.45845	2827.69
89827	0	2	1	0	1	83	141	28.844	28.3874	67	0.583	545.958	0	6.57677	2776.82
89448	0	2	1	0	0	73	127	28.5887	27.4586	70	0.583	454.958	0	6.5678	2780.61
104856	1	2	1	0	1	75	141	77.4	36.8	70	0.58	237	0	7.1924	2539.14
97725	0	2	1	0	0	59	127	42.0844	19.2738	74	0.58	545.958	0	7.22226	2528.64
104108	0	2	1	0	1	88	147	93.92	40.5	64	0.579	1178	0	7.25792	2516.22
98253	0	1	1	0	0	80	137	25.8536	35.9963	54	0.567	180.958	0	7.20856	2533.45
84768	0	2	1	0	1	98	126	66.29	25.9	63	0.565	1549	0	7.04596	2591.91
110786	0	2	1	0	1	95	158	98.68	29.4	64	0.564	525	1	7.07662	2580.68
105434	0	1	1	0	0	67	130	83.76	38.4	63	0.562	967	1	6.95298	2626.57
57611	0	2	1	0	1	82.5	146.5	70.6167	25.28	61	0.561	1679.96	0	6.81252	2680.73
91158	0	2	1	0	1	90	140	40.3238	30.3461	66	0.559	180.958	0	6.74287	2708.42
89618	0	2	1	0	0	71	134	36.7859	24.6559	57	0.55	454.958	0	6.61004	2762.84
99306	0	2	1	0	1	74	163	93.76	28.4	60	0.55	1235.96	0	6.00543	3041
106864	0	1	1	0	1	80	140	88.97	35.3	65	0.55	975	1	6.01293	3037.2
107253	0	2	1	0	1	71	140	85.4	34.4	56	0.548	1051	0	6.03088	3028.16
93824	0	1	1	0	0	83	117	32.3393	49.3446	45	0.546	454.958	0	5.90677	3091.79
59244	0	1	1	0	0	84	138.5	98.8858	31.24	55	0.543	1582	0	5.90677	3091.79
116932	0	2	1	0	0	79	119	77.4	24.2	70	0.543	846	0	5.97848	3054.71
113887	0	2	1	0	1	80	140	72.58	26.3	64	0.542	48.9583	0	5.85697	3118.08
104869	0	2	1	0	1	84	152	83.13	24	54	0.541	1105	0	5.8841	3103.7
59237	0	2	1	0	0	85	131	100.448	33.63	55	0.54	1506.04	0	5.92715	3081.16
115899	0	2	1	0	1	83	143	80.67	30.3	72	0.538	876	0	6.44505	2833.57
97868	0	1	1	0	0	60	113	20.7084	33.9844	50	0.536	180.958	0	6.44505	2833.57
59100	0	2	1	0	1	80	150.5	68.5384	25.7	67	0.534	561.042	0	6.41345	2847.53
89366	0	2	1	0	0	53	118	32.7995	23.1656	76	0.532	180.958	0	6.33981	2880.61
156514	0	2	1	0	1	95	134	70.4	25.1	63	0.532	756	0	6.32426	2887.69
84732	0	2	1	0	1	59	157	46.2	25.4	73	0.529	1507	0	6.29367	2901.73
97736	0	1	1	0	0	68	136	21.9619	29.8735	59	0.522	365	0	6.2399	2926.73
90642	1	1	1	0	0	51	110	27.199	36.0458	58	0.515	89.9583	0	6.15362	2967.77
91208	0	2	1	0	1	73	141	46.1946	27.3216	66	0.515	273	0	6.13192	2978.27
100340	0	1	1	0	1	90	139	77.12	36.4	66	0.512	1246.96	0	6.61138	2762.28
104975	0	2	1	0	0	86	137	93.43	26.6	59	0.512	1057	0	6.50126	2809.07
93590	0	2	1	0	1	73	153	61.0873	31.9559	62	0.511	365	1	6.04396	3021.61
98987	0	1	1	0	1	66	147	23.3197	30.2689	72	0.51	273	0	6.0011	3043.19
58267	0	2	1	0	0	71	111.5	112.264	24.8	51	0.507	1716.04	0	5.51904	3309
59032	0	1	1	0	0	69	111.5	111.298	22.43	56	0.503	1624	0	5.44032	3356.88
107464	0	1	1	0	0	83	128	78.64	54.3	62	0.503	134.042	0	5.49958	3320.71
104548	0	2	1	0	0	80	123	73.95	32.6	65	0.501	1169	0	5.50593	3316.88
89424	0	1	1	0	1	68	153	19.9552	29.2969	75	0.498	365	1	5.05288	3614.27
59698	0	1	1	0	1	71.5	142.5	74.3945	31.25	50	0.493	797	1	5.00392	3649.64
59273	0	2	1	0	1	89	147	61.1998	25.53	68	0.492	1530	0	4.98437	3663.96
59211	0	1	1	0	1	77	151	120.978	35.32	43	0.489	1588.04	0	4.96024	3681.77
57231	0	2	1	0	1	80.5	144.5	65.0491	32.45	53	0.489	2090.04	0	4.85916	3758.37
97764	0	1	1	0	1	63	143	45.0344	38.2334	56	0.484	365	0	4.79107	3811.78
57512	0	2	1	0	0	85	129.5	110.18	31.7	47	0.484	1828	0	4.85663	3760.32
98417	0	2	1	0	1	81	143	26.0663	32.4903	70	0.48	365	0	4.87158	3748.78
151377	0	2	1	0	1	91	137	59.86	31	60	0.48	799	0	4.79977	3804.87
101966	0	1	1	0	1	97	155	67.65	28.9	74	0.479	57	1	4.82554	3784.55
98497	0	2	1	0	1	84	147	36.4813	19.7865	45	0.475	455	1	4.82885	3781.96
101159	0	2	1	0	1	80	150	69.81	28.2	59	0.475	1132	0	4.84118	3772.32
101160	0	1	1	0	0	80	135	79.52	28.7	58	0.475	40	0	4.79628	3807.64
91112	0	1	1	0	1	60	142	23.9647	19.5796	82	0.472	545.958	0	4.79107	3811.78
99301	0	1	1	0	0	88	130	90.31	24.2	69	0.471	854	1	4.70479	3881.69
98061	0	2	1	0	0	73	123	55.3229	29.9747	58	0.47	273	0	4.66578	3914.14
91032	0	2	1	0	1	90	140	22.1839	30.2361	57	0.468	454.958	0	4.71025	3877.19
110014	0	1	1	0	0	81	114	97.92	29.9	52	0.463	993.958	0	4.70776	3879.23
57805	0	2	1	0	0	81.5	135	100.216	32.53	57	0.46	1701.04	0	4.76375	3833.64
109130	0	2	1	0	0	80	130	91.7	27.2	70	0.459	163	0	4.32961	4218.05
57785	0	1	1	0	0	70.5	122	114.79	31.05	37	0.457	1739.04	0	3.92039	4658.33
57916	0	2	1	0	0	82	139	84.9619	30.39	53	0.455	1681.04	0	3.97852	4590.28
109406	0	2	1	0	1	80	140	86.84	29.6	69	0.454	993	0	3.97852	4590.28
83862	0	2	1	0	1	67	143	77.42	29.6	68	0.453	1596	0	3.91862	4660.45
103170	0	2	1	0	0	79	138	65.72	28.7	65	0.448	1213	0	3.93951	4635.73
91108	0	2	1	0	0	60	128	32.7125	35.3218	77	0.447	454.958	0	3.47994	5247.94
113836	0	1	1	0	0	77	118	77.66	36.1	59	0.444	238	0	3.45463	5286.38
57582	0	1	1	0	0	79	121.5	86.681	25.71	44	0.443	1708	0	3.42692	5329.14
97997	0	2	1	0	1	84	148	42.16	20.8447	53	0.442	180.958	0	3.47282	5258.7
90348	0	1	1	0	1	85	159	25.7099	38.0196	58	0.441	545.958	0	3.44656	5298.76
57531	0	1	1	0	1	80.5	142.5	97.9097	39.04	58	0.441	1701.96	0	3.43014	5324.13
97873	0	2	1	0	1	84	145	22.504	23.9062	64	0.438	545.958	0	3.4528	5289.19
99356	0	1	1	0	0	80	125	96.09	31.2	60	0.435	1126.96	0	3.44482	5301.44
91035	0	2	1	0	0	73	138	18.4983	27.5821	64	0.434	90	1	3.433	5319.69
97734	0	2	1	0	0	68	127	42.813	26.2596	68	0.434	454.958	0	3.37133	5417.01
114754	0	1	1	0	0	75	123	61.59	35.3	72	0.431	908.958	0	3.37546	5410.38
96972	0	2	1	0	0	78	130	110.73	38	56	0.429	1314.96	0	3.32268	5496.32
93793	0	2	1	0	1	75	147	38.4954	29.1317	61	0.424	365	0	3.33063	5483.19
93096	0	1	1	0	1	70	143	19.0415	17.9851	61	0.422	454.958	0	3.3293	5485.38
58833	0	2	1	0	0	84.5	136.5	99.0589	28.73	53	0.422	1196	0	3.3363	5473.88
87340	0	2	1	0	1	81	140	83.62	33	63	0.419	1522	0	3.27314	5579.51
93583	0	2	1	0	1	72	146	25.9265	35.9161	58	0.419	545.958	0	3.23986	5636.82
93847	0	2	1	0	1	87	149	30.8786	35.2723	61	0.415	455	1	3.24999	5619.26
81388	0	2	1	0	1	74	144	79.7	30	61	0.415	1583	0	3.68459	4956.45
89601	0	2	1	0	0	70	120	25.0386	40.1235	56	0.404	180.958	0	3.27858	5570.26
157334	0	1	1	0	0	65	114	61.96	44.4	67	0.403	742	0	3.2328	5649.13
59069	0	1	1	0	0	81	134.5	102.421	24.62	50	0.401	1467	0	3.22709	5659.13
59294	0	1	1	0	0	63.5	120	105.86	33.22	52	0.399	1330.04	0	3.26721	5589.63
97728	0	1	1	0	0	63	99	32.9652	40.2921	58	0.398	273	0	3.67742	4966.11
91167	0	1	1	0	0	76	133	23.6665	22.2334	52	0.398	273	0	3.71466	4916.34
90953	0	2	1	0	0	72	130	33.7524	29.8309	66	0.398	89.9583	0	3.28536	5558.75
111754	0	2	1	0	1	86	168	85.09	33.3	70	0.397	958.958	0	2.89173	6315.43
115305	0	2	1	0	1	92	158	60.24	30.3	59	0.396	861	0	2.88601	6327.93
100334	0	2	1	0	1	78	157	105.7	25.9	72	0.394	1218	0	2.92641	6240.57
57276	0	2	1	0	0	78.5	133.5	89.8192	30.42	53	0.393	2140.04	0	3.41005	5355.5
66032	1	2	1	0	1	76.4	144.8	79.0953	28.21	72.9918	0.393	1630.04	0	3.82052	4780.11
98201	0	2	1	0	0	85	136	38.7568	29.7311	59	0.392	454.958	0	3.87831	4708.89
99893	0	1	1	0	0	75	135	66.82	25.8	69	0.389	292	0	3.89273	4691.44
57506	0	2	1	0	0	77.5	139	89.7691	28.4	71	0.388	1688.96	0	3.89273	4691.44
89862	0	2	1	0	1	76	148	25.3053	33.3791	81	0.387	365	0	3.41635	5345.62
90128	0	1	1	0	0	73	139	47.4835	32.5	68	0.386	180.958	0	2.97224	6144.35
114906	0	2	1	0	0	62	132	81.32	31.9	69	0.383	153	0	2.96903	6150.99
98070	0	2	1	0	0	83	135	79.35	27.5	62	0.383	1322.96	0	2.95479	6180.63
98208	0	2	1	0	1	88	141	25.5185	35.2242	51	0.38	545.958	0	2.94669	6197.64
67167	0	2	0	0	1	97.2	142.8	72.884	30.41	56.3014	0.379	1775	0	2.5374	7197.32
98062	0	1	1	0	0	80	135	54.35	35.7	70	0.378	1259.96	0	2.93034	6232.21
98194	0	2	1	0	1	72	142	32.8383	23.2434	58	0.377	365	0	3.35242	5447.56
95188	0	2	1	0	0	78	121	103.14	33.9	52	0.377	225.958	0	3.33174	5481.37
93743	0	1	1	0	1	49	141	38.0765	21.7695	84	0.377	545.958	0	3.33429	5477.18
90354	0	2	1	0	0	67	128	45.3858	34.7807	72	0.377	545.958	0	3.29961	5534.75
59376	0	1	1	0	1	86.5	155.5	89.7651	33.65	59	0.372	456	0	3.32939	5485.24
98979	0	2	1	0	0	61	135	27.8953	26.0844	79	0.367	454.958	0	3.33558	5475.05
89632	0	2	1	0	1	64	155	25.9176	24.6355	72	0.363	180.958	0	3.34486	5459.87
57516	0	2	1	0	0	84.5	129	110.109	29.67	48	0.361	1718	0	3.35566	5442.3
115896	0	2	1	0	0	77	139	56.61	33	64	0.355	791	0	3.38156	5400.61
89698	0	2	1	0	0	85	135	87.98	28.7	68	0.353	1499	0	3.36048	5434.49
57684	0	1	1	0	1	90	149.5	93.6294	29.72	53	0.353	1666.04	0	3.3297	5484.73
83889	0	2	1	0	0	72	109	59.26	29.4	63	0.352	1139	0	3.39311	5382.23
98414	0	2	1	0	1	80	145	29.022	30.8545	65	0.351	454.958	0	3.37204	5415.86
88942	0	2	1	0	0	86	135	85.71	30.7	44	0.351	1487	0	3.35531	5442.86
98213	0	2	1	0	1	80	150	36.2516	24.4985	82	0.349	454.958	0	3.37278	5414.68
97720	0	2	1	0	0	80	131	28.7574	29.8679	68	0.347	545.958	0	3.38344	5397.62
58107	0	2	1	0	0	73	123	96.4141	25.71	66	0.343	1702.04	0	3.41056	5354.68
93905	0	2	1	0	0	86	133	99.35	35.1	51	0.342	1168	0	2.91464	6265.79
57708	0	2	1	0	0	69.5	116	52.9948	26.12	59	0.341	1738	0	2.90193	6293.22
93882	0	2	1	0	1	74	140	50.5687	27.0988	61	0.341	454.958	0	2.92611	6241.22
58822	0	1	1	0	0	79.5	123.5	111	30.12	49	0.339	1556	0	2.94387	6203.58
97813	0	2	1	0	0	76	127	26.4179	30.7261	43	0.337	545.958	0	2.8992	6299.15
59803	0	2	1	0	1	78.5	158	95.2086	30.45	61	0.337	1542.04	0	2.89621	6305.65
91163	0	2	1	0	0	77	130	40.2009	31.049	67	0.334	180.958	0	2.9094	6277.08
66683	0	2	0	0	0	85.2	124.8	71.7464	28.07	64.8	0.333	1780	0	3.37296	5414.38
100988	0	2	1	0	1	80	140	65.82	37.2	64	0.333	1190	0	3.36078	5434.01
111189	0	1	1	0	0	57	123	65.7	40.2	68	0.33	965.958	0	2.94685	6197.29
90364	0	2	1	0	0	62	134	53.0977	28.8033	71	0.329	365	1	2.94414	6203.01
97737	0	2	1	0	0	63	123	28.3344	33.5436	58	0.325	273	0	2.91976	6254.79
59350	0	2	1	0	1	82	153.5	88.5661	31.7	55	0.324	1535	0	2.87715	6347.43
57318	0	2	1	0	1	84	141.5	64.8472	25.5	55	0.324	1876	0	2.87501	6352.15
106848	0	2	1	0	0	85	124	90.68	31.6	64	0.324	512.042	0	2.89186	6315.15
91332	0	2	1	0	1	69	152	29.691	24.5154	74	0.322	90	1	2.86044	6384.5
97779	0	1	1	0	0	61	128	19.021	39.3333	76	0.32	273	0	2.83463	6442.65
115561	0	2	1	0	1	90	130	92.51	28.4	60	0.32	811	0	2.81388	6490.15
91165	0	2	1	0	0	76	113	30.483	30.2155	65	0.319	273	0	2.81289	6492.43
58461	0	2	1	0	0	79.5	112.5	110.698	36.93	52	0.319	1705.04	0	2.81267	6492.93
91260	0	2	1	0	1	73	141	23.5532	31.6119	62	0.317	365	0	2.80992	6499.29
118156	0	2	1	0	0	84	131	92.3	34.5	63	0.314	410	1	2.84856	6411.14
157217	0	1	1	0	0	75	130	87.02	31.2	73	0.313	719	1	2.88928	6320.78
93850	0	1	1	0	0	77	126	23.9483	35.5598	63	0.308	545.958	0	2.86995	6363.35
114837	0	2	1	0	1	73	148	91.24	29.4	66	0.301	51	0	2.87508	6352
118153	0	1	1	0	1	79	157	105.76	29.3	49	0.301	799	0	2.91554	6263.85
100879	0	2	1	0	1	84	148	61.39	30.4	69	0.3	1141	0	2.91255	6270.28
112343	0	2	1	0	0	79	119	80.79	36.4	72	0.299	945.958	0	3.31484	5509.31
100875	0	1	1	0	0	71	118	74.8	35.8	62	0.298	1225	0	3.29091	5549.37
98384	0	2	1	0	1	75	149	47.7613	23.1785	56	0.296	454.958	0	3.27648	5573.81
158025	0	2	1	0	0	82	124	86.9	33.4	67	0.296	784	0	3.28995	5551
97733	0	2	1	0	1	76	157	39.507	30.222	73	0.294	454.958	0	3.32654	5489.94
58577	0	1	1	0	0	75.5	129	98.5572	28	70	0.29	1156	1	3.34153	5465.31
89734	0	2	1	0	1	85	161	22.98	27.6361	70	0.29	365	1	3.31932	5501.87
84653	0	2	1	0	1	68	142	89.34	29.7	70	0.289	1535	0	3.27895	5569.62
66746	0	2	0	0	1	85.6	124	75.406	33.02	49.9288	0.288	1634.04	0	3.29243	5546.81
105929	0	2	1	0	0	77	133	94.26	34.6	60	0.287	1084	0	3.25517	5610.31
109473	0	2	1	0	0	76	107	81.36	31.4	71	0.287	946.958	0	3.2444	5628.94
59316	0	2	1	0	1	85.5	169.5	96.5679	34.6	64	0.286	1518.04	0	3.2215	5668.94
156526	0	2	1	0	1	86	157	49.41	47.1	52	0.285	750	0	3.17095	5759.32
96971	0	2	1	0	0	80	130	94.14	27.5	65	0.284	1314.96	0	3.20019	5706.7
93755	0	2	1	0	0	85	121	36.1634	27.8988	62	0.283	545.958	0	3.18137	5740.44
109445	0	2	1	0	1	90	140	99.18	30	62	0.28	996.958	0	3.20743	5693.82
109004	0	2	1	0	1	72	161	84.46	23.9	72	0.279	1041.96	0	3.23595	5643.63
117680	0	2	1	0	0	72	104	58.23	32.3	64	0.278	68	0	3.23362	5647.69
117789	0	2	1	0	0	78	119	87.48	34.7	67	0.277	719	0	3.22264	5666.94
108664	0	2	1	0	0	62	124	52.26	27.1	72	0.275	978	0	3.20708	5694.44
98731	0	2	1	0	0	60	136	81.41	23.5	73	0.274	1250.96	0	3.18849	5727.63
91279	0	2	1	0	1	84	141	25.0245	25.8874	46	0.271	273	0	3.14769	5801.88
156523	0	1	1	0	1	90	135	86.68	23.7	66	0.269	440.042	0	3.14813	5801.07
34349	0	2	1	1	0	81	120	79	27.24	46	0.268	2136.04	0	3.16384	5772.25
116991	0	1	1	0	0	60	106	91.25	27.2	70	0.267	839	0	3.19865	5709.44
91162	0	1	1	0	1	77	143	29.565	21.8424	70	0.266	180.958	0	3.18131	5740.57
151367	0	2	1	0	0	68	125	63.97	28.1	63	0.265	788	0	3.22966	5654.62
57804	0	1	1	0	1	70	147	100.7	31.62	54	0.265	1703	0	3.19327	5719.07
89423	0	1	1	0	1	84	158	31.4613	34.6969	73	0.264	545.958	0	3.2147	5680.93
118181	0	2	1	0	0	70	110	83.62	29.6	63	0.261	796	0	3.17847	5745.68
93492	0	1	1	0	0	65	130	23.2295	41.2134	57	0.259	273	1	3.22172	5668.56
109148	0	1	1	0	0	84	138	98.33	28.7	62	0.254	859.958	0	3.25129	5616.99
97878	0	1	1	0	1	82	181	45.8976	43.2882	51	0.253	273	0	3.27542	5575.62
66234	0	1	0	0	1	100	130	69.1747	32.47	51.8137	0.252	1663.04	0	2.84106	6428.07
114544	0	2	0	0	0	85	118	83.67	28.4	67	0.252	905.958	0	2.80718	6505.63
57173	0	2	1	0	0	72.5	114.5	81.5557	31.92	55	0.251	2038.96	0	2.8335	6445.21
59340	0	2	1	0	1	81.5	144.5	113.141	31.71	53	0.25	1533	0	2.85763	6390.78
107546	0	2	1	0	0	83	133	90.99	39.6	53	0.246	812.042	0	2.85034	6407.13
99114	0	2	1	0	0	82	133	103.32	26.9	57	0.244	1243.96	0	2.43079	7512.98
106839	0	1	1	0	0	85	136	65.56	38.2	59	0.239	1087	0	2.43574	7497.73
156508	0	1	1	0	0	84	135	61.94	35.8	63	0.238	755	0	2.41683	7556.4
109981	0	1	1	0	0	77	134	88.87	27.7	71	0.236	990.958	0	2.42032	7545.48
115301	0	1	1	0	0	71	121	86.44	29.4	64	0.236	868	0	2.41955	7547.89
99809	0	2	1	0	0	53	90	71.27	28.7	74	0.234	1306.96	0	2.39423	7627.72
113389	0	2	1	0	0	67	116	98.54	26.6	51	0.233	905.958	0	1.98742	9189.06
98264	0	2	1	0	0	65	107	32.7995	28.4005	76	0.231	365	0	1.56993	11632.7
109134	0	1	1	0	0	74	107	89.81	28.7	48	0.23	1050.96	0	1.55225	11765.2
118766	0	1	1	0	0	80	120	98.15	28.6	64	0.229	133.042	0	1.5255	11971.5
97724	0	2	1	0	1	61	154	33.6495	42.6456	67	0.227	454.958	0	1.52625	11965.6
95269	0	2	1	0	0	82	130	26.8938	24.0205	75	0.227	454.958	0	1.51764	12033.5
97901	0	2	1	0	0	79	120	32.3968	31.3972	62	0.226	546	1	1.50471	12136.9
153071	0	2	1	0	0	73	122	45.44	24.1	71	0.224	794	0	1.5045	12138.6
57515	0	2	1	0	1	80.5	146.5	96.0172	33.9	59	0.223	1713.96	0	1.48825	12271.1
97730	0	2	1	0	0	51	138	47.0523	25.9626	87	0.223	180.958	0	1.47606	12372.5
106614	0	2	1	0	0	76	129	99.7	30.8	56	0.221	798.042	0	1.84847	9879.79
111183	0	2	1	0	0	83	129	95.35	29.4	57	0.221	865.958	0	1.46786	12441.6
112306	0	2	1	0	0	87	118	100.28	34.3	56	0.221	949.958	0	1.09627	16658.8
98398	0	2	1	0	0	69	125	63.7	30.7	67	0.221	1309.96	0	1.10796	16483
89606	0	2	1	0	1	79	146	35.566	30.3461	51	0.22	180.958	0	1.47381	12391.4
66686	0	1	0	0	0	72.4	125.6	77.486	21.7	44.9671	0.22	1562	0	1.46425	12472.2
158031	0	2	1	0	0	78	139	75.64	29.8	74	0.22	754	0	1.46353	12478.4
106624	0	2	1	0	0	76	124	62.72	29	58	0.219	1095	0	1.46774	12442.6
67325	0	2	0	0	1	78.8	128.8	65.9669	23.15	61.5151	0.216	1627.04	0	1.47344	12394.5
116710	0	2	1	0	1	90	148	75.18	26	59	0.215	876	0	1.47884	12349.2
94733	0	2	1	0	1	82	142	50.39	34.4	66	0.213	1330.96	0	1.46441	12470.9
118996	0	2	1	0	1	90	140	71.4	33	70	0.212	753	0	1.45373	12562.5
116941	0	2	1	0	1	79	143	79.35	26.9	62	0.212	863	0	1.44446	12643.1
100996	0	2	1	0	1	85	150	94.28	25.2	72	0.211	1203.96	0	1.43214	12751.9
117905	0	2	1	0	0	77	126	109.54	32.8	49	0.211	763	0	1.4166	12891.7
57434	0	2	1	0	0	69	117	86.8315	35.26	64	0.208	1927	0	1.76053	10373.3
109440	0	1	1	0	0	70	130	96.87	22.3	67	0.207	985.958	0	1.75611	10399.4
58539	0	1	1	0	0	88	123.5	109.414	37.04	43	0.205	1734.04	0	1.75456	10408.6
66017	0	1	0	0	0	88.8	126	60.9524	20.05	55.9123	0.203	1688.96	0	2.10065	8693.74
156527	0	1	1	0	1	89	152	79.74	39.5	70	0.203	707	0	2.13505	8553.65
117909	0	2	1	0	0	80	121	79.6	36.7	66	0.2	733	0	2.11647	8628.74
110794	0	1	1	0	0	80	130	77.12	27.6	66	0.2	952.958	0	2.09703	8708.74
93585	0	1	1	0	0	62	131	30.7154	38.5756	58	0.2	180.958	0	2.08609	8754.41
58593	0	1	1	0	0	72.5	127.5	115.985	24.45	49	0.198	1577	0	2.08874	8743.32
111873	0	2	1	0	0	89	130	58.12	36	54	0.197	931.958	0	2.08235	8770.16
97931	0	2	1	0	1	95	147	60.01	22.4	69	0.197	1216.96	0	2.07225	8812.9
97782	0	2	1	0	1	85	161	48.8951	32.8707	72	0.194	545.958	0	1.71857	10626.6
98199	0	2	1	0	0	84	130	35.2894	27.5838	53	0.194	365	0	1.71207	10666.9
111812	0	2	1	0	1	97	147	92.45	27	57	0.194	304	0	1.71355	10657.7
100216	0	2	1	0	1	37	160	93.46	29.8	62	0.193	1147.96	0	1.71352	10657.9
94051	0	2	1	0	0	88	136	90.82	34	57	0.192	1358.96	0	2.06248	8854.65
157191	0	2	1	0	1	65	141	98.19	30.1	70	0.191	689	0	2.06917	8825.99
106232	0	1	1	0	1	94	151	46.79	30.5	59	0.19	1114	0	2.07855	8786.16
147860	0	2	1	0	0	74	128	63.26	24.3	68	0.189	741	0	2.06085	8861.66
98389	0	2	1	0	0	70	115	31.3403	23.255	73	0.189	545.958	0	2.08165	8773.07
97856	1	1	1	0	1	73	159	21.7419	27.5391	62	0.189	89.9583	0	2.06958	8824.24
59363	0	1	1	0	0	87.5	138	119.868	38.05	49	0.188	1515	0	2.05486	8887.49
113386	0	2	1	0	1	93	159	45.85	33	72	0.187	141.958	0	2.06699	8835.32
57465	0	1	1	0	0	77.5	120	81.9441	33.23	52	0.186	1733.96	0	2.06722	8834.32
93317	0	2	1	0	0	81	137	75.78	30.4	73	0.186	1322.96	0	2.07857	8786.08
117875	0	2	1	0	0	71	133	64.57	29.4	69	0.186	768	0	2.07313	8809.16
57415	0	2	1	0	1	74.5	141.5	100.444	28.08	62	0.186	1890	0	2.04685	8922.24
58540	0	2	1	0	1	84.5	148.5	103.692	25.82	53	0.185	1606.04	0	2.05187	8900.41
58098	0	1	1	0	0	77	134	91.7623	29.75	64	0.183	1701.04	0	2.0532	8894.66
117487	0	2	1	0	0	79	115	54.89	29.4	65	0.183	752	0	2.04687	8922.16
57589	0	1	1	0	1	86	140.5	102.09	32.89	59	0.179	1684.04	0	2.0413	8946.5
66818	0	2	1	0	1	85.2	145.6	79.185	25.97	58.9151	0.178	1773.04	0	1.69138	10797.4
98374	0	2	1	0	1	77	141	70.57	26.9	68	0.177	1238.96	0	1.69527	10772.6
57371	0	2	1	0	1	89	159	77.1634	37.04	61	0.176	1515.04	0	1.69846	10752.4
82862	0	2	1	0	0	69	138	69.42	27.5	74	0.176	1595	0	1.6891	10812
98197	0	2	1	0	0	63	128	49.3193	24.3296	69	0.175	273	1	1.69589	10768.7
57389	0	2	1	0	0	75	127.5	94.7938	28.73	57	0.174	1891	0	1.68024	10869
118669	0	1	1	0	0	72	138	68.12	30.5	73	0.174	785	0	1.66393	10975.5
58820	0	1	1	0	0	88	139	115.767	40.53	44	0.174	480	0	1.67228	10920.7
57387	0	2	1	0	0	70	109	108.028	29.75	64	0.174	1867	1	1.65902	11008
57565	0	2	1	0	0	86	138	93.3043	26.15	60	0.172	1731	0	1.67118	10927.9
108668	0	2	1	0	1	66	147	68.89	33	69	0.171	995.958	0	1.67999	10870.6
99041	0	2	1	0	0	84	133	100.58	35.3	50	0.17	1231.96	0	1.67658	10892.7
98144	0	2	1	0	0	65	120	47.59	34.965	57	0.169	365	0	1.68573	10833.6
109397	0	2	1	0	1	97	140	61.07	30.3	73	0.168	952.958	0	1.68084	10865.1
85986	0	2	1	0	1	65	147	92.83	32	67	0.168	1519	0	1.68671	10827.3
67527	0	2	0	0	0	70.4	108.4	89.8316	23.96	58.5343	0.167	1730	0	1.67709	10889.4
57666	0	2	1	0	1	80.5	141	104.685	33.03	58	0.166	1687.04	0	1.66769	10950.8
112963	0	2	1	0	0	82	130	79.26	34	57	0.165	937.958	0	1.66859	10944.9
66791	0	2	0	0	1	94	164.8	51.9651	27.41	64.8301	0.165	1838	0	1.66431	10973
57920	0	1	1	0	0	77.5	135	104.934	27.92	57	0.164	1577	1	1.68205	10857.3
84733	0	2	1	0	1	78	144	78.58	23.1	62	0.162	1512	0	1.68889	10813.3
98413	0	2	1	0	1	73	141	39.9615	26.1649	69	0.162	365	0	1.69969	10744.6
83630	0	1	1	0	0	70	135	68.36	33.3	54	0.162	679	1	1.70534	10709
89624	0	2	1	0	1	89	147	30.9965	36.7285	47	0.16	454.958	0	1.71402	10654.8
57612	0	2	1	0	0	79	130	90.4758	33.33	54	0.16	1740.04	0	1.71703	10636.1
104502	0	2	1	0	0	75	122	75.8	26.6	71	0.158	1141	0	1.71989	10618.4
95191	0	2	1	0	1	94	143	103.54	28.4	49	0.158	1335.96	0	1.71024	10678.3
57884	0	1	1	0	0	78.5	127	71.3241	40.16	56	0.157	1570	0	1.70983	10680.9
112644	0	2	1	0	0	55	110	89.31	24.6	65	0.156	867.958	0	1.69749	10758.5
98071	0	1	1	0	0	70	119	57.4	29.3	66	0.156	1308.96	0	1.69661	10764.1
114550	0	2	1	0	1	93	132	103.54	32	63	0.156	784	0	1.67838	10881
99326	0	1	1	0	1	86	143	97.5	38.6	61	0.156	1262.96	0	1.68175	10859.2
98989	0	2	1	0	1	84	154	50.5687	43.7604	61	0.156	180.958	0	1.6661	10961.2
58265	0	2	1	0	1	75	141	97.9217	26.26	57	0.155	1665.04	0	1.6753	10901
86645	0	1	1	0	1	71	144	59.49	23.5	64	0.153	583	1	1.68465	10840.5
58318	0	1	1	0	1	86.5	147.5	102.142	29.24	58	0.149	1695.04	0	2.0119	9077.26
106485	0	2	1	0	0	77	109	93.68	29.8	53	0.148	1055	0	2.00777	9095.92
57511	0	2	1	0	1	76.5	151.5	80.2692	23.67	65	0.148	1718	0	1.99363	9160.43
89832	0	2	1	0	0	67	127	34.5294	32.6979	59	0.147	180.958	0	1.98628	9194.34
93616	0	2	0	0	1	89.6	126.8	89.8619	27.78	53.0219	0.147	1700.96	0	1.95133	9359.02
59003	0	1	1	0	1	80.5	140.5	92.975	28.76	63	0.145	1514	0	1.96371	9300.01
98278	0	2	1	0	1	78	155	35.7073	24.6919	66	0.145	365	0	1.94504	9389.26
118593	0	2	1	0	1	84	159	107.76	25.8	65	0.144	856	0	1.94568	9386.18
157236	0	2	1	0	0	80	135	103.81	27.1	50	0.143	728	0	1.95129	9359.18
99790	0	2	1	0	0	85	126	78.42	35.8	53	0.143	1182.96	0	1.94435	9392.6
57477	0	2	1	0	0	71.5	130	112.392	28.93	46	0.141	1721.96	0	1.95105	9360.35
118591	0	2	1	0	1	78	158	82.5	24.6	67	0.14	789	0	1.96542	9291.93
105382	0	2	1	0	1	102	168	88.51	45.1	59	0.139	64	0	1.98216	9213.42
117489	0	1	1	0	0	85	126	47.52	27.7	68	0.139	785	0	1.96799	9279.76
84502	1	2	1	0	0	69	116	87.25	30.1	71	0.138	747	0	1.98446	9202.75
102544	0	1	1	0	0	75	127	64.2	38.7	64	0.137	1162	0	1.98896	9181.92
89677	0	2	1	0	1	88	148	47.9363	25.5456	55	0.137	545.958	0	1.98738	9189.25
58555	0	1	1	0	1	79.5	151.5	91.9212	28.3	61	0.136	1512	0	1.98112	9218.25
116937	0	2	1	0	1	90	148	94.69	31.3	58	0.136	777	0	1.99284	9164.08
98019	0	2	1	0	0	80	127	36.6563	27.3892	58	0.132	365	0	1.6536	11044.1
57412	0	1	1	0	0	83.5	130.5	93.0606	32.69	62	0.131	1869	0	1.65613	11027.2
66640	0	2	0	0	1	74	140.8	102.909	24.84	24.9836	0.129	2015.04	0	1.65068	11063.6
118585	0	1	1	0	1	76	148	102.4	24.1	63	0.128	762	0	1.64627	11093.3
106486	0	2	1	0	0	87	130	79.82	26.5	56	0.124	1054	0	1.32137	13820.9
156513	0	2	1	0	0	68	100	99.13	53.7	56	0.124	761	0	1.3186	13849.9
91110	0	2	1	0	1	63	152	27.685	22.8374	82	0.124	180.958	0	1.32507	13782.2
98430	0	2	1	0	0	71	129	67.35	28.4	66	0.123	1315.96	0	1.33337	13696.5
109438	0	2	1	0	1	86	173	65.98	24.4	74	0.122	1035.96	0	1.32787	13753.2
104114	0	2	1	0	0	54	113	88.79	22.8	72	0.122	1191	0	1.31863	13849.6
112294	0	2	1	0	1	100	122	110.31	49	45	0.121	952.958	0	1.32495	13783.5
94078	0	2	1	0	1	85	140	99.26	28.1	66	0.12	1373.96	0	1.32521	13780.9
88618	0	2	1	0	0	66	121	89.73	28.7	71	0.12	1477	0	1.32697	13762.5
104560	0	2	1	0	1	84	142	52.68	29	68	0.119	1145	0	1.32911	13740.4
103718	0	1	1	0	0	77	119	107.37	48.9	41	0.118	1044	0	1.33942	13634.6
118566	0	2	1	0	0	74	139	76.95	32.4	63	0.118	770	0	1.35563	13471.6
90669	0	2	1	0	0	58	130	33.2557	30.388	71	0.117	545.958	0	1.36505	13378.6
105425	0	2	1	0	0	76	123	95.09	31.9	58	0.117	1047	0	1.35023	13525.5
96414	0	1	1	0	1	96	134	92.96	25.9	57	0.116	1332.96	0	1.00457	18179.3
112272	0	2	1	0	1	90	148	87.27	23.5	49	0.116	164.958	0	1.00321	18204
89545	0	2	1	0	1	64	158	35.1819	25.9107	71	0.115	545.958	0	1.34059	13622.8
117667	0	2	1	0	1	87	148	83.67	24.8	67	0.114	776	0	1.34404	13587.8
118148	0	1	1	0	0	86	120	97.32	33.3	60	0.113	780	0	1.35491	13478.8
59208	0	2	1	0	0	84	131	128.173	23.78	42	0.111	1603.04	0	1.36381	13390.8
59047	0	1	1	0	1	89	157	111.809	34.58	47	0.108	1708.04	0	1.35117	13516
98433	0	1	1	0	0	67	118	70.74	32.3	64	0.108	1272.96	0	1.34722	13555.7
59757	0	1	1	0	0	83.5	123.5	113.353	30.82	47	0.107	1715.04	0	1.3376	13653.2
100187	0	2	1	0	1	73	207	93.97	32.8	62	0.106	146.958	0	1.34173	13611.2
93436	0	2	1	0	1	69	141	72.79	30.4	71	0.104	1323.96	0	1.32555	13777.3
93799	0	2	1	0	1	75	140	43.9147	26.3101	60	0.103	545.958	0	1.34156	13612.9
154765	0	2	1	0	0	77	137	106.12	32	56	0.103	754	0	1.00271	18213.2
97042	0	2	1	0	0	70	132	99.56	26.1	72	0.101	1211	1	1.01109	18062.2
94687	0	1	1	0	0	80	120	105.48	27.8	53	0.101	1337.96	0	1.01253	18036.5
59095	0	2	1	0	0	76.5	136.5	84.5651	26.42	74	0.098	1515.04	0	1.01247	18037.5
110849	0	1	1	0	0	85	120	125	24.3	40	0.098	952.958	0	1.01075	18068.2
57270	0	1	1	0	0	70	138	90.8501	36.51	72	0.098	2066.04	0	1.35493	13478.5
57574	0	1	1	0	0	85	137	96.9811	31.63	61	0.097	806.958	0	1.36281	13400.6
98626	0	2	1	0	0	66	113	79.6	31.3	66	0.097	1212.96	0	1.36051	13423.3
66697	0	2	0	0	1	86	122.8	81.6108	31.56	59.7069	0.097	1696.96	0	1.35397	13488.1
109032	0	1	1	0	1	76	144	102.37	45.8	61	0.097	998.958	0	1.34418	13586.4
102598	0	2	1	0	0	75	137	106.15	37	55	0.096	1169	0	1.34098	13618.8
58985	0	2	1	0	0	79.5	128	119.635	29.63	44	0.096	1503	0	1.3516	13511.8
115187	0	2	1	0	0	78	126	108.35	25.9	54	0.094	785	0	1.34022	13626.5
59279	1	2	1	0	1	79	140	68.1795	28.91	66	0.093	759	0	1.32065	13828.4
59320	0	1	1	0	1	73.5	153.5	123.326	32.87	53	0.093	1548	0	1.31152	13924.7
155320	0	2	1	0	0	71	129	96.82	25.1	61	0.092	760	0	1.3026	14020
59102	0	2	1	0	0	81.5	139	102.466	24.77	64	0.092	1523.04	0	1.30556	13988.3
93673	0	2	1	0	0	61	137	104.85	31.7	54	0.092	1326.96	0	1.2997	14051.3
68070	1	2	0	1	1	83.6	166.8	73.3137	19.75	69.8822	0.092	1863	0	1.30255	14020.5
111700	0	2	1	0	1	91	138	66.86	30.2	70	0.092	944.958	0	1.29687	14082
118562	0	2	1	0	0	86	122	58.9	34.3	65	0.091	745	0	1.29042	14152.4
57478	0	1	1	0	0	63.5	100.5	112.997	20.7	55	0.09	1721.96	0	1.30006	14047.4
94081	0	2	1	0	0	82	131	51.72	28.4	65	0.089	1149	0	1.31446	13893.5
117441	0	1	1	0	0	78	126	71.06	32.5	67	0.089	777	0	1.30541	13989.9
66929	0	2	0	0	0	69.2	106	83.9607	24.42	55.6658	0.089	1501.04	0	1.30627	13980.6
66215	0	2	0	0	0	76	110.8	94.6853	28.09	42.0301	0.087	1963.04	0	1.30632	13980.1
98615	0	2	1	0	0	73	120	33.6495	39.1625	67	0.087	454.958	0	1.28736	14186
97900	0	1	1	0	0	56	129	17.6546	31.4358	72	0.086	545.958	0	1.28961	14161.3
118565	0	1	1	0	0	63	118	94.63	28.9	65	0.086	819	0	1.28823	14176.4
57668	0	2	1	0	1	82.5	140	96.8779	32.46	70	0.085	1724	0	1.28438	14218.9
106863	0	2	1	0	0	84	128	98.92	31.5	66	0.085	990	0	1.27834	14286.2
57918	0	1	1	0	1	86.5	152.5	116.908	30.84	49	0.085	1709.04	0	1.28177	14247.9
59355	0	1	1	0	0	73.5	121	114.47	30.83	52	0.084	1540	0	1.28966	14160.7
147830	0	2	1	0	1	75	142	55.07	30.4	66	0.083	761	0	1.28599	14201.2
110856	0	1	1	0	0	87	132	110.59	43.8	50	0.082	991.958	0	1.28008	14266.7
91042	0	2	1	0	1	66	151	42.2008	23.0648	73	0.081	273	1	1.2883	14175.7
97523	0	2	1	0	1	100	141	107.62	25.5	59	0.079	768	0	1.28475	14214.8
59224	0	2	1	0	0	80.5	130.5	99.0969	28.63	63	0.078	1540.04	0	1.2797	14270.9
57693	0	2	1	0	1	90	149	114.876	37.98	53	0.077	1551	0	1.28311	14233
59021	0	1	1	0	0	85	116.5	116.75	37.73	54	0.077	603	0	1.27008	14379
58464	0	2	1	0	0	85	136	101.169	27.92	50	0.075	1498	1	1.25912	14504.2
113377	0	2	1	0	1	69	143	96.79	25	59	0.074	860.958	0	1.2646	14441.3
57689	0	1	1	0	1	86.5	155	93.5314	24.61	67	0.074	464	0	1.25675	14531.6
116942	0	1	1	0	0	70	132	64.33	35.9	71	0.073	866	0	1.57628	11585.8
57482	0	2	1	0	1	84	147	75.3983	26.61	70	0.073	1870	0	1.57842	11570.1
48073	0	1	0	1	1	79.2	145.6	84.2943	33.8	49	0.072	1626.04	0	1.57514	11594.2
59784	0	1	1	0	0	79	127.5	102.09	30.41	59	0.072	1564	0	1.59244	11468.2
112555	0	2	1	0	0	80	121	104.38	27.2	52	0.07	926.958	0	1.58269	11538.9
86647	0	1	1	0	1	76	148	71.56	37.3	66	0.069	1510	0	1.58932	11490.7
113173	0	1	1	0	1	80	140	87.91	32.3	64	0.068	350	0	1.5744	11599.6
109682	0	2	1	0	0	76	121	73.43	32.6	57	0.066	958.958	0	1.5645	11673
116921	0	1	1	0	1	75	140	84.35	30.4	62	0.066	789	0	1.25624	14537.4
112968	0	2	1	0	0	80	131	68.45	36.7	67	0.064	900.958	0	1.26041	14489.3
57650	0	1	1	0	0	70.5	127.5	78.685	26.57	65	0.062	1724	0	1.25862	14509.9
93767	0	2	1	0	1	90	141	48.8728	27.8795	50	0.061	365	0	1.25216	14584.8
58532	0	2	1	0	1	89	140.5	114.4	32.41	57	0.059	1120	1	1.25784	14518.9
112282	0	2	1	0	1	84	160	87.73	34.6	71	0.059	890.958	0	1.26466	14440.7
89771	0	2	1	0	0	80	139	34.8971	30.1205	56	0.058	545.958	0	1.26513	14435.3
91187	0	1	1	0	0	72	121	91.25	24.2	70	0.058	1375	0	1.27161	14361.7
59093	0	1	1	0	0	76	120	100.916	30.85	45	0.058	1514.04	0	1.26889	14392.5
90949	0	2	1	0	1	85	143	58.09	28.1	68	0.056	1442	0	1.27028	14376.8
115907	0	2	1	0	0	76	104	52.89	33.3	66	0.056	866	0	1.27221	14354.9
67512	0	1	1	0	1	79.2	138.8	62.0808	39.53	67.2164	0.055	1707	0	1.27225	14354.5
58306	0	1	1	0	0	69.5	120	118.195	32.88	51	0.055	1679.04	0	1.27095	14369.2
58558	0	1	1	0	0	75	125.5	120.077	29.21	50	0.054	1555	0	1.27197	14357.7
58547	0	1	1	0	0	63.5	139	117.862	30.86	49	0.054	1510	0	1.26491	14437.8
114396	0	2	1	0	0	76	127	89.25	29.7	72	0.054	907.958	0	1.2649	14437.9
99898	0	2	1	0	1	96	156	89.84	27.7	67	0.053	1050	0	1.59865	11423.7
99065	0	2	1	0	0	80	120	47.49	23.6	67	0.052	1265.96	0	1.60172	11401.8
98732	0	2	1	0	1	79	144	66.61	28.4	64	0.051	1268.96	0	1.58652	11511
114926	0	1	1	0	1	73	150	94.18	30.5	68	0.051	927.958	0	1.5693	11637.3
108513	0	2	1	0	0	80	126	90.52	35	60	0.051	1029	0	1.58658	11510.6
117855	0	2	1	0	1	80	142	88.11	29.3	70	0.051	784	0	1.58666	11510
59259	0	2	1	0	0	79	124	98.7168	26.25	60	0.049	1533	0	1.58444	11526.1
109655	0	1	1	0	1	81	152	87.65	28	63	0.048	979.958	0	1.58898	11493.2
117482	0	2	1	0	0	80	121	50.21	28.1	72	0.048	757	0	1.9211	9506.27
57392	0	2	1	0	0	84.5	130.5	81.9977	30.97	60	0.048	1828	0	1.91268	9548.1
58582	0	1	1	0	1	82	142	91.5325	25.71	66	0.048	1118	0	1.90874	9567.85
100990	0	2	1	0	1	58	147	79.04	26.1	69	0.047	1157	0	1.89992	9612.27
59364	0	1	1	0	0	80	118.5	100.075	39.66	60	0.047	1531	0	1.92177	9502.93
59221	0	1	1	0	0	77.5	120	85.8923	34.15	55	0.045	1491.04	0	1.9238	9492.93
106235	0	1	1	0	1	83	142	73.42	36.5	67	0.045	1068	0	1.93672	9429.59
116711	0	1	1	0	1	88	145	73.08	28.3	63	0.044	779	0	1.94148	9406.5
67244	0	2	0	0	0	78	113.6	70.706	28.25	50.1863	0.043	1469	0	1.93624	9431.92
59073	0	2	1	0	0	79.5	130	56.1033	27.59	55	0.043	1568.04	0	1.92608	9481.68
100888	1	2	1	0	1	82	164	95.84	30.6	60	0.041	42	0	1.60377	11387.2
113399	0	2	1	0	1	90	144	62.2	32.9	67	0.041	858.958	0	1.5958	11444.1
59344	0	1	1	0	1	86.5	147	120.712	37.29	48	0.038	1496	0	1.61167	11331.4
106875	0	1	1	0	1	94	151	58.98	31.2	66	0.037	1030	0	1.62609	11230.9
93657	0	1	1	0	0	73	119	93.26	22.9	71	0.035	1332.96	0	1.63223	11188.7
57368	0	1	1	0	1	89.5	152.5	68.6515	28.13	47	0.034	1547	0	1.31117	13928.4
89931	0	2	1	0	1	66	141	45.2589	27.1329	73	0.034	273	0	1.29678	14083
59000	0	2	1	0	0	78	124	89.6136	28.72	65	0.034	1502	0
58989	0	2	1	0	0	82.5	130	110.934	30.12	65	0.033	1209	1
57533	0	1	1	0	0	76	124	113.564	29.01	42	0.033	1550.96	0
58967	0	1	1	0	0	71	134.5	94.9587	27.61	64	0.032	1514	0
91236	0	2	1	0	0	67	134	33.5485	35.336	68	0.032	454.958	0
113838	0	2	1	0	1	90	149	96.53	35	64	0.032	853.958	0
115161	0	2	1	0	0	80	110	71.99	26.5	67	0.032	842	0
66723	0	1	0	0	1	77.6	147.2	72.9488	23.05	71.6904	0.031	1635.04	0
59067	0	1	1	0	1	87.5	142.5	98.7381	47.38	56	0.031	1488	0
97942	1	2	1	0	0	80	120	89.43	33.1	74	0.031	779.958	0
110791	0	1	1	0	1	80	145	94.1	30.1	70	0.031	952.958	0
58294	0	2	1	0	1	90	149.5	104.224	31.91	45	0.029	1680.04	0
68234	0	1	0	0	1	81.6	144	69.9148	26.34	73.5397	0.029	1552	0
59776	0	1	1	0	0	70.5	125.5	107.914	37.65	54	0.027	1539	0
90829	0	2	1	0	1	75	146	47.0971	27.4806	60	0.026	180.958	0
57566	0	2	1	0	0	81	129	113.931	33.9	45	0.024	1169.96	0
107378	0	1	1	0	0	73	132	59.04	26.8	62	0.024	1108	0
99881	0	2	1	0	1	77	142	88.17	24.6	68	0.024	1245.96	0
106658	0	2	1	0	1	76	142	91.76	25.7	67	0.024	1043	0
98080	0	2	1	0	1	82	140	88.82	25.6	62	0.024	1327.96	0
115191	0	2	1	0	0	80	137	102.81	33.5	49	0.023	782	0
111874	0	1	1	0	0	70	133	80.56	24.6	66	0.023	875.958	0
90950	0	1	1	0	1	70	140	96.35	33.5	64	0.023	1456	0
59351	0	1	1	0	0	78	124	96.5599	30.47	66	0.022	1400.96	0
59061	0	2	1	0	1	98.5	168	114.562	39.04	67	0.022	1524.04	0
115563	0	2	1	0	0	75	130	77.15	26	66	0.021	61	1
57749	0	2	1	0	0	69	121	92.5711	26.64	57	0.021	1644.04	0
57272	0	2	1	0	0	80	112	101.009	22.34	51	0.02	2037.04	0
68006	0	2	0	0	0	64.8	110	106.101	29.67	32.9973	0.019	2007.96	0
98481	0	1	1	0	0	57	124	39.6277	29.6094	69	0.019	454.958	0
106015	0	2	1	0	0	70	139	87.48	37	67	0.016	1143	0
111814	0	2	1	0	0	86	133	75.28	31.1	61	0.015	937.958	0
101168	0	1	1	0	0	70	120	74.7	33.5	70	0.014	1172	0
106487	0	2	1	0	1	95	145	88.1	28	66	0.014	1106	1
112539	0	1	1	0	1	84	146	92.05	28.4	66	0.013	956.958	0
98024	0	2	1	0	1	74	143	108.35	31.5	54	0.012	782.958	0
90176	0	2	1	0	0	75	122	97.19	34.6	58	0.012	1352	0
99038	0	2	1	0	0	70	120	60.47	24.8	71	0.01	411.958	0
113884	0	1	1	0	0	80	110	68.47	31.8	70	0.007	869.958	0
112544	0	2	1	0	0	72	125	55.68	25.2	73	0.006	948.958	0
95190	0	2	1	0	0	86	138	94.93	23.3	59	0.005	1262.96	0
109037	0	2	1	0	1	74	141	67.14	23	68	0.005	1066	0
59243	0	1	1	0	0	78.5	128.5	73.6552	35.88	58	0.003	1589.04	0
98217	0	1	1	0	1	61	143	24.7469	28.0254	70	0.003	365	0
95186	0	2	1	0	0	75	135	90.48	25.8	69	0.003	1336.96	0
112309	0	2	1	0	1	77	147	68.7	42.7	63	0.002	413	0
91102	0	2	1	0	1	60	144	49.9209	31.5783	65	0.002	545.958	0
93871	0	1	1	0	0	70	139	16.9104	26.9493	55	0	180.958	0
107398	0	2	1	0	1	80	145	111.47	34	54	0	1038	0
57390	0	2	1	0	1	88	153.5	95.462	30.99	56	0	2098	0

## Sheet: Supplementary_Table_3
Characteristic	no	yes	p-value2
	N = 8641	N = 711
Study			0.3
Sun_Makro	474 (55%)	47 (66%)
EU_Priority	242 (28%)	14 (20%)
DIRECT	112 (13%)	8 (11%)
EPOGH	23 (2.5%)	0 (0%)
Predictions_Prag	10 (1.2%)	2 (2.8%)
CACTI_Diabetes	3 (0.3%)	0 (0%)
sex			0.9
female	235 (27%)	20 (28%)
male	629 (73%)	51 (72%)
Diabetes (1=yes/ 0=no)	843 (98%)	71 (100%)	0.4
Cardiovascular disease (1=yes/ 0=no)	12 (1.4%)	0 (0%)	>0.9
Hypertension (1=yes/0=no)	419 (48%)	42 (59%)	0.084
Diastolic blood pressure (mmHg)	77 (70, 83)	78 (70, 86)	0.2
Systolic blood ressure	138 (127, 147)	141 (130, 151)	0.005
Estimated glomerular filtration rate (mL/min/1.73m2)	46 (32, 84)	39 (28, 77)	0.10
Body mass index (kg/m2)	30.3 (27.1, 34.1)	29.8 (26.1, 33.3)	0.3
Age (years)	63 (56, 69)	59 (56, 66)	0.014
1 n (%); Median (Q1, Q3)
2 Fisher’s exact test; Pearson’s Chi-squared test; Wilcoxon rank sum test

## Sheet: Supplementary_Table_4
Supplementary Table 3
Analysis ID	CKD273 baseline score	A	EA	EG	EGA	EGO	EGOA	EGS	EGSA	EGSO	EGSOA	EO	EOA	ES	ESA	ESO	ESOA	E	GA	G	GO	GOA	GS	GSA	GSO	GSOA	OA	O	SA	S	SO	SOA	MA	ME	MEA	MEG	MEGA	MEGO	MEGOA	MEGS	MEGSA	MEGSO	MEGSOA	MEO	MEOA	MES	MESA	MESO	MESOA
34356	0.774	0.697	0.671	0.761	0.632	0.739	0.625	0.626	0.483	0.611	0.477	0.751	0.653	0.674	0.524	0.657	0.515	0.772	0.673	0.77	0.745	0.654	0.661	0.527	0.642	0.518	0.679	0.752	0.567	0.703	0.682	0.556	0.679	0.794	0.642	0.768	0.601	0.745	0.586	0.585	0.417	0.573	0.416	0.773	0.626	0.646	0.461	0.631	0.457
34358	0.819	0.787	0.751	0.792	0.699	0.763	0.713	0.713	0.625	0.692	0.62	0.778	0.733	0.74	0.651	0.717	0.643	0.809	0.768	0.805	0.771	0.746	0.749	0.679	0.72	0.667	0.764	0.784	0.706	0.774	0.743	0.69	0.74	0.777	0.697	0.758	0.674	0.734	0.664	0.653	0.558	0.641	0.561	0.751	0.685	0.68	0.583	0.664	0.583
34349	0.268	-0.081	-0.167	0.132	-0.195	0.17	-0.046	-0.099	-0.26	-0.011	-0.138	0.204	-0.09	-0.146	-0.381	-0.058	-0.249	0.178	-0.054	0.21	0.236	0.014	-0.066	-0.242	0.014	-0.126	-0.019	0.281	-0.353	-0.101	-0.023	-0.229	-0.347	-0.062	-0.433	-0.095	-0.356	-0.027	-0.242	-0.289	-0.411	-0.172	-0.264	-0.008	-0.321	-0.373	-0.567	-0.253	-0.406
47902	0.748	0.573	0.524	0.658	0.478	0.634	0.465	0.437	0.208	0.427	0.216	0.688	0.508	0.498	0.25	0.483	0.254	0.713	0.53	0.699	0.672	0.513	0.503	0.273	0.488	0.276	0.554	0.721	0.317	0.562	0.543	0.315	0.445	0.635	0.38	0.56	0.329	0.54	0.323	0.275	0.027	0.275	0.048	0.612	0.371	0.34	0.059	0.334	0.074
48146	1.171	1.055	0.972	1.008	0.874	0.981	0.906	0.885	0.823	0.866	0.812	1.064	0.956	0.959	0.863	0.937	0.853	1.094	0.998	1.079	1.044	0.973	0.957	0.895	0.929	0.876	1.03	1.132	0.944	1.039	1.007	0.925	1.016	1.067	0.932	0.984	0.888	0.963	0.878	0.858	0.788	0.845	0.784	1.042	0.923	0.927	0.824	0.911	0.82
48147	0.877	0.812	0.788	0.83	0.763	0.834	0.773	0.777	0.72	0.778	0.722	0.859	0.797	0.799	0.739	0.804	0.745	0.851	0.792	0.855	0.859	0.796	0.804	0.743	0.805	0.745	0.821	0.885	0.764	0.827	0.832	0.77	0.789	0.829	0.765	0.811	0.748	0.816	0.754	0.764	0.706	0.766	0.709	0.838	0.774	0.784	0.724	0.79	0.731
48148	1.047	0.874	0.807	1.007	0.72	0.924	0.732	0.776	0.534	0.724	0.524	0.941	0.758	0.836	0.574	0.776	0.558	1.024	0.851	1.04	0.949	0.793	0.849	0.619	0.782	0.594	0.814	0.957	0.658	0.901	0.827	0.626	0.807	1.013	0.727	0.974	0.684	0.897	0.653	0.695	0.437	0.658	0.443	0.933	0.69	0.768	0.48	0.72	0.479
48152	0.912	0.899	0.885	0.923	0.853	0.888	0.856	0.896	0.82	0.858	0.785	0.874	0.85	0.919	0.838	0.882	0.803	0.906	0.91	0.931	0.895	0.872	0.923	0.855	0.884	0.817	0.864	0.88	0.872	0.944	0.906	0.835	0.916	0.958	0.896	0.969	0.898	0.93	0.859	0.895	0.785	0.857	0.751	0.922	0.859	0.925	0.807	0.888	0.773
48153	0.87	0.754	0.709	0.806	0.654	0.767	0.664	0.681	0.522	0.662	0.528	0.797	0.687	0.738	0.543	0.713	0.547	0.837	0.728	0.84	0.795	0.705	0.735	0.576	0.707	0.577	0.729	0.823	0.602	0.796	0.762	0.602	0.704	0.84	0.65	0.799	0.625	0.765	0.618	0.626	0.44	0.619	0.461	0.803	0.641	0.684	0.453	0.671	0.473
48073	0.072	-0.165	-0.189	0.082	-0.157	0.163	0.041	0.016	-0.036	0.115	0.079	0.099	-0.058	-0.089	-0.164	0.027	-0.026	0.01	-0.058	0.131	0.201	0.052	0.018	-0.062	0.114	0.057	-0.041	0.147	-0.192	-0.083	0.029	-0.051	-0.263	-0.098	-0.277	-0.013	-0.153	0.087	-0.021	-0.035	-0.078	0.075	0.047	0.011	-0.127	-0.147	-0.209	-0.019	-0.061
55754	0.864	0.635	0.544	0.739	0.448	0.735	0.53	0.563	0.377	0.581	0.412	0.774	0.553	0.623	0.403	0.634	0.433	0.783	0.608	0.826	0.81	0.61	0.661	0.467	0.665	0.489	0.633	0.843	0.496	0.719	0.716	0.513	0.583	0.744	0.488	0.688	0.458	0.69	0.479	0.516	0.335	0.54	0.376	0.739	0.504	0.582	0.358	0.598	0.395
55757	1.005	0.758	0.687	0.865	0.614	0.813	0.611	0.651	0.441	0.629	0.451	0.881	0.658	0.739	0.484	0.704	0.485	0.942	0.699	0.93	0.867	0.668	0.732	0.504	0.696	0.502	0.718	0.934	0.554	0.825	0.775	0.544	0.659	0.88	0.582	0.795	0.528	0.755	0.525	0.558	0.354	0.552	0.38	0.829	0.571	0.646	0.392	0.626	0.41
55761	0.893	0.764	0.711	0.831	0.649	0.808	0.685	0.771	0.632	0.756	0.632	0.821	0.699	0.787	0.647	0.771	0.646	0.844	0.748	0.88	0.845	0.732	0.831	0.69	0.803	0.682	0.747	0.858	0.706	0.848	0.819	0.698	0.745	0.829	0.688	0.815	0.673	0.795	0.667	0.751	0.609	0.74	0.613	0.809	0.681	0.767	0.623	0.756	0.626
55765	0.779	0.761	0.741	0.77	0.712	0.739	0.702	0.735	0.651	0.705	0.626	0.742	0.712	0.769	0.68	0.738	0.654	0.77	0.753	0.781	0.751	0.722	0.758	0.683	0.727	0.656	0.731	0.751	0.712	0.791	0.758	0.683	0.755	0.804	0.728	0.791	0.708	0.759	0.679	0.714	0.592	0.685	0.571	0.773	0.699	0.76	0.625	0.729	0.602
55782	0.701	0.68	0.677	0.695	0.665	0.677	0.647	0.701	0.642	0.681	0.625	0.684	0.659	0.731	0.668	0.708	0.649	0.703	0.668	0.694	0.676	0.651	0.71	0.656	0.689	0.637	0.662	0.682	0.681	0.738	0.715	0.661	0.682	0.727	0.674	0.711	0.654	0.691	0.637	0.687	0.605	0.667	0.59	0.707	0.656	0.724	0.634	0.703	0.617
55784	1.165	1.03	0.954	1.047	0.852	0.966	0.84	0.843	0.645	0.788	0.624	1.014	0.886	0.932	0.693	0.864	0.664	1.101	0.977	1.114	1.023	0.903	0.939	0.734	0.868	0.698	0.951	1.07	0.79	1.034	0.95	0.744	0.978	1.123	0.887	1.049	0.826	0.971	0.781	0.767	0.524	0.728	0.528	1.038	0.833	0.868	0.575	0.815	0.57
57173	0.251	0.13	0.137	0.268	0.152	0.338	0.252	0.138	0.079	0.226	0.175	0.323	0.224	0.101	0.028	0.197	0.134	0.249	0.164	0.269	0.341	0.248	0.123	0.057	0.216	0.158	0.22	0.327	0.004	0.085	0.186	0.116	0.101	0.22	0.11	0.238	0.143	0.313	0.229	0.111	0.056	0.205	0.156	0.3	0.203	0.076	0.007	0.176	0.116
57175	0.622	0.327	0.279	0.519	0.249	0.509	0.322	0.279	0.134	0.307	0.189	0.552	0.302	0.272	0.072	0.299	0.134	0.569	0.34	0.564	0.547	0.355	0.303	0.144	0.325	0.195	0.341	0.597	0.087	0.304	0.324	0.144	0.234	0.495	0.189	0.449	0.219	0.451	0.256	0.209	0.07	0.251	0.139	0.49	0.227	0.194	-0.001	0.234	0.076
57231	0.489	0.145	0.083	0.329	0.052	0.317	0.102	0.099	-0.08	0.135	-0.004	0.38	0.107	0.092	-0.12	0.123	-0.045	0.408	0.123	0.402	0.379	0.146	0.142	-0.071	0.169	0.001	0.158	0.45	-0.104	0.146	0.166	-0.034	0	0.27	-0.057	0.196	-0.07	0.202	-0.016	-0.015	-0.166	0.04	-0.075	0.259	-0.013	-0.027	-0.21	0.022	-0.12
57270	0.098	-0.341	-0.392	-0.119	-0.395	-0.045	-0.301	-0.325	-0.453	-0.198	-0.296	0.068	-0.279	-0.313	-0.496	-0.195	-0.34	0.018	-0.388	-0.053	0.01	-0.269	-0.322	-0.472	-0.197	-0.314	-0.237	0.136	-0.508	-0.297	-0.184	-0.352	-0.488	-0.168	-0.53	-0.3	-0.555	-0.198	-0.406	-0.432	-0.522	-0.286	-0.352	-0.09	-0.395	-0.431	-0.576	-0.293	-0.405
57272	0.02	-0.326	-0.398	-0.073	-0.4	0.005	-0.204	-0.271	-0.375	-0.141	-0.216	-0.013	-0.268	-0.365	-0.505	-0.224	-0.33	-0.088	-0.272	0.019	0.079	-0.161	-0.228	-0.371	-0.109	-0.219	-0.213	0.075	-0.494	-0.308	-0.181	-0.327	-0.475	-0.278	-0.54	-0.245	-0.457	-0.137	-0.306	-0.379	-0.443	-0.227	-0.27	-0.172	-0.384	-0.49	-0.585	-0.325	-0.392
57276	0.393	-0.005	-0.032	0.303	-0.035	0.321	0.073	0.091	-0.109	0.151	-0.01	0.366	0.03	0.056	-0.205	0.116	-0.097	0.359	0.03	0.33	0.344	0.088	0.099	-0.116	0.156	-0.017	0.052	0.395	-0.208	0.069	0.126	-0.101	-0.171	0.208	-0.193	0.162	-0.133	0.201	-0.047	-0.021	-0.197	0.059	-0.081	0.236	-0.106	-0.072	-0.306	0.01	-0.179
57318	0.324	0.072	0.048	0.26	0.042	0.323	0.202	0.114	0.063	0.207	0.17	0.331	0.147	0.044	-0.031	0.147	0.092	0.272	0.129	0.302	0.356	0.215	0.125	0.05	0.214	0.159	0.165	0.373	-0.045	0.06	0.159	0.08	-0.005	0.189	-0.028	0.185	0.044	0.263	0.15	0.053	0.021	0.159	0.137	0.264	0.087	-0.027	-0.08	0.091	0.054
57368	0.034	-0.205	-0.197	0.055	-0.147	0.098	-0.045	0.006	-0.072	0.077	0.014	0.053	-0.124	-0.08	-0.187	-0.002	-0.09	0.012	-0.127	0.071	0.11	-0.054	-0.013	-0.117	0.06	-0.023	-0.131	0.07	-0.239	-0.1	-0.019	-0.133	-0.364	-0.162	-0.346	-0.095	-0.239	-0.029	-0.149	-0.091	-0.141	-0.002	-0.043	-0.096	-0.251	-0.201	-0.262	-0.102	-0.151
57371	0.176	-0.037	-0.09	0.117	-0.115	0.178	0.029	0.055	-0.056	0.134	0.037	0.166	-0.005	0.018	-0.115	0.101	-0.015	0.106	-0.01	0.18	0.232	0.071	0.096	-0.037	0.168	0.057	0.044	0.226	-0.09	0.067	0.141	0.01	-0.126	0.022	-0.175	0.037	-0.136	0.112	-0.039	-0.005	-0.11	0.085	-0.007	0.096	-0.077	-0.047	-0.173	0.047	-0.063
57387	0.174	-0.078	-0.145	0.086	-0.169	0.154	0.024	-0.052	-0.131	0.047	-0.013	0.16	-0.043	-0.109	-0.235	-0.004	-0.104	0.097	-0.013	0.155	0.213	0.073	-0.022	-0.113	0.072	0.001	0.012	0.227	-0.213	-0.072	0.027	-0.087	-0.177	-0.003	-0.238	-0.008	-0.156	0.076	-0.045	-0.132	-0.19	-0.017	-0.061	0.076	-0.12	-0.198	-0.302	-0.077	-0.158
57389	0.174	-0.227	-0.267	0.026	-0.246	0.112	-0.085	-0.087	-0.174	0.033	-0.029	0.154	-0.129	-0.126	-0.261	-0.003	-0.104	0.079	-0.193	0.104	0.174	-0.068	-0.065	-0.198	0.047	-0.054	-0.103	0.23	-0.281	-0.09	0.023	-0.126	-0.361	-0.072	-0.392	-0.119	-0.335	-0.006	-0.176	-0.173	-0.235	-0.035	-0.077	0.028	-0.23	-0.22	-0.33	-0.078	-0.158
57390	0	-0.322	-0.354	-0.131	-0.34	-0.033	-0.191	-0.227	-0.344	-0.099	-0.189	0.013	-0.222	-0.265	-0.414	-0.137	-0.252	-0.072	-0.302	-0.069	0.017	-0.173	-0.199	-0.359	-0.079	-0.202	-0.197	0.074	-0.422	-0.227	-0.108	-0.261	-0.421	-0.181	-0.451	-0.24	-0.418	-0.125	-0.267	-0.299	-0.4	-0.158	-0.232	-0.079	-0.302	-0.34	-0.472	-0.198	-0.298
57392	0.048	0.002	0.054	0.064	0.112	0.162	0.135	0.145	0.131	0.23	0.216	0.19	0.152	0.165	0.141	0.247	0.224	0.097	-0.021	0.011	0.119	0.091	0.091	0.077	0.188	0.173	0.109	0.15	0.088	0.114	0.207	0.183	-0.002	0.091	0.051	0.058	0.03	0.156	0.131	0.142	0.13	0.227	0.214	0.184	0.148	0.162	0.14	0.243	0.222
57393	0.914	0.685	0.642	0.846	0.595	0.791	0.609	0.683	0.484	0.653	0.486	0.803	0.613	0.69	0.476	0.659	0.477	0.858	0.671	0.897	0.836	0.64	0.729	0.503	0.692	0.502	0.651	0.852	0.502	0.744	0.705	0.499	0.567	0.772	0.528	0.76	0.518	0.719	0.511	0.584	0.401	0.571	0.418	0.729	0.518	0.589	0.392	0.575	0.409
57415	0.186	-0.022	-0.053	0.191	-0.049	0.24	0.111	0.128	0.043	0.191	0.121	0.19	0.029	0.04	-0.073	0.116	0.022	0.134	0.063	0.232	0.275	0.13	0.139	0.033	0.2	0.112	0.055	0.233	-0.083	0.056	0.128	0.013	-0.105	0.052	-0.13	0.12	-0.026	0.182	0.058	0.074	0.002	0.148	0.088	0.121	-0.035	-0.026	-0.124	0.062	-0.019
57412	0.131	-0.089	-0.089	0.044	-0.058	0.151	0.015	-0.006	-0.076	0.113	0.046	0.196	0.026	-0.001	-0.097	0.117	0.028	0.098	-0.115	0.064	0.17	0.014	-0.013	-0.111	0.11	0.024	0.034	0.224	-0.126	0	0.121	0.011	-0.133	0.052	-0.127	0.003	-0.137	0.118	-0.011	-0.035	-0.097	0.089	0.028	0.158	-0.005	-0.031	-0.118	0.093	0.011
57434	0.208	-0.024	-0.054	0.174	-0.045	0.269	0.156	0.011	-0.016	0.131	0.11	0.258	0.078	-0.091	-0.127	0.047	0.02	0.162	0.059	0.207	0.293	0.169	0.005	-0.032	0.124	0.095	0.098	0.293	-0.142	-0.092	0.042	0.005	-0.086	0.103	-0.108	0.11	-0.021	0.22	0.111	-0.038	-0.05	0.094	0.085	0.214	0.037	-0.136	-0.168	0.014	-0.011
57465	0.186	0.029	0.038	0.134	0.084	0.28	0.183	0.115	0.052	0.255	0.192	0.305	0.193	0.116	0.036	0.262	0.185	0.158	0.018	0.155	0.293	0.168	0.114	0.018	0.254	0.164	0.182	0.323	0.005	0.121	0.264	0.159	0.007	0.138	0.019	0.11	0.01	0.264	0.168	0.098	0.037	0.244	0.182	0.291	0.18	0.102	0.024	0.252	0.177
57482	0.073	-0.014	-0.013	0.024	0.022	0.116	0.056	0.008	-0.05	0.107	0.059	0.152	0.086	0.032	-0.034	0.128	0.074	0.065	-0.054	0.027	0.117	0.048	-0.004	-0.073	0.096	0.039	0.083	0.156	-0.052	0.024	0.121	0.057	-0.035	0.047	-0.031	0.001	-0.071	0.098	0.038	-0.011	-0.067	0.092	0.045	0.137	0.072	0.017	-0.047	0.116	0.063
57477	0.141	0.131	0.153	0.147	0.183	0.166	0.164	0.196	0.195	0.224	0.225	0.179	0.175	0.201	0.198	0.229	0.228	0.16	0.118	0.126	0.143	0.139	0.167	0.165	0.195	0.195	0.151	0.158	0.168	0.173	0.201	0.198	0.119	0.15	0.142	0.134	0.128	0.154	0.152	0.186	0.185	0.215	0.215	0.17	0.165	0.193	0.189	0.222	0.22
57478	0.09	-0.26	-0.365	-0.082	-0.39	0.042	-0.174	-0.114	-0.277	0.028	-0.102	0.047	-0.195	-0.144	-0.337	0	-0.155	-0.07	-0.255	0.069	0.161	-0.101	-0.007	-0.241	0.11	-0.075	-0.111	0.174	-0.291	-0.023	0.094	-0.119	-0.434	-0.257	-0.54	-0.257	-0.505	-0.097	-0.299	-0.213	-0.351	-0.049	-0.159	-0.103	-0.334	-0.258	-0.425	-0.088	-0.222
57511	0.148	0.08	0.058	0.097	0.046	0.152	0.099	0.052	0	0.116	0.073	0.175	0.12	0.075	0.02	0.136	0.09	0.123	0.054	0.12	0.174	0.118	0.067	0.01	0.13	0.083	0.141	0.199	0.032	0.092	0.152	0.102	0.067	0.11	0.046	0.084	0.022	0.14	0.088	0.04	-0.01	0.106	0.064	0.164	0.109	0.063	0.009	0.126	0.081
57533	0.033	-0.245	-0.294	-0.127	-0.307	-0.034	-0.164	-0.233	-0.3	-0.114	-0.163	0.03	-0.176	-0.243	-0.344	-0.125	-0.203	-0.049	-0.246	-0.052	0.027	-0.133	-0.192	-0.293	-0.083	-0.16	-0.137	0.097	-0.33	-0.192	-0.086	-0.195	-0.297	-0.104	-0.34	-0.175	-0.341	-0.072	-0.207	-0.277	-0.335	-0.148	-0.189	-0.013	-0.21	-0.284	-0.371	-0.156	-0.222
57506	0.388	0.137	0.11	0.337	0.105	0.365	0.192	0.23	0.108	0.282	0.182	0.375	0.173	0.203	0.053	0.26	0.136	0.349	0.151	0.369	0.392	0.208	0.233	0.096	0.284	0.172	0.195	0.408	0.042	0.21	0.266	0.127	0.062	0.274	0.042	0.269	0.069	0.31	0.143	0.179	0.07	0.242	0.153	0.314	0.119	0.145	0.01	0.215	0.104
57512	0.484	0.023	-0.063	0.319	-0.101	0.342	0.057	0.062	-0.138	0.143	-0.017	0.385	0.018	0.048	-0.238	0.127	-0.104	0.374	0.048	0.42	0.423	0.12	0.136	-0.11	0.201	0.007	0.093	0.474	-0.201	0.138	0.198	-0.071	-0.183	0.202	-0.269	0.152	-0.217	0.204	-0.101	-0.086	-0.268	0.024	-0.121	0.241	-0.153	-0.114	-0.38	-0.004	-0.218
57515	0.223	0.156	0.197	0.244	0.238	0.381	0.334	0.286	0.26	0.402	0.376	0.399	0.344	0.283	0.249	0.408	0.375	0.259	0.148	0.203	0.35	0.3	0.241	0.212	0.371	0.342	0.314	0.373	0.201	0.24	0.379	0.343	0.142	0.244	0.184	0.228	0.179	0.369	0.323	0.274	0.25	0.393	0.368	0.388	0.334	0.272	0.24	0.399	0.368
57516	0.361	0.022	-0.025	0.23	-0.022	0.298	0.069	0.081	-0.067	0.178	0.05	0.323	0.074	0.08	-0.084	0.176	0.033	0.263	0.001	0.319	0.37	0.106	0.119	-0.081	0.208	0.045	0.12	0.402	-0.092	0.128	0.214	0.033	-0.04	0.204	-0.079	0.165	-0.104	0.248	0.015	0.027	-0.104	0.136	0.021	0.278	0.031	0.036	-0.126	0.142	0
57565	0.172	-0.153	-0.215	0.015	-0.22	0.077	-0.163	-0.1	-0.252	-0.015	-0.148	0.128	-0.133	-0.076	-0.258	0.005	-0.156	0.074	-0.196	0.11	0.16	-0.114	-0.031	-0.234	0.045	-0.133	-0.079	0.214	-0.232	0.001	0.072	-0.134	-0.237	-0.013	-0.299	-0.073	-0.33	0	-0.231	-0.166	-0.291	-0.071	-0.181	0.052	-0.207	-0.147	-0.304	-0.056	-0.195
57566	0.024	-0.258	-0.34	-0.099	-0.349	-0.033	-0.198	-0.211	-0.286	-0.105	-0.161	-0.035	-0.237	-0.259	-0.36	-0.151	-0.228	-0.095	-0.233	0.007	0.054	-0.146	-0.156	-0.273	-0.064	-0.156	-0.173	0.064	-0.337	-0.19	-0.098	-0.216	-0.404	-0.28	-0.481	-0.273	-0.433	-0.183	-0.309	-0.33	-0.37	-0.205	-0.23	-0.195	-0.358	-0.389	-0.453	-0.261	-0.306
57574	0.097	-0.107	-0.178	-0.03	-0.195	0.08	-0.053	-0.027	-0.125	0.083	-0.006	0.097	-0.057	-0.043	-0.162	0.069	-0.039	-0.006	-0.115	0.067	0.163	0.002	0.036	-0.1	0.139	0.018	0.007	0.186	-0.13	0.03	0.133	-0.008	-0.154	-0.063	-0.225	-0.077	-0.221	0.041	-0.091	-0.064	-0.152	0.054	-0.029	0.051	-0.096	-0.083	-0.192	0.037	-0.064
57582	0.443	0.137	0.093	0.318	0.062	0.362	0.173	0.176	0.046	0.243	0.128	0.423	0.163	0.186	0.014	0.252	0.1	0.388	0.143	0.37	0.407	0.207	0.217	0.073	0.279	0.151	0.201	0.471	0.045	0.233	0.293	0.127	0.038	0.297	-0.003	0.227	0.013	0.287	0.097	0.092	-0.026	0.173	0.068	0.349	0.082	0.096	-0.066	0.177	0.033
57589	0.179	-0.231	-0.294	-0.009	-0.301	0.081	-0.191	-0.177	-0.366	-0.045	-0.205	0.127	-0.173	-0.163	-0.375	-0.04	-0.219	0.052	-0.272	0.114	0.186	-0.142	-0.084	-0.354	0.033	-0.191	-0.115	0.235	-0.353	-0.059	0.048	-0.197	-0.293	-0.032	-0.354	-0.092	-0.398	0.013	-0.25	-0.242	-0.412	-0.098	-0.241	0.057	-0.221	-0.219	-0.42	-0.084	-0.255
57611	0.561	0.316	0.281	0.5	0.255	0.56	0.387	0.321	0.192	0.406	0.296	0.577	0.377	0.303	0.144	0.397	0.262	0.513	0.329	0.542	0.597	0.415	0.353	0.207	0.435	0.311	0.409	0.618	0.162	0.34	0.432	0.28	0.267	0.469	0.232	0.46	0.256	0.531	0.353	0.282	0.158	0.377	0.269	0.544	0.339	0.258	0.105	0.364	0.231
57612	0.16	0.034	0.058	0.179	0.092	0.187	0.101	0.126	0.058	0.145	0.089	0.178	0.075	0.105	0.022	0.121	0.05	0.175	0.056	0.162	0.171	0.077	0.095	0.02	0.116	0.053	0.051	0.163	-0.019	0.075	0.091	0.012	-0.002	0.141	0.025	0.144	0.047	0.155	0.071	0.098	0.033	0.12	0.067	0.146	0.044	0.078	-0.003	0.096	0.028
57650	0.062	-0.073	-0.045	0.11	0.011	0.209	0.133	0.069	0.018	0.172	0.126	0.161	0.076	-0.008	-0.066	0.11	0.058	0.051	-0.005	0.115	0.213	0.108	0.054	-0.028	0.161	0.089	0.052	0.17	-0.116	-0.02	0.101	0.018	-0.108	0.012	-0.077	0.072	-0.008	0.178	0.106	0.038	-0.007	0.147	0.105	0.129	0.05	-0.039	-0.09	0.084	0.038
57666	0.166	-0.041	-0.051	0.104	-0.042	0.117	-0.055	-0.073	-0.196	-0.032	-0.135	0.157	-0.026	-0.066	-0.215	-0.032	-0.16	0.152	-0.083	0.115	0.125	-0.052	-0.079	-0.209	-0.04	-0.149	-0.019	0.168	-0.225	-0.069	-0.036	-0.171	-0.218	-0.012	-0.223	-0.057	-0.248	-0.034	-0.203	-0.195	-0.291	-0.144	-0.223	0.001	-0.188	-0.204	-0.33	-0.161	-0.267
57668	0.085	-0.015	0.019	0.132	0.069	0.2	0.141	0.014	-0.01	0.106	0.085	0.173	0.103	-0.048	-0.08	0.054	0.027	0.099	0.032	0.117	0.186	0.113	-0.023	-0.062	0.075	0.042	0.073	0.159	-0.137	-0.086	0.021	-0.02	-0.046	0.066	-0.009	0.098	0.035	0.173	0.118	-0.015	-0.033	0.083	0.067	0.146	0.08	-0.076	-0.102	0.032	0.01
57684	0.353	0.102	0.058	0.208	0.053	0.25	0.079	0.158	0.025	0.217	0.102	0.294	0.115	0.192	0.043	0.243	0.114	0.262	0.05	0.298	0.325	0.113	0.223	0.03	0.27	0.108	0.154	0.37	0.056	0.264	0.301	0.126	0.041	0.189	-0.001	0.135	-0.044	0.189	0.032	0.12	0.008	0.186	0.088	0.232	0.065	0.151	0.023	0.209	0.097
57689	0.074	-0.401	-0.523	-0.157	-0.551	-0.078	-0.406	-0.345	-0.581	-0.212	-0.404	-0.044	-0.398	-0.359	-0.619	-0.232	-0.447	-0.108	-0.44	0.015	0.064	-0.317	-0.221	-0.541	-0.112	-0.373	-0.296	0.108	-0.565	-0.217	-0.116	-0.403	-0.569	-0.315	-0.683	-0.366	-0.714	-0.257	-0.547	-0.483	-0.664	-0.327	-0.474	-0.223	-0.534	-0.494	-0.713	-0.346	-0.526
57693	0.077	0.02	0.057	0.155	0.106	0.232	0.193	0.151	0.131	0.235	0.215	0.195	0.148	0.098	0.072	0.193	0.169	0.111	0.077	0.124	0.204	0.163	0.108	0.087	0.199	0.179	0.116	0.164	0.021	0.049	0.152	0.127	-0.013	0.067	0.027	0.114	0.081	0.199	0.17	0.121	0.111	0.211	0.2	0.16	0.125	0.066	0.052	0.167	0.154
57708	0.341	0.035	-0.09	0.136	-0.17	0.194	-0.055	-0.006	-0.219	0.08	-0.107	0.238	-0.012	0.023	-0.2	0.102	-0.095	0.19	-0.02	0.292	0.329	0.054	0.141	-0.126	0.205	-0.027	0.098	0.369	-0.101	0.174	0.231	-0.008	-0.088	0.046	-0.218	-0.009	-0.27	0.069	-0.164	-0.113	-0.299	-0.01	-0.176	0.114	-0.123	-0.089	-0.287	0.007	-0.169
57749	0.021	-0.054	-0.056	-0.024	-0.046	-0.037	-0.102	-0.037	-0.092	-0.041	-0.09	0	-0.067	-0.007	-0.065	-0.013	-0.066	0.016	-0.094	-0.022	-0.037	-0.105	-0.044	-0.103	-0.05	-0.103	-0.067	0.004	-0.073	-0.011	-0.02	-0.076	-0.074	-0.005	-0.075	-0.045	-0.113	-0.057	-0.12	-0.052	-0.105	-0.055	-0.102	-0.02	-0.085	-0.023	-0.079	-0.028	-0.079
57785	0.457	0.28	0.212	0.343	0.167	0.384	0.244	0.259	0.117	0.315	0.191	0.408	0.265	0.283	0.132	0.334	0.202	0.372	0.249	0.427	0.456	0.302	0.337	0.168	0.381	0.237	0.327	0.48	0.189	0.364	0.403	0.253	0.207	0.307	0.139	0.276	0.113	0.328	0.184	0.201	0.063	0.267	0.146	0.353	0.203	0.224	0.075	0.285	0.155
57804	0.265	0.03	-0.021	0.167	-0.039	0.198	0.019	-0.05	-0.192	0.013	-0.107	0.226	0.033	-0.047	-0.216	0.012	-0.132	0.201	0.007	0.229	0.254	0.061	-0.009	-0.178	0.048	-0.095	0.077	0.283	-0.198	-0.002	0.051	-0.117	-0.101	0.073	-0.148	0.042	-0.164	0.089	-0.09	-0.16	-0.29	-0.084	-0.193	0.113	-0.08	-0.163	-0.304	-0.09	-0.209
57805	0.46	0.221	0.169	0.344	0.137	0.369	0.165	0.101	-0.083	0.164	0.011	0.425	0.217	0.14	-0.068	0.197	0.022	0.408	0.154	0.394	0.413	0.206	0.13	-0.065	0.19	0.025	0.262	0.471	-0.044	0.176	0.229	0.042	0.084	0.282	0.034	0.216	-0.025	0.26	0.053	0.004	-0.163	0.083	-0.057	0.317	0.103	0.038	-0.143	0.112	-0.04
57884	0.157	0.093	0.079	0.108	0.082	0.175	0.128	0.088	0.043	0.161	0.124	0.201	0.151	0.108	0.058	0.178	0.137	0.138	0.064	0.126	0.19	0.138	0.1	0.048	0.172	0.128	0.164	0.218	0.065	0.121	0.191	0.143	0.075	0.12	0.061	0.09	0.035	0.159	0.113	0.074	0.03	0.149	0.112	0.185	0.136	0.093	0.045	0.166	0.125
57916	0.455	0.228	0.171	0.275	0.154	0.37	0.226	0.197	0.084	0.307	0.201	0.426	0.268	0.236	0.106	0.34	0.219	0.341	0.165	0.38	0.459	0.272	0.272	0.097	0.371	0.22	0.324	0.522	0.129	0.323	0.415	0.247	0.203	0.308	0.147	0.239	0.094	0.344	0.209	0.164	0.066	0.282	0.188	0.402	0.251	0.205	0.089	0.317	0.207
57918	0.085	0	0.001	0.037	0.011	0.12	0.062	-0.017	-0.064	0.081	0.044	0.156	0.09	0.016	-0.042	0.107	0.061	0.081	-0.038	0.038	0.122	0.06	-0.027	-0.078	0.074	0.033	0.09	0.161	-0.053	0.01	0.103	0.052	-0.02	0.059	-0.018	0.016	-0.052	0.102	0.047	-0.033	-0.076	0.068	0.034	0.138	0.074	-0.001	-0.055	0.093	0.049
57920	0.164	0.1	0.118	0.146	0.147	0.157	0.102	0.203	0.157	0.22	0.177	0.189	0.132	0.23	0.18	0.246	0.2	0.179	0.067	0.128	0.137	0.079	0.178	0.129	0.194	0.149	0.112	0.172	0.155	0.207	0.223	0.174	0.079	0.159	0.1	0.125	0.069	0.138	0.086	0.187	0.144	0.206	0.166	0.171	0.116	0.214	0.167	0.232	0.189
58098	0.183	-0.116	-0.215	-0.015	-0.242	0.003	-0.223	-0.05	-0.21	-0.021	-0.184	0.031	-0.202	-0.032	-0.196	-0.007	-0.173	0.016	-0.148	0.145	0.155	-0.133	0.067	-0.171	0.088	-0.145	-0.104	0.188	-0.149	0.094	0.112	-0.126	-0.239	-0.13	-0.332	-0.165	-0.361	-0.139	-0.34	-0.156	-0.28	-0.122	-0.251	-0.109	-0.316	-0.135	-0.276	-0.104	-0.251
58107	0.343	0.33	0.324	0.322	0.322	0.339	0.33	0.314	0.307	0.334	0.328	0.35	0.341	0.326	0.318	0.343	0.337	0.336	0.317	0.328	0.344	0.334	0.316	0.308	0.335	0.328	0.345	0.356	0.319	0.329	0.346	0.338	0.327	0.332	0.322	0.319	0.309	0.336	0.328	0.311	0.305	0.331	0.326	0.347	0.338	0.323	0.316	0.341	0.335
58310	0.646	0.376	0.317	0.494	0.277	0.496	0.304	0.29	0.146	0.312	0.179	0.569	0.327	0.332	0.135	0.35	0.167	0.572	0.342	0.563	0.559	0.352	0.346	0.172	0.362	0.202	0.382	0.637	0.168	0.399	0.411	0.198	0.285	0.5	0.227	0.42	0.206	0.429	0.227	0.223	0.084	0.251	0.124	0.503	0.244	0.26	0.066	0.285	0.105
58306	0.055	-0.224	-0.225	-0.092	-0.188	0.024	-0.112	-0.189	-0.21	-0.053	-0.074	0.115	-0.098	-0.162	-0.24	-0.031	-0.101	0.016	-0.253	-0.065	0.046	-0.122	-0.201	-0.248	-0.062	-0.107	-0.1	0.148	-0.273	-0.162	-0.03	-0.13	-0.269	-0.03	-0.263	-0.137	-0.28	-0.012	-0.139	-0.216	-0.226	-0.074	-0.086	0.078	-0.128	-0.192	-0.258	-0.054	-0.114
58318	0.149	0.161	0.218	0.151	0.277	0.313	0.331	0.223	0.251	0.372	0.392	0.357	0.371	0.254	0.277	0.401	0.418	0.203	0.11	0.091	0.258	0.275	0.159	0.186	0.318	0.339	0.32	0.308	0.215	0.194	0.35	0.368	0.17	0.211	0.228	0.159	0.182	0.322	0.339	0.232	0.26	0.382	0.401	0.368	0.38	0.264	0.287	0.411	0.428
58461	0.319	0.137	0.099	0.254	0.094	0.334	0.222	0.18	0.103	0.274	0.21	0.335	0.206	0.154	0.061	0.257	0.18	0.252	0.153	0.312	0.38	0.246	0.207	0.102	0.295	0.209	0.236	0.389	0.063	0.188	0.284	0.181	0.056	0.168	0.025	0.175	0.053	0.271	0.168	0.12	0.061	0.227	0.177	0.267	0.146	0.088	0.014	0.205	0.143
58464	0.075	-0.277	-0.327	-0.106	-0.334	0.004	-0.23	-0.186	-0.348	-0.058	-0.202	0.051	-0.197	-0.173	-0.352	-0.047	-0.207	-0.048	-0.325	0.017	0.107	-0.19	-0.089	-0.332	0.024	-0.185	-0.151	0.154	-0.329	-0.068	0.041	-0.184	-0.395	-0.192	-0.445	-0.246	-0.493	-0.116	-0.337	-0.292	-0.424	-0.148	-0.268	-0.072	-0.299	-0.276	-0.43	-0.135	-0.274
58532	0.059	-0.153	-0.122	0.133	-0.067	0.242	0.113	0.044	-0.051	0.175	0.09	0.171	0.019	-0.069	-0.186	0.084	-0.02	0.05	-0.041	0.139	0.245	0.087	0.027	-0.104	0.161	0.048	-0.009	0.176	-0.246	-0.087	0.068	-0.069	-0.197	0.007	-0.163	0.092	-0.052	0.209	0.08	0.009	-0.082	0.148	0.066	0.136	-0.015	-0.104	-0.216	0.056	-0.043
58547	0.054	-0.233	-0.192	-0.039	-0.134	0.044	-0.104	-0.052	-0.093	0.045	0.014	0.135	-0.085	-0.001	-0.098	0.085	0.007	0.071	-0.266	-0.068	0.018	-0.145	-0.104	-0.152	0.002	-0.035	-0.121	0.118	-0.154	-0.043	0.049	-0.04	-0.252	0.044	-0.207	-0.069	-0.233	0.02	-0.115	-0.067	-0.092	0.033	0.015	0.112	-0.097	-0.016	-0.098	0.073	0.008
58539	0.205	0.038	0.002	0.126	-0.008	0.19	0.073	-0.065	-0.129	0.034	-0.016	0.221	0.084	-0.06	-0.146	0.036	-0.032	0.163	0.018	0.164	0.222	0.099	-0.048	-0.121	0.048	-0.009	0.114	0.257	-0.132	-0.037	0.056	-0.022	-0.021	0.097	-0.056	0.059	-0.07	0.134	0.026	-0.127	-0.172	-0.018	-0.051	0.165	0.036	-0.123	-0.19	-0.017	-0.069
58540	0.185	-0.098	-0.155	0.041	-0.17	0.111	-0.056	-0.02	-0.141	0.068	-0.038	0.156	-0.064	-0.042	-0.185	0.049	-0.077	0.096	-0.099	0.127	0.185	-0.008	0.042	-0.121	0.123	-0.017	-0.011	0.233	-0.159	0.029	0.111	-0.05	-0.163	0.031	-0.222	-0.021	-0.221	0.059	-0.118	-0.077	-0.194	0.021	-0.083	0.101	-0.121	-0.095	-0.23	0.004	-0.115
58555	0.136	-0.108	-0.147	0.074	-0.126	0.163	0.024	0.061	-0.033	0.157	0.079	0.148	-0.022	0.005	-0.115	0.113	0.011	0.055	-0.064	0.141	0.218	0.051	0.094	-0.034	0.184	0.08	0.015	0.215	-0.113	0.049	0.148	0.017	-0.204	-0.032	-0.222	-0.006	-0.161	0.099	-0.032	0.003	-0.072	0.111	0.046	0.078	-0.083	-0.062	-0.161	0.059	-0.025
58558	0.054	-0.105	-0.108	-0.034	-0.062	0.117	0.025	-0.027	-0.074	0.124	0.075	0.15	0.044	-0.014	-0.074	0.138	0.078	0.002	-0.133	0.011	0.152	0.026	-0.006	-0.099	0.142	0.06	0.051	0.191	-0.094	0.015	0.162	0.068	-0.119	-0.012	-0.121	-0.048	-0.141	0.106	0.015	-0.037	-0.081	0.117	0.07	0.139	0.035	-0.024	-0.081	0.131	0.073
58593	0.198	-0.002	-0.064	0.088	-0.086	0.12	-0.018	0.082	-0.02	0.124	0.028	0.126	-0.028	0.066	-0.052	0.107	-0.004	0.095	-0.001	0.183	0.209	0.034	0.151	0.007	0.187	0.054	0.031	0.222	-0.018	0.145	0.18	0.028	-0.051	0.046	-0.115	0.042	-0.101	0.078	-0.059	0.048	-0.049	0.094	0.002	0.08	-0.076	0.027	-0.087	0.073	-0.036
58577	0.29	0.141	0.127	0.214	0.137	0.248	0.137	0.256	0.17	0.289	0.207	0.28	0.164	0.278	0.186	0.31	0.222	0.248	0.109	0.254	0.284	0.145	0.28	0.166	0.311	0.204	0.176	0.317	0.186	0.305	0.334	0.223	0.138	0.246	0.124	0.212	0.096	0.246	0.135	0.255	0.168	0.288	0.206	0.278	0.162	0.277	0.185	0.309	0.221
58582	0.048	-0.057	-0.026	0.108	0.016	0.22	0.149	0.091	0.047	0.197	0.153	0.19	0.105	0.027	-0.029	0.149	0.095	0.065	0.003	0.092	0.209	0.125	0.066	0.009	0.18	0.124	0.08	0.178	-0.071	-0.001	0.13	0.062	-0.086	0.039	-0.053	0.081	0.005	0.2	0.128	0.07	0.027	0.181	0.138	0.17	0.084	0.007	-0.048	0.133	0.08
58822	0.339	0.307	0.297	0.302	0.29	0.334	0.306	0.268	0.238	0.306	0.279	0.357	0.329	0.294	0.264	0.328	0.302	0.328	0.279	0.312	0.344	0.315	0.275	0.243	0.312	0.285	0.339	0.367	0.27	0.302	0.336	0.309	0.296	0.318	0.286	0.291	0.259	0.324	0.297	0.258	0.228	0.297	0.271	0.348	0.321	0.284	0.254	0.32	0.294
58833	0.422	0.29	0.243	0.33	0.208	0.329	0.213	0.228	0.128	0.234	0.141	0.366	0.246	0.262	0.156	0.265	0.166	0.37	0.254	0.384	0.381	0.257	0.276	0.164	0.279	0.174	0.291	0.417	0.193	0.311	0.312	0.201	0.225	0.307	0.179	0.266	0.141	0.267	0.149	0.169	0.076	0.177	0.092	0.306	0.185	0.204	0.107	0.21	0.12
58967	0.032	-0.107	-0.132	-0.021	-0.122	0.003	-0.073	-0.091	-0.12	-0.048	-0.069	0.002	-0.1	-0.127	-0.164	-0.086	-0.114	-0.016	-0.09	0.021	0.04	-0.057	-0.074	-0.126	-0.035	-0.077	-0.078	0.045	-0.167	-0.104	-0.067	-0.119	-0.152	-0.081	-0.175	-0.081	-0.16	-0.052	-0.119	-0.14	-0.156	-0.092	-0.1	-0.057	-0.138	-0.169	-0.196	-0.124	-0.142
58985	0.096	-0.023	-0.057	0.007	-0.058	0.072	-0.002	0.018	-0.048	0.091	0.038	0.098	0.017	0.034	-0.042	0.103	0.041	0.04	-0.054	0.057	0.113	0.02	0.05	-0.038	0.117	0.045	0.045	0.144	-0.024	0.074	0.135	0.055	-0.038	0.023	-0.07	-0.008	-0.092	0.06	-0.008	0.01	-0.05	0.086	0.037	0.085	0.008	0.025	-0.046	0.097	0.039
58989	0.033	-0.122	-0.197	-0.098	-0.226	-0.071	-0.192	-0.104	-0.199	-0.071	-0.168	-0.052	-0.177	-0.104	-0.205	-0.073	-0.177	-0.075	-0.144	0.009	0.032	-0.121	-0.021	-0.155	0.009	-0.126	-0.102	0.053	-0.156	-0.015	0.012	-0.129	-0.153	-0.109	-0.231	-0.13	-0.248	-0.103	-0.225	-0.126	-0.216	-0.094	-0.187	-0.086	-0.212	-0.127	-0.225	-0.097	-0.199
59000	0.034	-0.103	-0.123	-0.039	-0.122	-0.041	-0.132	-0.043	-0.123	-0.04	-0.113	-0.024	-0.12	-0.028	-0.114	-0.028	-0.106	-0.019	-0.12	0.013	0.007	-0.117	0	-0.114	-0.001	-0.106	-0.103	0.026	-0.103	0.017	0.014	-0.097	-0.123	-0.04	-0.143	-0.06	-0.157	-0.064	-0.154	-0.061	-0.139	-0.06	-0.13	-0.047	-0.142	-0.046	-0.13	-0.047	-0.124
59013	0.724	0.399	0.341	0.588	0.29	0.563	0.284	0.256	-0.008	0.274	0.042	0.637	0.339	0.346	0.018	0.351	0.062	0.669	0.335	0.647	0.614	0.333	0.313	0.031	0.321	0.074	0.389	0.686	0.063	0.407	0.403	0.099	0.253	0.587	0.191	0.484	0.127	0.469	0.148	0.125	-0.136	0.158	-0.071	0.562	0.203	0.216	-0.114	0.236	-0.056
59003	0.145	0.046	0.039	0.087	0.051	0.106	0.046	0.083	0.034	0.106	0.057	0.125	0.057	0.094	0.044	0.116	0.066	0.107	0.03	0.122	0.141	0.051	0.109	0.029	0.132	0.054	0.066	0.161	0.043	0.123	0.144	0.066	0.035	0.091	0.03	0.071	0.007	0.092	0.029	0.064	0.019	0.089	0.043	0.11	0.049	0.082	0.034	0.105	0.056
59021	0.077	-0.16	-0.168	0.052	-0.138	0.122	-0.045	-0.109	-0.241	-0.009	-0.115	0.125	-0.068	-0.154	-0.308	-0.05	-0.175	0.06	-0.144	0.065	0.133	-0.043	-0.139	-0.283	-0.035	-0.152	-0.062	0.14	-0.351	-0.182	-0.075	-0.212	-0.243	-0.026	-0.246	-0.029	-0.234	0.056	-0.118	-0.19	-0.307	-0.075	-0.169	0.054	-0.132	-0.229	-0.37	-0.111	-0.225
59032	0.503	0.147	0.054	0.334	-0.007	0.331	0.023	0.005	-0.22	0.03	-0.172	0.416	0.063	0.055	-0.224	0.071	-0.182	0.426	0.097	0.414	0.405	0.106	0.071	-0.158	0.089	-0.118	0.149	0.489	-0.153	0.128	0.138	-0.119	0	0.294	-0.099	0.188	-0.153	0.191	-0.127	-0.124	-0.35	-0.091	-0.293	0.288	-0.083	-0.071	-0.356	-0.048	-0.306
59061	0.022	-0.026	-0.035	0.016	-0.03	0.019	-0.011	-0.006	-0.028	0.007	-0.008	0.008	-0.029	-0.028	-0.057	-0.019	-0.04	0.01	-0.015	0.025	0.026	-0.007	-0.01	-0.034	0.002	-0.016	-0.022	0.018	-0.061	-0.029	-0.022	-0.046	-0.039	-0.003	-0.047	0	-0.037	0.004	-0.025	-0.022	-0.042	-0.007	-0.02	-0.004	-0.04	-0.04	-0.067	-0.03	-0.049
59047	0.108	-0.013	-0.023	0.059	-0.013	0.106	0.016	-0.01	-0.041	0.049	0.022	0.131	0.03	0.007	-0.039	0.061	0.021	0.09	-0.036	0.075	0.118	0.021	-0.01	-0.049	0.048	0.014	0.038	0.146	-0.043	0.01	0.063	0.016	-0.05	0.045	-0.058	0.019	-0.068	0.069	-0.008	-0.03	-0.05	0.031	0.013	0.089	-0.002	-0.022	-0.052	0.035	0.008
59065	0.768	0.627	0.563	0.668	0.503	0.646	0.499	0.463	0.276	0.453	0.279	0.689	0.547	0.513	0.312	0.501	0.312	0.712	0.574	0.724	0.699	0.556	0.521	0.326	0.507	0.325	0.607	0.743	0.37	0.577	0.56	0.365	0.511	0.643	0.441	0.59	0.391	0.571	0.383	0.34	0.144	0.337	0.155	0.623	0.431	0.389	0.173	0.383	0.181
59067	0.031	-0.027	-0.037	-0.035	-0.033	0.052	0.014	-0.027	-0.052	0.067	0.044	0.092	0.046	0.004	-0.031	0.091	0.06	0.015	-0.072	-0.025	0.061	0.019	-0.028	-0.058	0.067	0.04	0.056	0.106	-0.032	0.008	0.096	0.06	-0.038	0.002	-0.046	-0.045	-0.083	0.043	0.009	-0.028	-0.048	0.066	0.047	0.082	0.039	0	-0.031	0.088	0.06
59069	0.401	0.364	0.366	0.37	0.369	0.365	0.333	0.331	0.305	0.33	0.307	0.395	0.361	0.356	0.329	0.354	0.33	0.402	0.332	0.368	0.362	0.329	0.324	0.296	0.323	0.298	0.359	0.394	0.322	0.351	0.349	0.322	0.364	0.402	0.366	0.37	0.336	0.364	0.333	0.33	0.305	0.33	0.307	0.395	0.361	0.356	0.329	0.354	0.329
59073	0.043	-0.114	-0.192	-0.085	-0.224	-0.068	-0.183	-0.1	-0.191	-0.068	-0.154	-0.052	-0.174	-0.098	-0.198	-0.069	-0.164	-0.066	-0.131	0.022	0.035	-0.111	-0.015	-0.144	0.011	-0.109	-0.098	0.052	-0.146	-0.008	0.015	-0.114	-0.129	-0.082	-0.207	-0.1	-0.218	-0.081	-0.195	-0.109	-0.197	-0.077	-0.16	-0.067	-0.188	-0.109	-0.206	-0.08	-0.172
59093	0.058	-0.099	-0.122	-0.022	-0.11	-0.012	-0.136	-0.111	-0.187	-0.091	-0.157	0.034	-0.108	-0.088	-0.184	-0.073	-0.16	0.029	-0.141	0.002	0.009	-0.123	-0.12	-0.204	-0.102	-0.177	-0.088	0.06	-0.195	-0.091	-0.079	-0.173	-0.161	-0.045	-0.181	-0.088	-0.21	-0.077	-0.189	-0.166	-0.226	-0.145	-0.195	-0.04	-0.166	-0.15	-0.222	-0.134	-0.197
59094	0.703	0.407	0.337	0.555	0.275	0.537	0.293	0.292	0.083	0.29	0.097	0.616	0.329	0.361	0.09	0.354	0.1	0.638	0.363	0.621	0.6	0.355	0.362	0.138	0.355	0.147	0.395	0.679	0.151	0.438	0.426	0.156	0.29	0.553	0.216	0.463	0.177	0.449	0.179	0.19	-0.015	0.193	0.003	0.534	0.213	0.259	-0.012	0.256	0.002
59095	0.098	-0.019	-0.018	0.05	-0.003	0.138	0.047	0.005	-0.075	0.101	0.033	0.175	0.077	0.031	-0.058	0.123	0.046	0.094	-0.06	0.05	0.138	0.042	-0.01	-0.096	0.089	0.015	0.076	0.179	-0.074	0.021	0.115	0.032	-0.035	0.079	-0.032	0.036	-0.067	0.127	0.038	-0.007	-0.084	0.092	0.026	0.164	0.067	0.018	-0.069	0.113	0.038
59100	0.534	0.242	0.177	0.391	0.13	0.394	0.146	0.132	-0.081	0.162	-0.026	0.456	0.196	0.168	-0.079	0.193	-0.029	0.458	0.176	0.463	0.459	0.195	0.187	-0.052	0.21	-0.003	0.253	0.525	-0.04	0.233	0.249	0.003	0.03	0.276	-0.033	0.209	-0.077	0.225	-0.034	-0.03	-0.22	0.014	-0.153	0.285	0.001	-0.013	-0.236	0.025	-0.173
59102	0.092	-0.037	-0.044	0.004	-0.035	0.042	-0.066	-0.087	-0.176	-0.037	-0.117	0.112	-0.003	-0.041	-0.14	0.004	-0.085	0.079	-0.113	0.01	0.044	-0.071	-0.101	-0.199	-0.053	-0.141	0	0.122	-0.154	-0.048	-0.004	-0.102	-0.055	0.061	-0.061	-0.014	-0.129	0.025	-0.082	-0.103	-0.19	-0.051	-0.129	0.095	-0.019	-0.058	-0.154	-0.01	-0.098
59208	0.111	-0.255	-0.318	-0.042	-0.317	0.003	-0.263	-0.104	-0.283	-0.036	-0.203	0.027	-0.269	-0.113	-0.328	-0.05	-0.252	-0.01	-0.271	0.071	0.106	-0.212	-0.027	-0.275	0.033	-0.193	-0.207	0.14	-0.31	-0.024	0.031	-0.232	-0.371	-0.136	-0.43	-0.168	-0.431	-0.113	-0.362	-0.21	-0.362	-0.13	-0.272	-0.09	-0.371	-0.226	-0.413	-0.151	-0.327
59211	0.489	0.477	0.452	0.455	0.429	0.449	0.438	0.412	0.404	0.408	0.4	0.457	0.447	0.42	0.411	0.416	0.408	0.464	0.468	0.479	0.472	0.461	0.431	0.422	0.427	0.418	0.471	0.482	0.43	0.44	0.435	0.427	0.47	0.456	0.445	0.448	0.437	0.442	0.431	0.406	0.397	0.402	0.394	0.45	0.44	0.413	0.404	0.409	0.401
59221	0.045	0.008	0.005	0.082	0.012	0.114	0.089	0.031	0.026	0.072	0.069	0.067	0.039	-0.03	-0.036	0.011	0.008	0.037	0.053	0.087	0.119	0.089	0.023	0.014	0.064	0.058	0.041	0.074	-0.047	-0.038	0.003	-0.004	-0.032	-0.008	-0.033	0.038	0.015	0.074	0.054	-0.003	-0.001	0.041	0.045	0.025	0.004	-0.066	-0.063	-0.023	-0.017
59224	0.078	0.036	0.076	0.111	0.122	0.18	0.156	0.121	0.109	0.192	0.18	0.182	0.148	0.102	0.082	0.175	0.157	0.113	0.043	0.074	0.144	0.117	0.076	0.062	0.151	0.138	0.11	0.148	0.033	0.056	0.133	0.113	0.023	0.1	0.065	0.096	0.071	0.168	0.144	0.109	0.099	0.182	0.172	0.171	0.139	0.091	0.074	0.166	0.15
59237	0.54	0.199	0.103	0.414	0.07	0.445	0.206	0.19	-0.015	0.265	0.093	0.441	0.176	0.148	-0.1	0.227	0.018	0.414	0.216	0.531	0.539	0.283	0.278	0.022	0.335	0.129	0.263	0.544	-0.054	0.25	0.309	0.062	0	0.238	-0.089	0.252	-0.038	0.315	0.069	0.073	-0.117	0.174	0.012	0.298	0.018	0.008	-0.207	0.116	-0.068
59238	0.872	0.74	0.689	0.825	0.63	0.765	0.642	0.66	0.497	0.625	0.489	0.768	0.65	0.698	0.516	0.657	0.504	0.827	0.735	0.876	0.809	0.688	0.723	0.549	0.678	0.532	0.694	0.807	0.569	0.76	0.71	0.549	0.7	0.838	0.641	0.821	0.625	0.764	0.597	0.611	0.428	0.586	0.433	0.779	0.611	0.658	0.445	0.625	0.447
59243	0.003	-0.034	-0.035	-0.036	-0.032	0.028	0.002	-0.051	-0.071	0.018	0.003	0.059	0.03	-0.023	-0.047	0.043	0.024	0	-0.068	-0.035	0.028	0.001	-0.057	-0.079	0.012	-0.005	0.031	0.062	-0.053	-0.027	0.038	0.018	-0.043	-0.01	-0.045	-0.046	-0.077	0.019	-0.007	-0.059	-0.078	0.011	-0.004	0.05	0.022	-0.031	-0.054	0.035	0.017
59244	0.543	0.332	0.287	0.466	0.257	0.474	0.282	0.283	0.081	0.322	0.146	0.499	0.314	0.309	0.094	0.341	0.154	0.497	0.29	0.513	0.515	0.324	0.324	0.104	0.357	0.169	0.358	0.539	0.122	0.353	0.379	0.183	0.201	0.398	0.154	0.359	0.114	0.385	0.17	0.176	-0.018	0.232	0.063	0.416	0.2	0.196	-0.015	0.247	0.062
59259	0.049	-0.061	-0.071	0.009	-0.065	0.022	-0.07	-0.036	-0.105	-0.014	-0.075	0.047	-0.052	-0.021	-0.096	0	-0.067	0.036	-0.084	0.021	0.032	-0.064	-0.038	-0.111	-0.017	-0.083	-0.044	0.058	-0.099	-0.02	0	-0.072	-0.091	0.007	-0.099	-0.022	-0.121	-0.007	-0.097	-0.066	-0.132	-0.041	-0.099	0.019	-0.078	-0.049	-0.121	-0.026	-0.09
59279	0.093	0.044	0.044	0.04	0.055	0.084	0.066	0.09	0.08	0.141	0.129	0.107	0.081	0.102	0.094	0.15	0.14	0.069	0.019	0.061	0.103	0.061	0.098	0.067	0.149	0.117	0.08	0.129	0.085	0.115	0.161	0.131	0.051	0.065	0.054	0.035	0.02	0.079	0.063	0.083	0.082	0.135	0.132	0.103	0.091	0.106	0.102	0.154	0.147
59331	0.592	0.406	0.313	0.489	0.233	0.479	0.281	0.328	0.151	0.321	0.145	0.495	0.301	0.344	0.165	0.337	0.157	0.505	0.387	0.58	0.569	0.373	0.432	0.241	0.423	0.232	0.393	0.581	0.257	0.448	0.438	0.247	0.382	0.481	0.286	0.464	0.26	0.454	0.248	0.296	0.127	0.29	0.122	0.471	0.274	0.317	0.145	0.31	0.138
59273	0.492	0.32	0.301	0.447	0.289	0.454	0.319	0.309	0.161	0.34	0.22	0.471	0.329	0.314	0.144	0.342	0.201	0.469	0.303	0.469	0.473	0.334	0.329	0.168	0.357	0.226	0.345	0.492	0.153	0.336	0.361	0.209	0.251	0.413	0.232	0.393	0.225	0.41	0.269	0.262	0.118	0.303	0.184	0.425	0.271	0.26	0.098	0.298	0.164
59294	0.399	0.327	0.312	0.358	0.3	0.359	0.286	0.289	0.214	0.294	0.221	0.383	0.314	0.313	0.24	0.317	0.246	0.383	0.298	0.374	0.374	0.3	0.302	0.224	0.306	0.231	0.329	0.398	0.251	0.326	0.329	0.257	0.288	0.347	0.273	0.319	0.241	0.321	0.246	0.25	0.174	0.256	0.184	0.348	0.277	0.276	0.202	0.281	0.21
59316	0.286	0.261	0.277	0.29	0.295	0.327	0.311	0.299	0.288	0.335	0.326	0.336	0.316	0.306	0.29	0.341	0.328	0.301	0.255	0.275	0.313	0.297	0.282	0.27	0.32	0.311	0.302	0.322	0.272	0.288	0.326	0.312	0.257	0.296	0.274	0.284	0.267	0.322	0.307	0.295	0.285	0.332	0.324	0.332	0.313	0.303	0.289	0.338	0.326
59320	0.093	-0.007	-0.019	0.05	-0.012	0.076	0.002	0.007	-0.043	0.046	0.004	0.098	0.012	0.007	-0.054	0.044	-0.009	0.076	-0.026	0.063	0.087	0.007	0.002	-0.053	0.04	-0.006	0.022	0.113	-0.061	0.006	0.042	-0.016	-0.018	0.065	-0.028	0.039	-0.041	0.066	-0.006	-0.002	-0.048	0.038	-0.002	0.088	0.004	-0.002	-0.06	0.036	-0.015
59350	0.324	0.219	0.184	0.253	0.164	0.25	0.155	0.142	0.066	0.15	0.081	0.284	0.186	0.171	0.087	0.176	0.099	0.288	0.184	0.287	0.283	0.186	0.164	0.082	0.169	0.095	0.218	0.317	0.107	0.196	0.199	0.116	0.163	0.229	0.128	0.192	0.095	0.191	0.101	0.093	0.028	0.104	0.046	0.227	0.132	0.122	0.048	0.129	0.062
59351	0.022	-0.008	0.004	0.019	0.028	0.096	0.077	0.019	0.018	0.097	0.094	0.106	0.081	0.012	0.006	0.091	0.084	0.03	-0.016	0.007	0.086	0.063	-0.004	-0.007	0.076	0.072	0.07	0.098	-0.017	-0.008	0.073	0.063	-0.009	0.028	0.005	0.016	0	0.094	0.077	0.017	0.019	0.095	0.095	0.104	0.082	0.011	0.007	0.09	0.085
59355	0.084	0.049	0.06	0.078	0.082	0.12	0.095	0.077	0.058	0.124	0.106	0.131	0.102	0.072	0.054	0.119	0.102	0.092	0.037	0.068	0.11	0.082	0.055	0.034	0.104	0.084	0.091	0.123	0.031	0.052	0.1	0.081	0.031	0.068	0.044	0.06	0.032	0.104	0.078	0.06	0.045	0.109	0.095	0.11	0.088	0.058	0.046	0.106	0.095
59340	0.25	0.008	-0.036	0.155	-0.036	0.181	0.002	0.037	-0.122	0.083	-0.068	0.183	-0.009	0.022	-0.155	0.064	-0.105	0.161	0.006	0.236	0.257	0.038	0.093	-0.12	0.134	-0.065	0.035	0.266	-0.146	0.087	0.124	-0.095	-0.03	0.129	-0.074	0.12	-0.07	0.151	-0.034	0.003	-0.157	0.053	-0.099	0.154	-0.043	-0.012	-0.189	0.034	-0.135
59344	0.038	-0.093	-0.089	-0.004	-0.069	0.074	-0.025	-0.11	-0.171	-0.008	-0.056	0.106	0	-0.096	-0.167	0.003	-0.055	0.035	-0.129	-0.005	0.072	-0.032	-0.132	-0.198	-0.026	-0.08	-0.004	0.108	-0.191	-0.113	-0.012	-0.076	-0.184	-0.075	-0.175	-0.111	-0.201	-0.017	-0.092	-0.17	-0.204	-0.057	-0.083	0.012	-0.072	-0.162	-0.205	-0.052	-0.086
59376	0.372	0.093	0.007	0.238	-0.033	0.265	0.035	0.016	-0.171	0.082	-0.078	0.296	0.06	0.032	-0.178	0.091	-0.09	0.276	0.056	0.335	0.347	0.109	0.093	-0.127	0.147	-0.04	0.137	0.377	-0.127	0.115	0.162	-0.045	-0.091	0.093	-0.179	0.055	-0.2	0.109	-0.113	-0.133	-0.283	-0.043	-0.173	0.137	-0.1	-0.132	-0.295	-0.048	-0.19
59363	0.188	0.119	0.11	0.142	0.11	0.195	0.14	0.161	0.111	0.212	0.171	0.227	0.171	0.185	0.133	0.233	0.191	0.177	0.082	0.15	0.203	0.146	0.162	0.11	0.213	0.17	0.179	0.236	0.134	0.188	0.237	0.193	0.096	0.154	0.088	0.118	0.052	0.175	0.121	0.142	0.093	0.196	0.156	0.207	0.152	0.166	0.115	0.217	0.176
59364	0.047	-0.07	-0.082	-0.024	-0.08	0.037	-0.052	-0.102	-0.179	-0.022	-0.086	0.076	-0.013	-0.078	-0.159	-0.004	-0.071	0.022	-0.12	-0.002	0.056	-0.046	-0.099	-0.192	-0.021	-0.098	-0.003	0.098	-0.168	-0.072	0.001	-0.08	-0.118	-0.028	-0.128	-0.076	-0.175	-0.008	-0.093	-0.146	-0.215	-0.06	-0.117	0.033	-0.054	-0.123	-0.197	-0.042	-0.103
59698	0.493	0.46	0.46	0.472	0.459	0.479	0.452	0.436	0.415	0.449	0.428	0.498	0.469	0.456	0.431	0.467	0.444	0.492	0.442	0.473	0.48	0.453	0.437	0.414	0.449	0.428	0.469	0.498	0.431	0.457	0.467	0.443	0.451	0.484	0.45	0.463	0.432	0.472	0.444	0.427	0.407	0.44	0.422	0.492	0.461	0.447	0.424	0.459	0.438
59757	0.107	0.099	0.112	0.105	0.135	0.145	0.14	0.092	0.092	0.138	0.139	0.158	0.152	0.103	0.102	0.148	0.148	0.119	0.084	0.091	0.131	0.126	0.067	0.067	0.116	0.116	0.139	0.146	0.078	0.08	0.127	0.126	0.099	0.12	0.113	0.105	0.099	0.144	0.141	0.092	0.093	0.138	0.14	0.158	0.153	0.104	0.103	0.148	0.149
59755	0.708	0.517	0.458	0.608	0.412	0.601	0.443	0.425	0.307	0.431	0.325	0.642	0.459	0.459	0.321	0.462	0.336	0.651	0.501	0.669	0.657	0.498	0.484	0.359	0.485	0.37	0.514	0.696	0.374	0.519	0.517	0.383	0.453	0.598	0.391	0.547	0.371	0.544	0.381	0.37	0.259	0.382	0.283	0.592	0.398	0.406	0.272	0.414	0.293
59776	0.027	0.025	0.024	0.007	0.033	0.053	0.061	-0.001	0.013	0.053	0.069	0.066	0.071	0.011	0.022	0.062	0.075	0.023	0.01	0.009	0.054	0.06	-0.009	0.003	0.045	0.059	0.071	0.069	0.014	0.005	0.055	0.067	0.017	0.012	0.016	-0.005	0.003	0.043	0.054	-0.01	0.007	0.045	0.064	0.056	0.064	0.002	0.016	0.054	0.07
59784	0.072	0.025	0.059	0.115	0.098	0.224	0.195	0.149	0.132	0.253	0.237	0.218	0.181	0.134	0.109	0.244	0.223	0.103	0.048	0.086	0.198	0.167	0.113	0.094	0.223	0.207	0.151	0.19	0.068	0.096	0.213	0.19	0.027	0.106	0.063	0.115	0.081	0.226	0.197	0.15	0.133	0.256	0.24	0.223	0.186	0.138	0.114	0.25	0.228
59803	0.337	0.208	0.216	0.28	0.234	0.319	0.224	0.166	0.111	0.229	0.182	0.363	0.261	0.206	0.137	0.259	0.201	0.334	0.155	0.278	0.316	0.211	0.145	0.079	0.21	0.155	0.253	0.365	0.111	0.191	0.246	0.178	0.189	0.312	0.2	0.258	0.154	0.302	0.212	0.163	0.116	0.227	0.186	0.346	0.248	0.202	0.141	0.257	0.205
66017	0.203	-0.197	-0.289	0.046	-0.302	0.135	-0.1	-0.077	-0.239	0.044	-0.086	0.166	-0.149	-0.104	-0.331	0.019	-0.166	0.088	-0.161	0.15	0.221	-0.036	-0.017	-0.221	0.094	-0.071	-0.072	0.262	-0.305	-0.03	0.081	-0.143	-0.314	-0.019	-0.402	-0.051	-0.341	0.056	-0.185	-0.147	-0.292	-0.012	-0.13	0.078	-0.243	-0.182	-0.381	-0.044	-0.207
66032	0.393	-0.002	-0.026	0.299	-0.005	0.314	0.074	0.162	0.015	0.206	0.07	0.334	-0.001	0.143	-0.077	0.184	-0.018	0.326	0.061	0.355	0.361	0.089	0.196	0.002	0.234	0.059	0.022	0.392	-0.085	0.189	0.223	-0.026	-0.076	0.253	-0.097	0.231	-0.019	0.252	0.017	0.118	-0.024	0.168	0.037	0.267	-0.064	0.095	-0.12	0.142	-0.055
66215	0.087	-0.173	-0.128	0.115	-0.055	0.192	0.058	0.103	0.025	0.187	0.118	0.154	-0.018	0.035	-0.072	0.132	0.039	0.07	-0.081	0.126	0.201	0.032	0.095	-0.029	0.181	0.082	-0.046	0.168	-0.133	0.029	0.127	-0.003	-0.216	0.03	-0.167	0.078	-0.076	0.163	0.029	0.077	0.002	0.166	0.1	0.122	-0.05	0.006	-0.096	0.109	0.019
66234	0.252	0.167	0.226	0.34	0.287	0.379	0.318	0.337	0.293	0.373	0.333	0.349	0.276	0.295	0.242	0.338	0.289	0.306	0.222	0.293	0.337	0.272	0.292	0.246	0.335	0.293	0.223	0.301	0.185	0.243	0.293	0.24	0.154	0.296	0.216	0.331	0.264	0.371	0.309	0.329	0.286	0.366	0.327	0.341	0.267	0.287	0.235	0.331	0.283
66640	0.129	-0.212	-0.252	0.075	-0.242	0.164	0.006	-0.046	-0.099	0.07	0.024	0.135	-0.116	-0.15	-0.255	-0.015	-0.105	0.042	-0.081	0.145	0.219	0.034	-0.008	-0.1	0.1	0.027	-0.077	0.203	-0.253	-0.096	0.026	-0.099	-0.318	-0.069	-0.352	-0.023	-0.206	0.085	-0.071	-0.117	-0.157	0.015	-0.021	0.046	-0.195	-0.222	-0.32	-0.072	-0.156
66683	0.333	-0.13	-0.153	0.161	-0.141	0.194	-0.077	0.004	-0.153	0.075	-0.055	0.276	-0.082	0.034	-0.194	0.095	-0.097	0.262	-0.145	0.221	0.244	-0.063	0.027	-0.177	0.095	-0.072	-0.058	0.336	-0.213	0.071	0.125	-0.109	-0.242	0.15	-0.256	0.046	-0.266	0.097	-0.169	-0.078	-0.2	0.007	-0.095	0.181	-0.169	-0.044	-0.246	0.03	-0.141
66686	0.22	0.178	0.184	0.212	0.194	0.218	0.194	0.205	0.183	0.216	0.199	0.22	0.192	0.205	0.179	0.214	0.193	0.216	0.177	0.215	0.22	0.188	0.204	0.174	0.215	0.19	0.186	0.223	0.17	0.205	0.214	0.184	0.172	0.209	0.177	0.204	0.176	0.211	0.188	0.198	0.177	0.209	0.194	0.213	0.187	0.198	0.174	0.207	0.188
66697	0.097	-0.099	-0.048	0.18	0.02	0.275	0.153	0.128	0.048	0.227	0.155	0.225	0.077	0.045	-0.057	0.161	0.071	0.118	-0.003	0.159	0.26	0.122	0.098	-0.005	0.207	0.119	0.042	0.21	-0.119	0.011	0.138	0.028	-0.158	0.05	-0.101	0.118	-0.005	0.226	0.115	0.081	0.013	0.191	0.128	0.171	0.035	-0.007	-0.094	0.121	0.042
66723	0.031	-0.03	0.02	0.124	0.078	0.239	0.202	0.194	0.169	0.288	0.266	0.2	0.154	0.145	0.112	0.251	0.223	0.074	0.034	0.083	0.207	0.166	0.151	0.122	0.257	0.231	0.115	0.166	0.059	0.097	0.216	0.184	-0.048	0.055	0.004	0.106	0.065	0.224	0.189	0.18	0.157	0.277	0.257	0.184	0.141	0.13	0.1	0.24	0.213
66746	0.288	0.158	0.139	0.245	0.141	0.245	0.156	0.276	0.201	0.282	0.217	0.25	0.148	0.276	0.187	0.279	0.201	0.254	0.16	0.273	0.269	0.169	0.282	0.194	0.285	0.209	0.164	0.28	0.181	0.285	0.285	0.194	0.117	0.215	0.101	0.21	0.111	0.213	0.127	0.254	0.182	0.262	0.2	0.215	0.114	0.25	0.163	0.255	0.181
66818	0.178	0.017	-0.018	0.175	-0.022	0.152	0.029	0.036	-0.038	0.033	-0.034	0.106	-0.038	-0.034	-0.127	-0.041	-0.127	0.134	0.073	0.212	0.183	0.051	0.045	-0.04	0.035	-0.043	-0.011	0.143	-0.127	-0.02	-0.035	-0.133	-0.064	0.038	-0.091	0.089	-0.021	0.068	-0.035	-0.023	-0.081	-0.024	-0.076	0.012	-0.11	-0.098	-0.172	-0.103	-0.171
66791	0.165	-0.143	-0.151	0.116	-0.107	0.225	0.029	0.008	-0.111	0.139	0.035	0.219	-0.009	-0.026	-0.177	0.111	-0.02	0.11	-0.108	0.161	0.26	0.03	0.021	-0.141	0.149	0.012	-0.002	0.262	-0.204	-0.006	0.127	-0.041	-0.172	0.07	-0.175	0.077	-0.135	0.193	0.007	-0.006	-0.123	0.128	0.025	0.186	-0.029	-0.038	-0.185	0.102	-0.027
66929	0.089	-0.004	0.049	0.128	0.109	0.243	0.181	0.164	0.126	0.261	0.224	0.257	0.178	0.152	0.099	0.256	0.208	0.136	0.009	0.082	0.21	0.143	0.116	0.074	0.226	0.187	0.138	0.222	0.043	0.101	0.22	0.167	-0.01	0.127	0.043	0.121	0.055	0.237	0.177	0.16	0.123	0.257	0.222	0.25	0.174	0.147	0.097	0.252	0.206
67167	0.379	0.02	-0.015	0.285	-0.023	0.356	0.154	-0.023	-0.13	0.098	0.002	0.38	0.091	-0.081	-0.257	0.052	-0.105	0.309	0.087	0.344	0.407	0.185	0.001	-0.141	0.121	0	0.128	0.44	-0.267	-0.048	0.082	-0.106	-0.108	0.175	-0.134	0.164	-0.048	0.256	0.066	-0.12	-0.202	0.02	-0.056	0.267	-0.009	-0.19	-0.337	-0.037	-0.169
57531	0.441	0.182	0.132	0.378	0.106	0.387	0.205	0.129	0.014	0.19	0.098	0.392	0.18	0.088	-0.057	0.155	0.037	0.386	0.201	0.427	0.428	0.24	0.15	0.021	0.206	0.102	0.22	0.439	-0.046	0.115	0.175	0.044	0.034	0.233	-0.01	0.24	0.033	0.275	0.101	0.03	-0.056	0.111	0.042	0.266	0.061	-0.027	-0.138	0.062	-0.029
67244	0.043	0.003	0.063	0.174	0.13	0.259	0.228	0.195	0.19	0.27	0.263	0.198	0.163	0.12	0.115	0.208	0.203	0.102	0.086	0.119	0.215	0.185	0.139	0.137	0.227	0.223	0.116	0.15	0.054	0.057	0.159	0.155	-0.007	0.092	0.055	0.162	0.131	0.249	0.22	0.187	0.185	0.263	0.259	0.189	0.156	0.114	0.112	0.203	0.2
67325	0.216	0.023	0.071	0.274	0.121	0.419	0.272	0.082	-0.014	0.241	0.153	0.408	0.241	0.027	-0.09	0.2	0.095	0.255	0.066	0.234	0.385	0.232	0.026	-0.077	0.197	0.103	0.199	0.373	-0.158	-0.032	0.152	0.04	0.025	0.259	0.076	0.277	0.115	0.427	0.278	0.081	-0.014	0.244	0.156	0.416	0.248	0.028	-0.086	0.205	0.101
67527	0.167	-0.14	-0.136	0.012	-0.099	0.104	-0.037	-0.166	-0.2	-0.04	-0.06	0.208	-0.018	-0.121	-0.22	-0.006	-0.08	0.138	-0.176	0.029	0.114	-0.05	-0.185	-0.241	-0.059	-0.095	-0.024	0.23	-0.255	-0.128	-0.016	-0.111	-0.216	0.056	-0.205	-0.068	-0.228	0.039	-0.087	-0.23	-0.247	-0.09	-0.095	0.142	-0.073	-0.19	-0.272	-0.061	-0.12
67512	0.055	-0.039	0.013	0.111	0.061	0.227	0.162	0.104	0.068	0.217	0.184	0.217	0.141	0.07	0.026	0.191	0.15	0.1	-0.013	0.064	0.186	0.119	0.047	0.011	0.172	0.139	0.095	0.178	-0.038	0.012	0.143	0.099	-0.067	0.069	-0.012	0.079	0.011	0.201	0.14	0.08	0.049	0.199	0.169	0.192	0.12	0.047	0.009	0.172	0.136
68006	0.019	-0.106	-0.041	0.027	0.039	0.144	0.071	-0.038	-0.053	0.087	0.065	0.164	0.074	-0.048	-0.078	0.078	0.044	0.052	-0.113	-0.011	0.113	0.019	-0.095	-0.132	0.044	0.005	0.023	0.138	-0.158	-0.102	0.037	-0.018	-0.103	0.055	-0.035	0.031	-0.039	0.147	0.077	-0.033	-0.045	0.091	0.072	0.168	0.079	-0.044	-0.071	0.082	0.05
68070	0.092	0.012	0.055	0.162	0.106	0.225	0.174	0.052	0.036	0.139	0.128	0.198	0.136	-0.016	-0.039	0.082	0.066	0.13	0.058	0.123	0.194	0.139	-0.004	-0.02	0.094	0.083	0.1	0.166	-0.1	-0.076	0.034	0.016	-0.013	0.103	0.032	0.134	0.076	0.203	0.154	0.028	0.016	0.119	0.112	0.176	0.117	-0.039	-0.057	0.064	0.051
68234	0.029	0.011	0.018	0.043	0.04	0.094	0.085	-0.022	-0.018	0.046	0.052	0.085	0.073	-0.041	-0.04	0.028	0.031	0.034	0.023	0.036	0.087	0.077	-0.043	-0.04	0.027	0.032	0.065	0.078	-0.063	-0.062	0.008	0.01	0.006	0.03	0.015	0.038	0.026	0.09	0.082	-0.026	-0.021	0.043	0.05	0.081	0.07	-0.044	-0.043	0.025	0.029
58265	0.155	-0.196	-0.287	-0.058	-0.325	0.028	-0.208	-0.153	-0.35	-0.041	-0.211	0.071	-0.181	-0.134	-0.354	-0.027	-0.22	-0.004	-0.24	0.1	0.167	-0.131	-0.02	-0.302	0.074	-0.167	-0.098	0.212	-0.298	0.007	0.095	-0.168	-0.28	-0.102	-0.371	-0.155	-0.405	-0.055	-0.275	-0.234	-0.4	-0.108	-0.251	-0.012	-0.252	-0.22	-0.411	-0.1	-0.265
58267	0.507	0.241	0.209	0.411	0.206	0.452	0.297	0.192	0.096	0.268	0.192	0.497	0.283	0.189	0.045	0.266	0.149	0.464	0.251	0.447	0.482	0.317	0.19	0.084	0.265	0.181	0.307	0.533	0.035	0.192	0.267	0.139	0.171	0.407	0.144	0.355	0.166	0.411	0.252	0.139	0.055	0.229	0.161	0.454	0.231	0.13	-0.003	0.222	0.112
58294	0.029	-0.184	-0.217	-0.096	-0.202	-0.011	-0.145	-0.281	-0.36	-0.143	-0.197	0.037	-0.108	-0.25	-0.35	-0.123	-0.195	-0.032	-0.243	-0.042	0.03	-0.127	-0.274	-0.382	-0.141	-0.218	-0.084	0.084	-0.364	-0.234	-0.114	-0.21	-0.241	-0.106	-0.272	-0.171	-0.32	-0.073	-0.188	-0.329	-0.378	-0.182	-0.214	-0.025	-0.155	-0.302	-0.373	-0.166	-0.216
58820	0.174	0.041	0.026	0.101	0.024	0.107	-0.001	0.048	-0.028	0.065	0	0.154	0.039	0.088	0	0.1	0.025	0.153	-0.007	0.12	0.124	0.009	0.059	-0.024	0.074	0.003	0.052	0.174	0.007	0.101	0.111	0.03	0.009	0.118	-0.006	0.065	-0.05	0.073	-0.029	0.018	-0.051	0.037	-0.02	0.121	0.01	0.056	-0.024	0.07	0.002
84732	0.529	0.241	0.193	0.366	0.173	0.391	0.184	0.096	0.004	0.163	0.085	0.466	0.237	0.128	0.011	0.188	0.089	0.451	0.166	0.434	0.448	0.213	0.117	-0.007	0.178	0.073	0.277	0.532	0.011	0.163	0.216	0.086	0.129	0.316	0.09	0.236	0.035	0.279	0.103	0.03	-0.038	0.107	0.051	0.349	0.149	0.055	-0.037	0.127	0.048
84733	0.162	-0.133	-0.213	0.008	-0.229	0.092	-0.072	-0.036	-0.114	0.069	0.004	0.102	-0.103	-0.075	-0.182	0.032	-0.058	0.027	-0.12	0.129	0.192	-0.014	0.047	-0.091	0.136	0.025	-0.033	0.213	-0.15	0.024	0.113	-0.029	-0.245	-0.099	-0.325	-0.107	-0.284	-0.002	-0.151	-0.099	-0.157	0.019	-0.03	-0.003	-0.195	-0.149	-0.233	-0.028	-0.099
86645	0.153	-0.262	-0.403	-0.079	-0.474	0.02	-0.239	-0.37	-0.507	-0.201	-0.313	0.047	-0.261	-0.417	-0.606	-0.248	-0.404	-0.039	-0.264	0.101	0.169	-0.134	-0.209	-0.432	-0.071	-0.251	-0.141	0.208	-0.514	-0.232	-0.096	-0.327	-0.418	-0.232	-0.562	-0.257	-0.528	-0.125	-0.351	-0.488	-0.581	-0.295	-0.371	-0.112	-0.39	-0.556	-0.698	-0.36	-0.477
89360	0.815	0.451	0.371	0.64	0.305	0.601	0.328	0.344	0.134	0.35	0.172	0.673	0.361	0.418	0.154	0.411	0.185	0.723	0.404	0.734	0.681	0.394	0.431	0.187	0.423	0.217	0.432	0.751	0.215	0.51	0.488	0.237	0.315	0.606	0.233	0.513	0.193	0.49	0.212	0.23	0.043	0.255	0.097	0.571	0.241	0.304	0.057	0.315	0.104
89361	0.86	0.641	0.576	0.781	0.505	0.716	0.487	0.519	0.253	0.502	0.282	0.763	0.543	0.599	0.303	0.567	0.321	0.834	0.58	0.819	0.746	0.547	0.588	0.322	0.557	0.34	0.6	0.783	0.375	0.662	0.617	0.382	0.544	0.802	0.462	0.727	0.383	0.671	0.381	0.423	0.129	0.424	0.181	0.737	0.447	0.512	0.181	0.496	0.22
89367	0.696	0.161	0.049	0.463	-0.019	0.427	0.08	0.147	-0.122	0.181	-0.046	0.5	0.056	0.175	-0.195	0.196	-0.121	0.556	0.158	0.594	0.536	0.168	0.266	-0.073	0.277	-0.002	0.16	0.619	-0.133	0.315	0.311	-0.064	-0.053	0.362	-0.169	0.273	-0.138	0.264	-0.09	-0.017	-0.243	0.046	-0.147	0.331	-0.132	-0.006	-0.332	0.044	-0.236
89368	0.885	0.634	0.567	0.781	0.498	0.712	0.476	0.46	0.168	0.441	0.201	0.756	0.527	0.555	0.223	0.521	0.243	0.828	0.577	0.846	0.768	0.534	0.538	0.228	0.505	0.249	0.584	0.806	0.287	0.634	0.586	0.295	0.513	0.777	0.437	0.705	0.362	0.645	0.352	0.321	0.014	0.325	0.074	0.711	0.415	0.432	0.078	0.416	0.122
89373	0.737	0.64	0.592	0.71	0.541	0.677	0.537	0.566	0.352	0.546	0.35	0.683	0.568	0.598	0.396	0.576	0.389	0.714	0.614	0.739	0.702	0.588	0.62	0.414	0.593	0.407	0.614	0.703	0.457	0.647	0.619	0.446	0.57	0.691	0.511	0.673	0.466	0.642	0.449	0.485	0.241	0.472	0.247	0.661	0.491	0.526	0.286	0.509	0.288
89545	0.115	-0.139	-0.217	0.015	-0.243	0.109	-0.043	-0.044	-0.144	0.074	-0.017	0.075	-0.103	-0.109	-0.234	0.014	-0.098	-0.016	-0.091	0.13	0.2	0.013	0.034	-0.119	0.134	0.005	-0.036	0.181	-0.201	-0.016	0.088	-0.069	-0.252	-0.148	-0.323	-0.106	-0.253	0.01	-0.123	-0.111	-0.202	0.02	-0.063	-0.034	-0.191	-0.182	-0.298	-0.045	-0.149
89543	0.812	0.746	0.709	0.799	0.658	0.754	0.658	0.707	0.538	0.668	0.517	0.76	0.674	0.743	0.571	0.703	0.548	0.802	0.736	0.814	0.766	0.695	0.752	0.599	0.707	0.57	0.707	0.767	0.63	0.782	0.736	0.6	0.712	0.815	0.662	0.797	0.635	0.75	0.603	0.649	0.441	0.616	0.429	0.77	0.63	0.699	0.48	0.662	0.465
89423	0.264	0.028	-0.037	0.112	-0.053	0.195	0.073	0.064	-0.019	0.16	0.086	0.255	0.063	0.086	-0.05	0.179	0.06	0.182	0.025	0.183	0.254	0.114	0.111	0.005	0.198	0.105	0.114	0.323	-0.015	0.145	0.228	0.087	-0.032	0.119	-0.093	0.052	-0.08	0.145	0.028	0.025	-0.056	0.128	0.056	0.201	0.015	0.048	-0.086	0.147	0.029
89426	0.725	0.615	0.571	0.669	0.52	0.643	0.534	0.534	0.403	0.525	0.411	0.666	0.557	0.581	0.43	0.566	0.434	0.694	0.592	0.706	0.674	0.575	0.59	0.456	0.572	0.458	0.597	0.693	0.485	0.635	0.613	0.483	0.588	0.687	0.537	0.655	0.507	0.632	0.501	0.495	0.352	0.492	0.368	0.662	0.527	0.547	0.378	0.538	0.39
89444	0.87	0.604	0.544	0.752	0.495	0.723	0.496	0.507	0.274	0.512	0.317	0.781	0.542	0.59	0.315	0.583	0.351	0.819	0.546	0.808	0.771	0.544	0.57	0.32	0.565	0.356	0.593	0.826	0.368	0.657	0.64	0.394	0.505	0.767	0.442	0.687	0.383	0.669	0.408	0.415	0.184	0.436	0.244	0.739	0.457	0.504	0.222	0.511	0.274
89445	0.68	0.278	0.181	0.464	0.105	0.458	0.169	0.179	-0.06	0.23	0.032	0.565	0.214	0.263	-0.059	0.297	0.027	0.592	0.213	0.558	0.535	0.245	0.284	0.01	0.315	0.089	0.296	0.638	0.022	0.374	0.386	0.094	0.11	0.449	-0.001	0.311	-0.05	0.33	0.025	0.032	-0.182	0.111	-0.067	0.445	0.06	0.108	-0.198	0.169	-0.086
89448	0.583	0.074	-0.08	0.311	-0.165	0.324	-0.042	0.016	-0.318	0.098	-0.174	0.414	-0.006	0.097	-0.303	0.159	-0.168	0.423	0.016	0.479	0.459	0.077	0.165	-0.226	0.215	-0.101	0.12	0.544	-0.201	0.249	0.28	-0.087	-0.094	0.278	-0.255	0.151	-0.319	0.191	-0.2	-0.129	-0.434	-0.019	-0.27	0.293	-0.154	-0.038	-0.419	0.05	-0.264
89453	0.829	0.708	0.67	0.787	0.619	0.735	0.611	0.616	0.447	0.583	0.439	0.752	0.633	0.662	0.471	0.625	0.459	0.803	0.685	0.817	0.762	0.645	0.662	0.489	0.623	0.475	0.667	0.777	0.517	0.709	0.666	0.498	0.657	0.799	0.61	0.771	0.581	0.721	0.554	0.55	0.361	0.527	0.365	0.749	0.58	0.602	0.383	0.573	0.382
89526	0.974	0.732	0.655	0.873	0.588	0.83	0.6	0.628	0.386	0.608	0.397	0.855	0.632	0.694	0.427	0.667	0.431	0.9	0.699	0.957	0.906	0.672	0.717	0.455	0.687	0.457	0.701	0.922	0.497	0.781	0.744	0.493	0.626	0.843	0.545	0.8	0.5	0.764	0.496	0.528	0.288	0.521	0.312	0.804	0.535	0.604	0.33	0.587	0.347
89574	0.654	0.29	0.194	0.466	0.124	0.49	0.212	0.284	0.035	0.334	0.118	0.57	0.251	0.368	0.065	0.406	0.142	0.559	0.24	0.569	0.575	0.291	0.39	0.105	0.423	0.178	0.334	0.648	0.142	0.474	0.494	0.208	0.181	0.472	0.079	0.371	0.033	0.409	0.113	0.202	-0.037	0.265	0.055	0.496	0.151	0.288	-0.01	0.337	0.077
89580	0.872	0.699	0.675	0.823	0.646	0.783	0.622	0.634	0.463	0.617	0.468	0.814	0.651	0.697	0.503	0.673	0.502	0.857	0.668	0.844	0.802	0.645	0.672	0.495	0.65	0.495	0.672	0.828	0.534	0.732	0.704	0.529	0.651	0.838	0.622	0.793	0.582	0.758	0.571	0.579	0.405	0.571	0.42	0.799	0.606	0.649	0.446	0.632	0.454
89581	0.835	0.85	0.849	0.869	0.827	0.822	0.816	0.853	0.789	0.809	0.756	0.806	0.808	0.869	0.804	0.823	0.769	0.85	0.862	0.857	0.809	0.82	0.862	0.815	0.814	0.779	0.809	0.791	0.827	0.873	0.826	0.79	0.863	0.892	0.855	0.903	0.859	0.854	0.819	0.849	0.753	0.808	0.726	0.846	0.816	0.874	0.77	0.831	0.741
89583	0.861	0.712	0.665	0.832	0.604	0.776	0.603	0.671	0.406	0.636	0.41	0.781	0.628	0.729	0.455	0.685	0.45	0.836	0.689	0.866	0.802	0.652	0.746	0.478	0.697	0.473	0.671	0.799	0.525	0.795	0.738	0.512	0.647	0.833	0.586	0.807	0.541	0.755	0.522	0.574	0.275	0.556	0.301	0.778	0.56	0.651	0.328	0.62	0.343
89608	0.785	0.757	0.745	0.794	0.716	0.743	0.697	0.747	0.635	0.705	0.614	0.744	0.707	0.78	0.665	0.734	0.64	0.794	0.749	0.788	0.735	0.708	0.761	0.668	0.715	0.641	0.716	0.734	0.695	0.789	0.739	0.665	0.738	0.806	0.717	0.798	0.698	0.749	0.669	0.712	0.57	0.678	0.56	0.757	0.686	0.753	0.604	0.714	0.59
89591	0.69	0.479	0.439	0.593	0.402	0.571	0.379	0.373	0.147	0.39	0.204	0.618	0.438	0.442	0.207	0.446	0.25	0.648	0.407	0.639	0.608	0.413	0.43	0.179	0.436	0.229	0.473	0.651	0.243	0.498	0.491	0.28	0.363	0.569	0.318	0.497	0.236	0.491	0.271	0.258	0.03	0.296	0.108	0.552	0.337	0.329	0.092	0.353	0.155
90469	0.641	0.655	0.652	0.649	0.639	0.631	0.629	0.641	0.606	0.623	0.589	0.631	0.634	0.656	0.621	0.637	0.604	0.648	0.652	0.644	0.626	0.633	0.647	0.622	0.628	0.605	0.637	0.625	0.636	0.659	0.64	0.618	0.666	0.678	0.659	0.674	0.648	0.653	0.629	0.642	0.581	0.623	0.566	0.658	0.64	0.664	0.602	0.644	0.586
89611	0.881	0.794	0.765	0.867	0.72	0.818	0.723	0.784	0.626	0.748	0.614	0.823	0.733	0.831	0.664	0.788	0.646	0.872	0.786	0.881	0.826	0.752	0.829	0.678	0.782	0.659	0.759	0.827	0.713	0.87	0.817	0.69	0.766	0.887	0.728	0.863	0.702	0.819	0.682	0.727	0.546	0.702	0.548	0.839	0.704	0.788	0.586	0.754	0.582
89594	0.795	0.379	0.231	0.544	0.107	0.548	0.216	0.215	-0.086	0.273	0.018	0.66	0.276	0.324	-0.057	0.365	0.041	0.672	0.302	0.678	0.659	0.336	0.37	0.034	0.4	0.118	0.401	0.762	0.076	0.48	0.494	0.152	0.227	0.557	0.064	0.415	-0.004	0.439	0.076	0.083	-0.204	0.164	-0.08	0.563	0.132	0.19	-0.185	0.255	-0.066
89621	0.872	0.8	0.779	0.877	0.741	0.824	0.736	0.823	0.676	0.777	0.648	0.814	0.739	0.849	0.699	0.801	0.669	0.864	0.801	0.89	0.834	0.758	0.861	0.717	0.808	0.684	0.758	0.821	0.738	0.881	0.828	0.703	0.773	0.874	0.744	0.873	0.732	0.822	0.698	0.775	0.606	0.736	0.588	0.825	0.71	0.813	0.633	0.772	0.612
89624	0.16	-0.021	-0.065	0.046	-0.077	0.111	-0.019	-0.086	-0.154	0.004	-0.056	0.157	0.011	-0.056	-0.142	0.029	-0.047	0.1	-0.063	0.102	0.161	0.013	-0.046	-0.137	0.04	-0.042	0.049	0.21	-0.118	-0.009	0.071	-0.027	-0.073	0.04	-0.116	-0.014	-0.15	0.059	-0.061	-0.118	-0.167	-0.023	-0.068	0.105	-0.033	-0.09	-0.157	0	-0.06
89617	0.701	0.561	0.527	0.639	0.489	0.608	0.466	0.467	0.279	0.464	0.308	0.64	0.511	0.513	0.324	0.502	0.343	0.676	0.509	0.669	0.633	0.496	0.515	0.317	0.503	0.338	0.54	0.661	0.364	0.558	0.539	0.375	0.481	0.633	0.439	0.583	0.377	0.561	0.385	0.383	0.177	0.394	0.222	0.604	0.435	0.433	0.224	0.435	0.258
89620	0.87	0.655	0.591	0.802	0.517	0.743	0.516	0.552	0.268	0.532	0.293	0.78	0.561	0.629	0.322	0.598	0.337	0.841	0.61	0.844	0.776	0.578	0.632	0.345	0.597	0.359	0.618	0.802	0.399	0.701	0.656	0.403	0.556	0.8	0.475	0.741	0.41	0.692	0.406	0.442	0.14	0.441	0.187	0.745	0.461	0.531	0.195	0.516	0.23
89614	0.787	0.632	0.593	0.739	0.548	0.689	0.529	0.554	0.335	0.535	0.351	0.709	0.563	0.613	0.378	0.584	0.385	0.76	0.596	0.773	0.715	0.568	0.61	0.379	0.579	0.391	0.6	0.73	0.424	0.666	0.626	0.427	0.56	0.747	0.511	0.706	0.458	0.661	0.45	0.472	0.224	0.469	0.261	0.698	0.493	0.542	0.27	0.526	0.296
89615	0.733	0.681	0.658	0.718	0.624	0.674	0.615	0.627	0.515	0.595	0.501	0.677	0.624	0.656	0.536	0.621	0.52	0.718	0.673	0.734	0.689	0.636	0.658	0.547	0.62	0.528	0.644	0.689	0.569	0.686	0.645	0.547	0.656	0.731	0.627	0.722	0.611	0.678	0.583	0.587	0.448	0.562	0.446	0.688	0.598	0.623	0.471	0.593	0.465
89618	0.55	0.327	0.267	0.47	0.224	0.457	0.263	0.293	0.05	0.315	0.118	0.482	0.286	0.321	0.057	0.336	0.12	0.5	0.295	0.524	0.5	0.311	0.369	0.108	0.376	0.165	0.336	0.523	0.12	0.398	0.398	0.171	0.213	0.424	0.14	0.388	0.113	0.387	0.16	0.186	-0.069	0.228	0.02	0.417	0.179	0.21	-0.068	0.244	0.016
89673	0.593	0.332	0.277	0.494	0.232	0.494	0.281	0.285	0.046	0.318	0.107	0.524	0.298	0.31	0.048	0.337	0.104	0.529	0.305	0.558	0.548	0.328	0.371	0.097	0.39	0.153	0.349	0.578	0.104	0.401	0.414	0.155	0.216	0.434	0.154	0.397	0.128	0.411	0.171	0.169	-0.065	0.218	0.011	0.442	0.189	0.194	-0.066	0.237	0.005
89677	0.137	-0.245	-0.358	-0.087	-0.425	-0.001	-0.281	-0.298	-0.507	-0.164	-0.344	0.065	-0.245	-0.274	-0.524	-0.15	-0.366	-0.006	-0.304	0.054	0.119	-0.191	-0.17	-0.435	-0.057	-0.283	-0.146	0.187	-0.44	-0.135	-0.033	-0.293	-0.327	-0.085	-0.439	-0.166	-0.484	-0.067	-0.345	-0.358	-0.555	-0.214	-0.384	-0.003	-0.314	-0.339	-0.575	-0.203	-0.409
89679	1.075	0.791	0.704	0.973	0.608	0.917	0.64	0.71	0.429	0.691	0.454	0.967	0.686	0.798	0.478	0.767	0.495	1.03	0.741	1.032	0.961	0.715	0.807	0.525	0.768	0.533	0.758	1	0.576	0.887	0.837	0.576	0.686	0.98	0.585	0.906	0.527	0.863	0.537	0.604	0.314	0.604	0.359	0.927	0.587	0.7	0.361	0.686	0.397
89662	0.973	0.785	0.721	0.911	0.646	0.829	0.647	0.762	0.519	0.703	0.502	0.839	0.667	0.82	0.556	0.752	0.531	0.921	0.765	0.973	0.876	0.706	0.854	0.595	0.775	0.566	0.723	0.879	0.633	0.908	0.821	0.597	0.723	0.918	0.649	0.886	0.612	0.808	0.577	0.678	0.409	0.635	0.412	0.836	0.607	0.752	0.455	0.697	0.448
89700	0.662	0.661	0.656	0.653	0.64	0.624	0.611	0.638	0.588	0.611	0.568	0.632	0.628	0.662	0.619	0.633	0.596	0.659	0.644	0.656	0.627	0.617	0.649	0.601	0.621	0.579	0.632	0.634	0.632	0.672	0.642	0.607	0.661	0.679	0.653	0.666	0.63	0.637	0.605	0.628	0.56	0.604	0.545	0.649	0.626	0.657	0.593	0.629	0.574
89702	0.921	0.436	0.315	0.719	0.203	0.699	0.33	0.31	0.007	0.353	0.093	0.772	0.341	0.37	-0.019	0.402	0.068	0.802	0.412	0.843	0.8	0.429	0.45	0.098	0.466	0.171	0.448	0.869	0.085	0.518	0.523	0.157	0.245	0.649	0.108	0.558	0.099	0.565	0.162	0.142	-0.141	0.215	-0.027	0.642	0.166	0.197	-0.177	0.259	-0.063
89749	0.786	0.474	0.363	0.621	0.271	0.613	0.356	0.363	0.136	0.389	0.187	0.667	0.376	0.428	0.146	0.444	0.193	0.681	0.449	0.733	0.709	0.456	0.477	0.225	0.485	0.265	0.477	0.756	0.24	0.542	0.541	0.277	0.374	0.583	0.258	0.514	0.234	0.52	0.266	0.265	0.055	0.305	0.119	0.58	0.284	0.33	0.062	0.36	0.121
89753	0.736	0.589	0.537	0.67	0.493	0.636	0.472	0.489	0.289	0.474	0.288	0.674	0.511	0.547	0.322	0.526	0.317	0.709	0.549	0.704	0.666	0.523	0.539	0.339	0.518	0.336	0.56	0.697	0.374	0.592	0.566	0.366	0.536	0.696	0.473	0.642	0.427	0.609	0.407	0.431	0.215	0.421	0.22	0.66	0.449	0.494	0.247	0.478	0.247
89759	0.795	0.332	0.234	0.587	0.16	0.579	0.222	0.272	-0.014	0.313	0.06	0.661	0.258	0.34	-0.002	0.369	0.066	0.681	0.281	0.707	0.677	0.304	0.389	0.044	0.407	0.112	0.346	0.755	0.066	0.461	0.468	0.126	0.174	0.536	0.079	0.435	0.036	0.446	0.088	0.167	-0.093	0.223	-0.003	0.533	0.12	0.232	-0.086	0.276	-0.002
89760	0.907	0.83	0.795	0.919	0.741	0.858	0.745	0.8	0.607	0.751	0.584	0.843	0.749	0.83	0.639	0.778	0.612	0.9	0.834	0.933	0.868	0.783	0.848	0.669	0.79	0.639	0.781	0.847	0.697	0.871	0.81	0.663	0.81	0.928	0.763	0.937	0.747	0.876	0.707	0.757	0.522	0.716	0.513	0.87	0.722	0.8	0.563	0.754	0.547
89761	0.848	0.677	0.622	0.78	0.558	0.75	0.562	0.583	0.356	0.565	0.353	0.78	0.599	0.656	0.408	0.635	0.4	0.809	0.645	0.829	0.795	0.621	0.663	0.428	0.639	0.421	0.653	0.816	0.48	0.731	0.704	0.469	0.627	0.8	0.56	0.757	0.511	0.727	0.493	0.509	0.272	0.496	0.274	0.771	0.54	0.592	0.327	0.574	0.324
89775	0.753	0.546	0.478	0.656	0.413	0.621	0.433	0.415	0.203	0.419	0.24	0.664	0.467	0.489	0.236	0.481	0.266	0.704	0.507	0.712	0.668	0.495	0.491	0.272	0.482	0.3	0.529	0.706	0.309	0.564	0.545	0.33	0.466	0.66	0.39	0.599	0.344	0.573	0.353	0.322	0.111	0.341	0.163	0.627	0.392	0.402	0.149	0.408	0.193
89733	0.765	0.642	0.625	0.718	0.606	0.699	0.589	0.578	0.474	0.573	0.481	0.73	0.616	0.629	0.506	0.618	0.509	0.753	0.612	0.732	0.711	0.604	0.597	0.493	0.59	0.498	0.63	0.741	0.525	0.647	0.634	0.526	0.587	0.715	0.569	0.673	0.536	0.659	0.536	0.529	0.424	0.53	0.437	0.697	0.566	0.585	0.457	0.579	0.467
89763	0.702	0.701	0.706	0.737	0.698	0.714	0.687	0.688	0.618	0.666	0.6	0.7	0.685	0.702	0.637	0.68	0.619	0.721	0.707	0.719	0.696	0.684	0.683	0.63	0.661	0.611	0.681	0.682	0.646	0.694	0.672	0.627	0.701	0.744	0.701	0.753	0.695	0.728	0.673	0.672	0.576	0.65	0.562	0.721	0.68	0.693	0.6	0.671	0.584
89768	0.591	0.123	-0.004	0.327	-0.086	0.374	0.035	0.014	-0.258	0.118	-0.107	0.477	0.089	0.102	-0.236	0.188	-0.093	0.451	0.05	0.475	0.494	0.137	0.154	-0.173	0.231	-0.037	0.195	0.591	-0.141	0.246	0.305	-0.015	-0.038	0.308	-0.169	0.173	-0.237	0.247	-0.1	-0.111	-0.355	0.018	-0.185	0.359	-0.048	-0.026	-0.34	0.085	-0.177
89771	0.058	-0.306	-0.374	-0.055	-0.379	0.073	-0.144	-0.276	-0.401	-0.098	-0.197	0.054	-0.193	-0.351	-0.509	-0.161	-0.287	-0.074	-0.267	0.061	0.165	-0.095	-0.201	-0.397	-0.039	-0.189	-0.132	0.16	-0.496	-0.26	-0.09	-0.272	-0.419	-0.198	-0.487	-0.184	-0.433	-0.028	-0.234	-0.367	-0.47	-0.168	-0.251	-0.044	-0.284	-0.444	-0.586	-0.234	-0.348
89773	0.748	0.713	0.697	0.759	0.671	0.728	0.661	0.671	0.535	0.651	0.534	0.723	0.675	0.693	0.574	0.67	0.568	0.753	0.701	0.757	0.723	0.677	0.69	0.569	0.665	0.563	0.687	0.715	0.605	0.707	0.68	0.594	0.684	0.756	0.661	0.75	0.631	0.722	0.619	0.624	0.461	0.611	0.471	0.728	0.645	0.655	0.505	0.639	0.509
89774	0.969	0.738	0.673	0.876	0.598	0.799	0.572	0.621	0.347	0.592	0.37	0.857	0.63	0.723	0.402	0.674	0.413	0.944	0.669	0.912	0.825	0.628	0.693	0.42	0.646	0.429	0.685	0.874	0.481	0.79	0.725	0.477	0.636	0.921	0.553	0.824	0.471	0.757	0.465	0.516	0.213	0.508	0.262	0.839	0.531	0.627	0.263	0.598	0.3
89809	1.005	0.94	0.909	1.024	0.857	0.933	0.829	0.949	0.745	0.866	0.694	0.918	0.837	0.978	0.782	0.894	0.726	1.002	0.94	1.034	0.938	0.862	0.993	0.805	0.9	0.746	0.865	0.918	0.838	1.015	0.921	0.776	0.917	1.031	0.876	1.044	0.86	0.952	0.793	0.909	0.659	0.834	0.623	0.945	0.81	0.95	0.702	0.872	0.661
89810	0.754	0.487	0.408	0.641	0.337	0.605	0.35	0.352	0.086	0.366	0.146	0.659	0.404	0.429	0.128	0.429	0.177	0.703	0.425	0.705	0.657	0.42	0.441	0.159	0.439	0.206	0.471	0.701	0.204	0.514	0.498	0.239	0.363	0.629	0.272	0.545	0.196	0.523	0.226	0.235	-0.034	0.269	0.047	0.596	0.287	0.316	0.01	0.334	0.077
89815	0.986	0.685	0.605	0.851	0.525	0.811	0.537	0.605	0.293	0.604	0.335	0.881	0.597	0.707	0.353	0.69	0.385	0.934	0.616	0.914	0.86	0.608	0.693	0.373	0.674	0.405	0.667	0.922	0.437	0.789	0.756	0.458	0.545	0.849	0.452	0.749	0.375	0.727	0.403	0.471	0.146	0.493	0.211	0.813	0.467	0.579	0.203	0.584	0.257
89820	0.998	0.825	0.758	0.947	0.675	0.875	0.67	0.772	0.478	0.724	0.476	0.89	0.711	0.849	0.544	0.79	0.53	0.961	0.785	0.996	0.913	0.733	0.862	0.566	0.796	0.549	0.769	0.919	0.633	0.931	0.856	0.606	0.754	0.96	0.671	0.919	0.607	0.852	0.582	0.678	0.346	0.646	0.366	0.89	0.637	0.775	0.42	0.729	0.427
89822	0.821	0.789	0.776	0.797	0.748	0.756	0.706	0.735	0.632	0.7	0.61	0.778	0.74	0.79	0.679	0.752	0.654	0.818	0.755	0.803	0.762	0.719	0.758	0.658	0.721	0.633	0.751	0.782	0.707	0.812	0.772	0.679	0.769	0.835	0.751	0.804	0.709	0.764	0.679	0.699	0.573	0.67	0.559	0.795	0.719	0.761	0.618	0.728	0.601
89824	0.938	0.732	0.673	0.877	0.605	0.81	0.596	0.624	0.368	0.595	0.38	0.832	0.634	0.7	0.422	0.66	0.424	0.899	0.693	0.926	0.85	0.653	0.703	0.437	0.659	0.44	0.688	0.864	0.493	0.774	0.72	0.485	0.654	0.882	0.582	0.833	0.522	0.774	0.506	0.522	0.245	0.511	0.28	0.818	0.557	0.612	0.304	0.587	0.326
89827	0.583	0.127	0.003	0.34	-0.061	0.359	0.05	0.092	-0.164	0.165	-0.045	0.445	0.074	0.155	-0.179	0.213	-0.061	0.445	0.081	0.476	0.467	0.141	0.202	-0.102	0.252	0.004	0.176	0.555	-0.104	0.275	0.309	-0.002	-0.045	0.299	-0.174	0.188	-0.2	0.233	-0.09	-0.033	-0.268	0.064	-0.13	0.323	-0.075	0.022	-0.294	0.105	-0.157
89862	0.387	0.158	0.05	0.224	-0.029	0.269	0.093	0.189	0.032	0.244	0.104	0.295	0.11	0.204	0.032	0.255	0.103	0.255	0.13	0.351	0.379	0.183	0.292	0.104	0.331	0.168	0.206	0.409	0.113	0.314	0.349	0.174	0.135	0.232	0.027	0.2	0.005	0.25	0.074	0.169	0.013	0.228	0.089	0.276	0.09	0.183	0.013	0.239	0.088
89863	0.862	0.442	0.345	0.64	0.263	0.627	0.327	0.378	0.146	0.407	0.208	0.724	0.371	0.471	0.174	0.485	0.231	0.752	0.384	0.755	0.719	0.406	0.485	0.212	0.492	0.265	0.455	0.812	0.248	0.58	0.571	0.294	0.341	0.653	0.243	0.537	0.194	0.542	0.244	0.31	0.098	0.352	0.169	0.642	0.285	0.401	0.123	0.428	0.189
90553	0.738	0.615	0.56	0.682	0.503	0.649	0.5	0.5	0.326	0.483	0.322	0.674	0.536	0.557	0.374	0.535	0.366	0.706	0.585	0.722	0.685	0.558	0.561	0.39	0.537	0.381	0.587	0.702	0.435	0.611	0.583	0.422	0.551	0.683	0.485	0.64	0.435	0.609	0.416	0.422	0.227	0.411	0.232	0.651	0.464	0.492	0.28	0.475	0.279
89847	0.739	0.509	0.454	0.647	0.409	0.612	0.423	0.442	0.233	0.45	0.284	0.654	0.454	0.496	0.251	0.492	0.296	0.698	0.466	0.691	0.646	0.465	0.494	0.273	0.49	0.315	0.499	0.685	0.297	0.552	0.534	0.332	0.415	0.651	0.353	0.586	0.305	0.565	0.335	0.362	0.143	0.388	0.213	0.617	0.372	0.422	0.158	0.434	0.221
89854	1.13	1.007	0.958	1.105	0.882	1.054	0.878	0.925	0.67	0.881	0.642	1.067	0.914	0.988	0.722	0.941	0.691	1.116	0.975	1.125	1.07	0.932	0.983	0.747	0.932	0.716	0.964	1.078	0.798	1.04	0.986	0.765	0.96	1.149	0.894	1.118	0.847	1.066	0.808	0.855	0.542	0.816	0.524	1.097	0.853	0.932	0.596	0.888	0.574
89893	0.922	0.488	0.368	0.722	0.268	0.705	0.391	0.328	0.072	0.375	0.158	0.777	0.395	0.374	0.032	0.412	0.121	0.805	0.469	0.835	0.794	0.485	0.447	0.151	0.469	0.225	0.499	0.87	0.126	0.507	0.519	0.201	0.335	0.657	0.211	0.578	0.216	0.585	0.272	0.196	-0.017	0.269	0.087	0.653	0.264	0.229	-0.067	0.294	0.041
89858	0.753	0.751	0.741	0.753	0.719	0.713	0.697	0.713	0.643	0.679	0.62	0.711	0.705	0.738	0.669	0.701	0.644	0.75	0.744	0.757	0.715	0.709	0.731	0.667	0.693	0.643	0.716	0.711	0.693	0.755	0.714	0.666	0.744	0.773	0.729	0.769	0.712	0.728	0.681	0.698	0.6	0.668	0.585	0.733	0.697	0.73	0.627	0.696	0.608
89867	1.055	0.77	0.69	0.951	0.61	0.864	0.606	0.691	0.373	0.644	0.378	0.918	0.639	0.774	0.407	0.714	0.404	1.012	0.727	1	0.902	0.672	0.773	0.454	0.709	0.446	0.708	0.951	0.495	0.857	0.779	0.478	0.664	0.976	0.57	0.896	0.517	0.817	0.493	0.577	0.234	0.55	0.264	0.887	0.536	0.671	0.268	0.628	0.288
89869	0.644	0.245	0.13	0.436	0.046	0.407	0.113	0.18	-0.1	0.212	-0.012	0.487	0.15	0.258	-0.074	0.269	0.001	0.536	0.186	0.551	0.501	0.201	0.299	-0.021	0.306	0.049	0.244	0.576	0.014	0.382	0.368	0.07	0.087	0.412	-0.04	0.292	-0.106	0.287	-0.04	0.033	-0.234	0.094	-0.12	0.381	0.007	0.123	-0.213	0.159	-0.113
89922	0.791	0.484	0.379	0.638	0.285	0.632	0.346	0.35	0.091	0.381	0.157	0.7	0.402	0.438	0.139	0.456	0.197	0.715	0.424	0.731	0.71	0.441	0.469	0.189	0.481	0.241	0.493	0.764	0.241	0.55	0.551	0.283	0.402	0.661	0.286	0.569	0.215	0.574	0.261	0.27	0.005	0.314	0.085	0.655	0.321	0.365	0.053	0.395	0.123
89923	0.878	0.765	0.724	0.867	0.672	0.817	0.659	0.696	0.477	0.661	0.465	0.819	0.686	0.742	0.522	0.704	0.506	0.865	0.742	0.888	0.833	0.701	0.744	0.53	0.7	0.513	0.724	0.828	0.575	0.784	0.738	0.554	0.731	0.901	0.676	0.885	0.631	0.831	0.598	0.644	0.374	0.615	0.375	0.851	0.641	0.709	0.426	0.674	0.42
90408	0.811	0.803	0.8	0.843	0.789	0.799	0.779	0.846	0.78	0.804	0.749	0.775	0.766	0.848	0.785	0.807	0.754	0.815	0.821	0.84	0.797	0.784	0.858	0.8	0.815	0.767	0.769	0.772	0.802	0.857	0.815	0.77	0.804	0.845	0.796	0.864	0.804	0.821	0.771	0.832	0.741	0.794	0.717	0.804	0.765	0.844	0.747	0.806	0.723
90347	0.819	0.611	0.533	0.718	0.459	0.71	0.52	0.543	0.342	0.558	0.381	0.735	0.547	0.573	0.365	0.584	0.401	0.746	0.579	0.793	0.771	0.588	0.627	0.412	0.627	0.442	0.616	0.794	0.44	0.659	0.655	0.467	0.517	0.656	0.434	0.625	0.404	0.631	0.436	0.454	0.264	0.482	0.313	0.659	0.462	0.482	0.283	0.507	0.33
90348	0.441	0.215	0.143	0.317	0.083	0.345	0.172	0.247	0.084	0.288	0.145	0.372	0.187	0.269	0.089	0.306	0.147	0.349	0.191	0.407	0.423	0.23	0.333	0.141	0.362	0.193	0.25	0.453	0.151	0.359	0.384	0.2	0.202	0.336	0.129	0.303	0.107	0.333	0.159	0.233	0.07	0.276	0.134	0.362	0.176	0.256	0.076	0.296	0.137
90349	0.703	0.676	0.669	0.711	0.654	0.694	0.638	0.688	0.581	0.67	0.567	0.692	0.653	0.702	0.609	0.684	0.594	0.708	0.664	0.708	0.689	0.647	0.698	0.601	0.677	0.585	0.659	0.686	0.626	0.709	0.689	0.61	0.654	0.715	0.643	0.709	0.62	0.691	0.604	0.658	0.529	0.641	0.516	0.698	0.627	0.681	0.559	0.664	0.545
90351	0.82	0.756	0.72	0.802	0.669	0.763	0.664	0.693	0.527	0.661	0.509	0.779	0.688	0.738	0.563	0.703	0.543	0.816	0.735	0.812	0.77	0.699	0.732	0.584	0.695	0.56	0.721	0.781	0.621	0.772	0.732	0.594	0.729	0.841	0.679	0.811	0.643	0.77	0.614	0.648	0.437	0.619	0.426	0.8	0.649	0.705	0.476	0.672	0.461
90354	0.377	0.228	0.228	0.343	0.235	0.367	0.244	0.204	0.08	0.251	0.149	0.392	0.268	0.229	0.097	0.27	0.161	0.374	0.196	0.345	0.367	0.241	0.2	0.071	0.247	0.14	0.267	0.395	0.089	0.227	0.268	0.154	0.169	0.32	0.171	0.287	0.14	0.318	0.194	0.154	0.047	0.208	0.121	0.345	0.218	0.178	0.061	0.227	0.13
90355	0.812	0.516	0.433	0.684	0.351	0.642	0.383	0.418	0.162	0.42	0.207	0.707	0.426	0.492	0.19	0.482	0.227	0.758	0.464	0.749	0.695	0.452	0.508	0.238	0.493	0.269	0.496	0.751	0.271	0.579	0.553	0.294	0.404	0.684	0.308	0.595	0.252	0.566	0.273	0.312	0.061	0.332	0.122	0.643	0.318	0.39	0.088	0.396	0.141
90356	0.856	0.782	0.759	0.868	0.717	0.841	0.718	0.748	0.551	0.723	0.53	0.835	0.733	0.791	0.596	0.766	0.574	0.857	0.775	0.872	0.843	0.748	0.785	0.602	0.755	0.58	0.758	0.831	0.642	0.819	0.79	0.621	0.748	0.879	0.712	0.871	0.68	0.843	0.652	0.681	0.436	0.658	0.419	0.855	0.685	0.743	0.49	0.719	0.471
90470	0.606	0.617	0.619	0.628	0.613	0.615	0.619	0.621	0.602	0.608	0.589	0.602	0.607	0.622	0.603	0.608	0.59	0.613	0.631	0.621	0.609	0.618	0.62	0.607	0.607	0.594	0.606	0.595	0.607	0.619	0.606	0.594	0.626	0.634	0.626	0.646	0.635	0.633	0.621	0.621	0.586	0.607	0.573	0.622	0.614	0.626	0.591	0.613	0.579
90474	0.934	0.753	0.712	0.853	0.662	0.805	0.637	0.62	0.434	0.598	0.438	0.859	0.681	0.695	0.465	0.665	0.465	0.911	0.704	0.879	0.829	0.673	0.667	0.478	0.639	0.476	0.718	0.881	0.515	0.744	0.708	0.508	0.666	0.874	0.616	0.807	0.567	0.767	0.555	0.533	0.338	0.524	0.356	0.829	0.598	0.608	0.363	0.59	0.377
90480	0.91	0.883	0.85	0.897	0.796	0.86	0.8	0.786	0.65	0.754	0.626	0.867	0.819	0.832	0.689	0.799	0.663	0.901	0.87	0.91	0.87	0.837	0.829	0.708	0.792	0.682	0.852	0.872	0.746	0.871	0.833	0.719	0.865	0.932	0.819	0.912	0.789	0.875	0.757	0.743	0.562	0.714	0.542	0.896	0.789	0.801	0.603	0.77	0.582
90471	0.889	0.354	0.181	0.542	0.055	0.555	0.166	0.106	-0.189	0.189	-0.067	0.699	0.231	0.228	-0.162	0.291	-0.05	0.706	0.264	0.73	0.71	0.308	0.276	-0.083	0.327	0.023	0.383	0.851	-0.042	0.406	0.437	0.053	0.194	0.555	0.018	0.383	-0.054	0.421	0.034	-0.006	-0.264	0.097	-0.13	0.569	0.091	0.111	-0.245	0.193	-0.119
90472	0.753	0.449	0.347	0.579	0.258	0.569	0.315	0.287	0.041	0.317	0.103	0.649	0.36	0.354	0.069	0.374	0.124	0.669	0.393	0.666	0.644	0.405	0.376	0.123	0.392	0.175	0.453	0.721	0.158	0.447	0.453	0.203	0.278	0.535	0.167	0.433	0.114	0.442	0.159	0.137	-0.097	0.189	-0.015	0.532	0.203	0.202	-0.077	0.244	-0.002
90572	0.775	0.762	0.765	0.811	0.759	0.777	0.747	0.782	0.71	0.75	0.685	0.754	0.737	0.779	0.713	0.75	0.689	0.784	0.776	0.802	0.769	0.745	0.782	0.717	0.751	0.691	0.734	0.746	0.718	0.778	0.749	0.694	0.754	0.798	0.755	0.822	0.764	0.788	0.735	0.765	0.676	0.736	0.655	0.768	0.728	0.766	0.682	0.739	0.662
90635	0.858	0.764	0.727	0.846	0.685	0.804	0.69	0.723	0.571	0.694	0.56	0.795	0.697	0.75	0.596	0.717	0.581	0.835	0.76	0.875	0.83	0.726	0.772	0.62	0.736	0.603	0.729	0.816	0.644	0.795	0.756	0.622	0.727	0.838	0.683	0.839	0.666	0.799	0.645	0.678	0.507	0.655	0.507	0.799	0.659	0.713	0.535	0.686	0.531
90639	0.735	0.701	0.689	0.747	0.663	0.709	0.651	0.69	0.592	0.659	0.573	0.704	0.658	0.713	0.614	0.679	0.593	0.739	0.696	0.745	0.706	0.665	0.706	0.619	0.671	0.597	0.669	0.699	0.639	0.725	0.689	0.616	0.687	0.753	0.669	0.751	0.657	0.713	0.63	0.664	0.546	0.637	0.535	0.717	0.642	0.692	0.569	0.662	0.555
90643	0.712	0.732	0.729	0.758	0.712	0.721	0.714	0.752	0.691	0.716	0.665	0.695	0.698	0.745	0.691	0.71	0.665	0.728	0.753	0.742	0.705	0.717	0.751	0.711	0.712	0.68	0.699	0.679	0.708	0.74	0.703	0.678	0.737	0.757	0.729	0.783	0.741	0.744	0.709	0.746	0.655	0.712	0.635	0.722	0.699	0.747	0.661	0.713	0.64
90647	1.039	0.676	0.558	0.898	0.446	0.839	0.481	0.561	0.119	0.556	0.182	0.898	0.545	0.682	0.192	0.658	0.241	0.967	0.604	0.988	0.911	0.585	0.703	0.249	0.672	0.291	0.646	0.956	0.327	0.813	0.765	0.354	0.496	0.882	0.358	0.778	0.269	0.739	0.299	0.374	-0.099	0.401	-0.003	0.829	0.373	0.514	-0.02	0.518	0.061
90650	1.045	0.802	0.717	0.95	0.622	0.89	0.633	0.7	0.386	0.674	0.408	0.94	0.688	0.788	0.452	0.75	0.463	1.005	0.743	1.004	0.931	0.709	0.794	0.484	0.749	0.49	0.761	0.97	0.55	0.872	0.817	0.545	0.69	0.959	0.588	0.884	0.515	0.836	0.517	0.586	0.248	0.58	0.294	0.902	0.579	0.687	0.315	0.666	0.349
90651	0.978	0.511	0.33	0.706	0.197	0.681	0.328	0.32	-0.011	0.359	0.076	0.762	0.352	0.405	-0.01	0.43	0.073	0.801	0.471	0.886	0.83	0.478	0.492	0.117	0.501	0.186	0.51	0.909	0.131	0.586	0.578	0.194	0.339	0.634	0.154	0.534	0.126	0.535	0.181	0.162	-0.132	0.228	-0.026	0.62	0.202	0.244	-0.136	0.294	-0.034
90714	0.753	0.627	0.589	0.691	0.543	0.657	0.521	0.522	0.314	0.51	0.334	0.696	0.566	0.59	0.377	0.569	0.386	0.734	0.579	0.718	0.68	0.557	0.578	0.369	0.558	0.38	0.599	0.712	0.432	0.641	0.612	0.432	0.555	0.705	0.509	0.645	0.446	0.617	0.444	0.435	0.202	0.436	0.24	0.672	0.497	0.51	0.269	0.501	0.295
90665	0.85	0.731	0.684	0.822	0.622	0.775	0.627	0.663	0.452	0.633	0.447	0.778	0.648	0.711	0.497	0.676	0.486	0.823	0.716	0.858	0.805	0.677	0.728	0.521	0.688	0.507	0.692	0.801	0.562	0.768	0.725	0.544	0.668	0.808	0.609	0.791	0.571	0.747	0.547	0.577	0.337	0.559	0.347	0.765	0.581	0.64	0.39	0.614	0.392
90668	0.667	0.518	0.464	0.582	0.41	0.568	0.427	0.395	0.249	0.402	0.276	0.61	0.463	0.457	0.288	0.457	0.309	0.628	0.483	0.629	0.611	0.479	0.459	0.31	0.459	0.329	0.511	0.645	0.349	0.516	0.509	0.362	0.465	0.595	0.403	0.537	0.355	0.529	0.367	0.33	0.176	0.345	0.212	0.58	0.408	0.398	0.217	0.405	0.247
90669	0.117	-0.074	-0.179	-0.042	-0.253	0.053	-0.065	-0.105	-0.199	0.004	-0.082	0.063	-0.076	-0.127	-0.243	-0.017	-0.123	-0.028	-0.078	0.092	0.167	0.016	0.006	-0.132	0.098	-0.024	0.016	0.187	-0.163	-0.002	0.09	-0.053	-0.115	-0.069	-0.219	-0.081	-0.208	0.02	-0.097	-0.139	-0.229	-0.025	-0.107	0.027	-0.11	-0.165	-0.278	-0.049	-0.152
90683	0.878	0.754	0.719	0.853	0.672	0.806	0.669	0.686	0.519	0.657	0.512	0.815	0.687	0.732	0.549	0.698	0.538	0.861	0.738	0.874	0.823	0.706	0.73	0.567	0.694	0.555	0.721	0.828	0.597	0.773	0.732	0.582	0.711	0.85	0.669	0.832	0.643	0.789	0.621	0.625	0.455	0.605	0.458	0.806	0.644	0.676	0.487	0.651	0.484
90684	0.694	0.651	0.642	0.704	0.625	0.673	0.606	0.615	0.498	0.592	0.486	0.674	0.618	0.647	0.529	0.621	0.514	0.703	0.643	0.698	0.666	0.618	0.631	0.526	0.605	0.512	0.627	0.665	0.554	0.657	0.629	0.537	0.625	0.707	0.609	0.696	0.588	0.666	0.567	0.567	0.428	0.549	0.422	0.678	0.588	0.609	0.463	0.587	0.454
90731	0.761	0.772	0.761	0.806	0.734	0.757	0.734	0.774	0.687	0.726	0.651	0.727	0.719	0.77	0.695	0.725	0.659	0.769	0.794	0.798	0.75	0.746	0.783	0.716	0.733	0.676	0.729	0.719	0.72	0.775	0.729	0.682	0.773	0.799	0.756	0.829	0.768	0.778	0.724	0.76	0.643	0.715	0.614	0.754	0.716	0.764	0.653	0.72	0.623
90732	1.044	0.807	0.745	0.958	0.665	0.915	0.679	0.754	0.491	0.735	0.499	0.967	0.723	0.838	0.544	0.81	0.546	1.017	0.761	0.997	0.943	0.741	0.83	0.57	0.797	0.572	0.782	0.986	0.623	0.906	0.864	0.619	0.709	0.965	0.633	0.891	0.577	0.86	0.577	0.651	0.377	0.648	0.4	0.927	0.626	0.745	0.431	0.731	0.447
90733	0.954	0.665	0.588	0.876	0.511	0.79	0.495	0.555	0.239	0.519	0.254	0.833	0.545	0.636	0.287	0.588	0.293	0.92	0.614	0.923	0.829	0.563	0.636	0.317	0.585	0.319	0.61	0.861	0.368	0.711	0.649	0.359	0.55	0.869	0.458	0.801	0.387	0.725	0.369	0.444	0.114	0.426	0.149	0.789	0.43	0.536	0.163	0.503	0.187
90736	0.792	0.674	0.631	0.772	0.58	0.726	0.573	0.59	0.363	0.569	0.375	0.736	0.604	0.643	0.41	0.614	0.415	0.781	0.645	0.791	0.741	0.615	0.644	0.425	0.613	0.427	0.641	0.744	0.47	0.688	0.651	0.466	0.61	0.773	0.554	0.745	0.504	0.703	0.494	0.51	0.254	0.501	0.283	0.73	0.537	0.577	0.304	0.559	0.325
90776	0.678	0.667	0.666	0.706	0.655	0.671	0.641	0.676	0.611	0.645	0.591	0.659	0.639	0.683	0.623	0.653	0.602	0.692	0.672	0.693	0.658	0.643	0.673	0.623	0.641	0.601	0.639	0.645	0.633	0.678	0.646	0.61	0.664	0.71	0.659	0.719	0.657	0.683	0.632	0.664	0.582	0.637	0.567	0.677	0.635	0.677	0.594	0.649	0.578
90796	0.777	0.697	0.669	0.775	0.628	0.726	0.613	0.638	0.458	0.61	0.459	0.733	0.637	0.684	0.499	0.649	0.494	0.781	0.675	0.778	0.726	0.641	0.673	0.51	0.637	0.502	0.66	0.728	0.549	0.711	0.67	0.535	0.652	0.78	0.612	0.757	0.574	0.712	0.557	0.577	0.366	0.56	0.383	0.733	0.589	0.632	0.411	0.607	0.42
90801	0.735	0.747	0.742	0.759	0.721	0.711	0.695	0.727	0.669	0.684	0.638	0.702	0.699	0.742	0.687	0.697	0.653	0.748	0.745	0.747	0.7	0.7	0.729	0.688	0.684	0.653	0.702	0.69	0.705	0.741	0.695	0.667	0.751	0.775	0.742	0.78	0.737	0.73	0.696	0.726	0.645	0.685	0.62	0.727	0.7	0.743	0.663	0.7	0.634
90825	0.771	0.714	0.698	0.767	0.672	0.744	0.674	0.703	0.588	0.686	0.582	0.739	0.682	0.725	0.607	0.707	0.599	0.761	0.707	0.779	0.755	0.689	0.73	0.615	0.711	0.606	0.696	0.748	0.634	0.751	0.731	0.624	0.687	0.766	0.666	0.764	0.653	0.742	0.641	0.664	0.532	0.652	0.532	0.745	0.654	0.692	0.549	0.678	0.549
90831	0.792	0.761	0.743	0.819	0.71	0.765	0.706	0.758	0.638	0.713	0.614	0.75	0.705	0.769	0.654	0.724	0.628	0.801	0.768	0.814	0.759	0.723	0.777	0.678	0.727	0.647	0.718	0.741	0.69	0.783	0.733	0.658	0.741	0.809	0.716	0.821	0.711	0.768	0.678	0.723	0.58	0.685	0.565	0.759	0.683	0.743	0.602	0.703	0.584
90836	0.835	0.677	0.611	0.771	0.536	0.746	0.577	0.546	0.341	0.55	0.373	0.771	0.608	0.605	0.387	0.601	0.412	0.801	0.65	0.818	0.782	0.641	0.629	0.428	0.619	0.448	0.664	0.797	0.469	0.677	0.66	0.482	0.591	0.743	0.513	0.695	0.467	0.682	0.484	0.448	0.24	0.468	0.285	0.724	0.523	0.515	0.291	0.524	0.328
90839	0.738	0.506	0.439	0.614	0.371	0.593	0.382	0.367	0.217	0.379	0.25	0.663	0.435	0.441	0.256	0.443	0.281	0.691	0.449	0.674	0.644	0.445	0.443	0.281	0.443	0.304	0.495	0.702	0.322	0.512	0.503	0.338	0.443	0.64	0.365	0.55	0.299	0.537	0.313	0.315	0.16	0.336	0.201	0.618	0.37	0.394	0.198	0.403	0.231
90877	0.959	0.657	0.592	0.859	0.517	0.787	0.491	0.534	0.232	0.517	0.264	0.841	0.556	0.635	0.3	0.6	0.318	0.919	0.586	0.914	0.83	0.555	0.623	0.301	0.586	0.323	0.616	0.872	0.37	0.715	0.663	0.378	0.537	0.856	0.46	0.768	0.368	0.712	0.367	0.41	0.11	0.415	0.164	0.788	0.444	0.524	0.18	0.509	0.218
90884	0.96	0.922	0.892	0.967	0.836	0.938	0.862	0.936	0.807	0.904	0.779	0.925	0.864	0.951	0.821	0.921	0.793	0.952	0.926	0.98	0.951	0.895	0.976	0.865	0.943	0.834	0.894	0.934	0.876	0.985	0.954	0.846	0.894	0.959	0.852	0.962	0.847	0.931	0.817	0.887	0.73	0.856	0.704	0.931	0.824	0.91	0.741	0.88	0.716
90905	0.73	0.558	0.499	0.623	0.44	0.635	0.51	0.416	0.292	0.453	0.343	0.685	0.527	0.471	0.297	0.504	0.349	0.677	0.539	0.677	0.684	0.562	0.474	0.349	0.506	0.394	0.581	0.733	0.358	0.532	0.56	0.404	0.486	0.623	0.423	0.565	0.407	0.587	0.446	0.339	0.217	0.386	0.276	0.64	0.461	0.393	0.218	0.437	0.278
90906	0.925	0.934	0.926	0.942	0.894	0.904	0.867	0.889	0.796	0.852	0.761	0.911	0.888	0.926	0.833	0.889	0.798	0.946	0.919	0.924	0.884	0.882	0.894	0.827	0.854	0.794	0.899	0.888	0.861	0.925	0.885	0.828	0.956	1.015	0.938	0.996	0.905	0.955	0.865	0.891	0.747	0.854	0.715	0.976	0.899	0.944	0.794	0.907	0.761
90907	0.731	0.371	0.274	0.568	0.197	0.547	0.253	0.232	-0.024	0.269	0.051	0.615	0.287	0.292	-0.032	0.316	0.039	0.647	0.322	0.659	0.623	0.334	0.343	0.052	0.359	0.116	0.372	0.685	0.054	0.407	0.411	0.113	0.241	0.559	0.133	0.468	0.088	0.461	0.131	0.12	-0.133	0.175	-0.04	0.539	0.164	0.179	-0.148	0.221	-0.06
90908	0.799	0.629	0.57	0.737	0.505	0.723	0.536	0.57	0.341	0.577	0.372	0.758	0.575	0.64	0.387	0.638	0.413	0.777	0.589	0.77	0.748	0.59	0.641	0.42	0.635	0.442	0.625	0.773	0.465	0.7	0.687	0.482	0.564	0.742	0.494	0.688	0.445	0.681	0.464	0.492	0.263	0.509	0.304	0.729	0.508	0.568	0.313	0.576	0.349
90959	0.885	0.576	0.49	0.781	0.408	0.731	0.407	0.468	0.111	0.457	0.141	0.777	0.468	0.566	0.179	0.544	0.197	0.828	0.515	0.852	0.792	0.494	0.571	0.203	0.546	0.225	0.548	0.826	0.272	0.662	0.626	0.282	0.426	0.75	0.325	0.67	0.243	0.633	0.248	0.308	-0.053	0.318	-0.002	0.706	0.319	0.421	0.016	0.416	0.053
90960	0.861	0.671	0.621	0.791	0.557	0.757	0.56	0.566	0.323	0.556	0.34	0.795	0.6	0.645	0.371	0.627	0.381	0.83	0.63	0.83	0.789	0.611	0.645	0.395	0.623	0.405	0.648	0.819	0.444	0.718	0.689	0.447	0.583	0.786	0.52	0.731	0.466	0.704	0.463	0.455	0.205	0.46	0.24	0.755	0.51	0.543	0.256	0.538	0.281
90964	0.902	0.774	0.733	0.905	0.676	0.841	0.671	0.75	0.497	0.703	0.487	0.833	0.691	0.793	0.543	0.742	0.526	0.893	0.761	0.923	0.853	0.714	0.805	0.564	0.748	0.544	0.727	0.838	0.607	0.838	0.778	0.58	0.727	0.909	0.671	0.901	0.632	0.837	0.602	0.68	0.387	0.644	0.393	0.847	0.637	0.742	0.442	0.699	0.439
90966	0.959	0.882	0.856	0.96	0.819	0.913	0.8	0.883	0.682	0.843	0.665	0.915	0.82	0.929	0.724	0.887	0.703	0.959	0.865	0.964	0.916	0.826	0.913	0.732	0.87	0.709	0.843	0.915	0.774	0.955	0.91	0.747	0.851	0.977	0.813	0.972	0.784	0.926	0.757	0.837	0.591	0.805	0.588	0.934	0.784	0.891	0.636	0.855	0.628
90987	0.803	0.433	0.31	0.584	0.215	0.592	0.299	0.333	0.081	0.369	0.145	0.687	0.342	0.435	0.118	0.46	0.176	0.689	0.379	0.701	0.694	0.402	0.439	0.173	0.461	0.224	0.45	0.787	0.216	0.544	0.555	0.26	0.316	0.59	0.188	0.478	0.141	0.499	0.194	0.229	-0.009	0.278	0.068	0.6	0.235	0.332	0.024	0.37	0.095
91039	0.97	0.84	0.792	0.892	0.727	0.822	0.685	0.683	0.492	0.644	0.484	0.87	0.736	0.768	0.553	0.717	0.535	0.945	0.784	0.924	0.851	0.729	0.739	0.556	0.691	0.537	0.778	0.893	0.618	0.821	0.762	0.589	0.782	0.943	0.72	0.869	0.651	0.804	0.617	0.604	0.384	0.578	0.394	0.87	0.676	0.701	0.448	0.661	0.446
91041	0.929	0.572	0.483	0.781	0.395	0.728	0.418	0.423	0.133	0.425	0.176	0.797	0.463	0.515	0.161	0.502	0.196	0.857	0.517	0.86	0.795	0.495	0.519	0.212	0.505	0.242	0.541	0.857	0.247	0.613	0.585	0.268	0.438	0.757	0.339	0.664	0.281	0.628	0.291	0.276	0.015	0.3	0.076	0.71	0.338	0.37	0.038	0.379	0.091
91042	0.081	-0.169	-0.206	-0.074	-0.205	-0.009	-0.164	-0.286	-0.392	-0.171	-0.252	0.081	-0.123	-0.213	-0.378	-0.116	-0.248	0.036	-0.228	-0.029	0.026	-0.138	-0.272	-0.392	-0.162	-0.255	-0.094	0.118	-0.373	-0.193	-0.102	-0.247	-0.259	-0.054	-0.298	-0.169	-0.349	-0.092	-0.24	-0.362	-0.447	-0.236	-0.3	0.002	-0.203	-0.292	-0.441	-0.184	-0.302
91045	0.989	0.874	0.818	0.978	0.741	0.912	0.763	0.831	0.561	0.786	0.554	0.914	0.775	0.871	0.604	0.82	0.591	0.98	0.868	0.997	0.925	0.82	0.897	0.653	0.839	0.636	0.826	0.919	0.693	0.927	0.864	0.669	0.815	0.993	0.739	0.968	0.706	0.908	0.681	0.741	0.412	0.713	0.428	0.93	0.708	0.801	0.464	0.764	0.471
91047	0.632	0.409	0.338	0.495	0.289	0.495	0.319	0.327	0.175	0.348	0.213	0.548	0.348	0.382	0.192	0.396	0.226	0.555	0.374	0.58	0.568	0.384	0.407	0.228	0.417	0.26	0.414	0.615	0.249	0.463	0.465	0.277	0.348	0.515	0.27	0.446	0.233	0.452	0.258	0.27	0.111	0.299	0.158	0.514	0.289	0.327	0.125	0.349	0.168
91031	0.899	0.82	0.785	0.887	0.733	0.833	0.732	0.769	0.63	0.727	0.612	0.835	0.75	0.786	0.656	0.744	0.635	0.888	0.803	0.902	0.841	0.762	0.801	0.67	0.751	0.644	0.778	0.841	0.696	0.816	0.766	0.668	0.779	0.881	0.738	0.869	0.712	0.82	0.688	0.731	0.579	0.697	0.57	0.832	0.712	0.754	0.607	0.718	0.594
91032	0.468	0.207	0.141	0.336	0.097	0.333	0.107	0.184	-0.011	0.195	0.007	0.369	0.139	0.216	0.01	0.224	0.024	0.374	0.171	0.433	0.427	0.17	0.286	0.046	0.292	0.062	0.203	0.46	0.069	0.318	0.321	0.081	0.156	0.323	0.089	0.284	0.055	0.283	0.058	0.145	-0.036	0.159	-0.016	0.321	0.089	0.177	-0.017	0.187	-0.001
91058	0.798	0.455	0.378	0.657	0.314	0.629	0.352	0.403	0.139	0.412	0.193	0.683	0.39	0.481	0.167	0.477	0.215	0.72	0.408	0.742	0.701	0.417	0.486	0.197	0.482	0.241	0.455	0.749	0.23	0.564	0.548	0.267	0.349	0.655	0.27	0.575	0.219	0.56	0.257	0.311	0.062	0.335	0.128	0.628	0.299	0.396	0.094	0.407	0.154
91101	0.834	0.746	0.705	0.806	0.649	0.767	0.642	0.665	0.455	0.638	0.45	0.788	0.676	0.73	0.509	0.698	0.498	0.827	0.716	0.821	0.778	0.684	0.717	0.525	0.682	0.512	0.714	0.793	0.579	0.776	0.736	0.561	0.695	0.828	0.64	0.789	0.589	0.752	0.57	0.589	0.339	0.571	0.346	0.79	0.616	0.666	0.393	0.641	0.394
91102	0.002	-0.302	-0.32	-0.131	-0.299	-0.039	-0.21	-0.244	-0.35	-0.123	-0.203	0.045	-0.197	-0.202	-0.368	-0.092	-0.222	-0.029	-0.331	-0.106	-0.018	-0.202	-0.238	-0.36	-0.119	-0.212	-0.184	0.071	-0.372	-0.189	-0.082	-0.227	-0.329	-0.057	-0.346	-0.161	-0.369	-0.064	-0.232	-0.269	-0.37	-0.143	-0.219	0.021	-0.219	-0.227	-0.388	-0.112	-0.238
91112	0.472	0.352	0.332	0.414	0.317	0.414	0.321	0.315	0.235	0.335	0.271	0.449	0.346	0.351	0.249	0.364	0.282	0.454	0.322	0.435	0.432	0.338	0.335	0.249	0.351	0.282	0.362	0.464	0.264	0.371	0.38	0.294	0.327	0.436	0.305	0.391	0.274	0.395	0.299	0.291	0.212	0.315	0.253	0.433	0.324	0.329	0.225	0.345	0.262
91105	0.843	0.762	0.727	0.831	0.679	0.79	0.696	0.745	0.621	0.715	0.608	0.793	0.701	0.777	0.637	0.744	0.622	0.833	0.76	0.846	0.8	0.73	0.785	0.672	0.747	0.653	0.732	0.798	0.687	0.812	0.771	0.666	0.753	0.841	0.711	0.832	0.701	0.793	0.679	0.725	0.588	0.699	0.58	0.8	0.688	0.762	0.605	0.731	0.595
91107	0.846	0.661	0.604	0.779	0.541	0.739	0.533	0.576	0.321	0.556	0.324	0.772	0.576	0.651	0.372	0.625	0.368	0.811	0.62	0.824	0.778	0.592	0.654	0.395	0.624	0.392	0.631	0.801	0.447	0.724	0.687	0.438	0.567	0.781	0.495	0.724	0.434	0.689	0.42	0.464	0.18	0.455	0.197	0.743	0.474	0.553	0.231	0.535	0.24
91108	0.447	0.429	0.428	0.429	0.427	0.426	0.41	0.407	0.392	0.406	0.392	0.442	0.426	0.423	0.407	0.421	0.406	0.446	0.413	0.43	0.427	0.411	0.408	0.392	0.406	0.392	0.426	0.443	0.407	0.424	0.422	0.406	0.428	0.445	0.427	0.427	0.41	0.425	0.408	0.405	0.39	0.404	0.39	0.441	0.424	0.421	0.405	0.419	0.404
91111	0.902	0.823	0.778	0.891	0.716	0.831	0.715	0.77	0.571	0.724	0.551	0.832	0.733	0.819	0.615	0.768	0.59	0.89	0.81	0.911	0.845	0.759	0.822	0.638	0.766	0.609	0.772	0.84	0.681	0.865	0.804	0.647	0.795	0.925	0.736	0.908	0.701	0.846	0.663	0.722	0.47	0.683	0.464	0.863	0.696	0.789	0.521	0.743	0.508
91161	0.771	0.667	0.643	0.726	0.621	0.703	0.587	0.637	0.47	0.618	0.462	0.734	0.625	0.703	0.518	0.681	0.508	0.757	0.628	0.743	0.719	0.61	0.669	0.503	0.648	0.492	0.647	0.747	0.553	0.734	0.71	0.539	0.611	0.747	0.582	0.701	0.537	0.68	0.525	0.566	0.379	0.552	0.377	0.724	0.568	0.643	0.425	0.625	0.42
91154	0.812	0.774	0.759	0.81	0.729	0.768	0.704	0.731	0.629	0.69	0.594	0.771	0.718	0.759	0.655	0.718	0.619	0.81	0.763	0.814	0.772	0.72	0.75	0.657	0.708	0.62	0.733	0.774	0.683	0.776	0.735	0.645	0.778	0.849	0.756	0.839	0.735	0.792	0.691	0.723	0.593	0.681	0.559	0.806	0.713	0.762	0.622	0.718	0.587
91236	0.032	-0.064	-0.071	-0.06	-0.067	-0.003	-0.044	-0.161	-0.192	-0.077	-0.097	0.064	-0.012	-0.135	-0.185	-0.059	-0.096	0.021	-0.11	-0.053	0.002	-0.042	-0.172	-0.206	-0.087	-0.11	-0.007	0.073	-0.195	-0.141	-0.066	-0.106	-0.096	-0.011	-0.102	-0.092	-0.143	-0.031	-0.07	-0.186	-0.213	-0.098	-0.115	0.036	-0.039	-0.16	-0.207	-0.081	-0.115
91238	0.741	0.597	0.545	0.666	0.498	0.629	0.474	0.507	0.312	0.486	0.311	0.663	0.516	0.573	0.359	0.545	0.352	0.702	0.553	0.711	0.668	0.526	0.561	0.36	0.533	0.356	0.566	0.698	0.411	0.626	0.591	0.399	0.523	0.675	0.462	0.62	0.406	0.586	0.389	0.424	0.21	0.412	0.221	0.637	0.439	0.498	0.257	0.477	0.26
91239	0.7	0.69	0.668	0.701	0.635	0.679	0.642	0.676	0.582	0.656	0.569	0.679	0.65	0.701	0.606	0.679	0.591	0.699	0.685	0.705	0.681	0.665	0.699	0.624	0.675	0.607	0.67	0.678	0.646	0.72	0.695	0.628	0.678	0.719	0.648	0.712	0.632	0.69	0.615	0.653	0.523	0.635	0.513	0.697	0.631	0.687	0.549	0.667	0.538
91231	0.79	0.738	0.709	0.78	0.67	0.726	0.646	0.705	0.549	0.664	0.537	0.736	0.671	0.75	0.593	0.703	0.574	0.79	0.714	0.785	0.728	0.672	0.737	0.599	0.688	0.578	0.694	0.734	0.642	0.776	0.722	0.614	0.708	0.807	0.67	0.782	0.629	0.73	0.604	0.66	0.467	0.63	0.471	0.752	0.639	0.721	0.516	0.68	0.511
91230	0.767	0.761	0.735	0.769	0.69	0.737	0.697	0.725	0.623	0.696	0.605	0.736	0.709	0.749	0.648	0.72	0.629	0.767	0.753	0.772	0.737	0.722	0.751	0.67	0.718	0.647	0.731	0.734	0.694	0.771	0.738	0.67	0.761	0.805	0.724	0.798	0.703	0.764	0.679	0.712	0.566	0.686	0.555	0.772	0.699	0.747	0.596	0.719	0.583
91228	0.826	0.693	0.643	0.776	0.585	0.733	0.585	0.587	0.39	0.569	0.402	0.762	0.618	0.646	0.431	0.62	0.435	0.807	0.658	0.802	0.753	0.63	0.643	0.453	0.614	0.454	0.661	0.775	0.494	0.697	0.661	0.489	0.63	0.788	0.569	0.745	0.525	0.707	0.517	0.516	0.299	0.51	0.325	0.746	0.555	0.58	0.338	0.565	0.357
91255	0.732	0.426	0.351	0.578	0.289	0.567	0.301	0.356	0.118	0.363	0.136	0.643	0.348	0.436	0.144	0.437	0.159	0.658	0.372	0.658	0.64	0.372	0.446	0.176	0.446	0.193	0.422	0.71	0.21	0.53	0.523	0.223	0.306	0.574	0.223	0.48	0.173	0.475	0.182	0.256	0.025	0.27	0.049	0.564	0.227	0.336	0.048	0.344	0.068
91260	0.317	0.216	0.17	0.216	0.142	0.263	0.19	0.143	0.103	0.203	0.166	0.297	0.218	0.175	0.128	0.229	0.186	0.257	0.178	0.274	0.312	0.228	0.189	0.132	0.242	0.193	0.26	0.348	0.161	0.224	0.271	0.216	0.211	0.247	0.166	0.207	0.133	0.255	0.188	0.144	0.106	0.205	0.17	0.289	0.215	0.176	0.13	0.231	0.189
91266	0.879	0.743	0.696	0.819	0.638	0.799	0.672	0.685	0.527	0.682	0.539	0.823	0.689	0.723	0.54	0.717	0.551	0.843	0.725	0.856	0.831	0.714	0.743	0.583	0.732	0.589	0.732	0.852	0.598	0.781	0.768	0.604	0.658	0.791	0.603	0.762	0.588	0.752	0.593	0.596	0.431	0.604	0.455	0.779	0.607	0.633	0.438	0.639	0.462
91272	0.735	0.707	0.69	0.742	0.66	0.701	0.648	0.667	0.551	0.637	0.541	0.699	0.659	0.697	0.582	0.664	0.568	0.74	0.696	0.741	0.697	0.664	0.686	0.584	0.651	0.569	0.673	0.693	0.614	0.712	0.673	0.595	0.693	0.761	0.668	0.751	0.643	0.711	0.62	0.633	0.488	0.611	0.488	0.72	0.642	0.676	0.523	0.647	0.518
91274	0.815	0.752	0.73	0.82	0.693	0.775	0.686	0.74	0.58	0.706	0.567	0.77	0.696	0.778	0.617	0.74	0.6	0.814	0.746	0.827	0.778	0.71	0.776	0.627	0.735	0.609	0.716	0.768	0.661	0.807	0.762	0.638	0.73	0.836	0.698	0.826	0.672	0.783	0.647	0.69	0.496	0.666	0.497	0.791	0.67	0.744	0.54	0.713	0.535
91275	1.021	0.836	0.762	0.951	0.671	0.908	0.724	0.778	0.548	0.76	0.559	0.929	0.744	0.828	0.572	0.802	0.58	0.976	0.815	1.004	0.95	0.793	0.861	0.636	0.828	0.638	0.811	0.965	0.66	0.905	0.866	0.659	0.745	0.934	0.658	0.892	0.632	0.862	0.634	0.683	0.438	0.681	0.466	0.898	0.656	0.742	0.463	0.731	0.487
91257	0.779	0.376	0.25	0.575	0.143	0.561	0.266	0.276	0.001	0.318	0.092	0.643	0.289	0.344	-0.011	0.375	0.081	0.673	0.337	0.683	0.647	0.362	0.4	0.1	0.418	0.173	0.394	0.728	0.101	0.476	0.48	0.172	0.205	0.538	0.061	0.433	0.04	0.446	0.117	0.129	-0.139	0.2	-0.022	0.533	0.132	0.193	-0.162	0.252	-0.043
91282	0.9	0.702	0.659	0.851	0.606	0.803	0.608	0.615	0.358	0.596	0.376	0.821	0.629	0.671	0.383	0.644	0.394	0.87	0.679	0.887	0.831	0.647	0.68	0.412	0.648	0.42	0.667	0.846	0.439	0.734	0.695	0.441	0.62	0.853	0.565	0.818	0.531	0.775	0.522	0.511	0.223	0.509	0.265	0.807	0.549	0.577	0.253	0.564	0.286
91285	0.769	0.703	0.681	0.765	0.646	0.729	0.633	0.694	0.544	0.661	0.525	0.734	0.652	0.736	0.585	0.7	0.562	0.767	0.689	0.772	0.734	0.657	0.723	0.586	0.686	0.562	0.672	0.734	0.624	0.759	0.72	0.597	0.685	0.79	0.654	0.773	0.622	0.735	0.596	0.654	0.473	0.624	0.46	0.753	0.626	0.711	0.521	0.677	0.504
91288	0.709	0.703	0.695	0.747	0.672	0.691	0.653	0.693	0.593	0.644	0.563	0.675	0.651	0.701	0.61	0.652	0.578	0.725	0.711	0.732	0.676	0.661	0.696	0.62	0.645	0.584	0.656	0.66	0.633	0.7	0.649	0.596	0.7	0.752	0.685	0.768	0.681	0.708	0.637	0.678	0.547	0.632	0.526	0.697	0.643	0.695	0.568	0.647	0.544
91398	0.662	0.612	0.588	0.623	0.558	0.596	0.54	0.537	0.461	0.522	0.459	0.622	0.565	0.57	0.483	0.55	0.477	0.652	0.581	0.635	0.605	0.56	0.557	0.486	0.539	0.479	0.586	0.63	0.51	0.59	0.567	0.5	0.594	0.651	0.567	0.619	0.536	0.593	0.521	0.517	0.431	0.506	0.434	0.621	0.547	0.55	0.452	0.534	0.451
93086	1.003	0.829	0.78	0.952	0.715	0.895	0.693	0.721	0.468	0.691	0.473	0.932	0.746	0.807	0.531	0.767	0.527	0.991	0.774	0.974	0.909	0.739	0.779	0.532	0.737	0.527	0.788	0.938	0.596	0.858	0.808	0.583	0.764	0.995	0.701	0.929	0.626	0.877	0.612	0.641	0.361	0.624	0.382	0.939	0.678	0.743	0.424	0.714	0.435
93092	0.841	0.778	0.744	0.837	0.693	0.796	0.696	0.743	0.583	0.707	0.561	0.798	0.711	0.782	0.616	0.745	0.592	0.836	0.768	0.846	0.803	0.732	0.783	0.639	0.742	0.612	0.743	0.8	0.672	0.818	0.775	0.643	0.744	0.855	0.697	0.839	0.669	0.798	0.64	0.697	0.494	0.666	0.479	0.815	0.667	0.749	0.532	0.715	0.514
93095	0.589	0.544	0.525	0.569	0.499	0.551	0.5	0.504	0.437	0.497	0.44	0.558	0.513	0.519	0.454	0.509	0.454	0.578	0.532	0.583	0.562	0.52	0.53	0.466	0.518	0.464	0.53	0.567	0.481	0.542	0.528	0.477	0.517	0.556	0.492	0.543	0.475	0.529	0.471	0.47	0.401	0.468	0.41	0.54	0.485	0.487	0.42	0.482	0.425
93096	0.422	0.162	0.052	0.262	-0.032	0.261	0.05	0.118	-0.029	0.141	0.008	0.288	0.061	0.13	-0.034	0.149	-0.001	0.294	0.138	0.388	0.379	0.146	0.23	0.045	0.244	0.076	0.164	0.409	0.048	0.249	0.258	0.074	0.058	0.182	-0.059	0.152	-0.073	0.16	-0.048	0.036	-0.093	0.068	-0.049	0.185	-0.041	0.045	-0.101	0.072	-0.062
93098	0.865	0.782	0.754	0.862	0.712	0.831	0.71	0.761	0.579	0.732	0.561	0.836	0.731	0.812	0.627	0.784	0.608	0.863	0.77	0.87	0.838	0.741	0.797	0.633	0.765	0.61	0.756	0.837	0.678	0.841	0.81	0.655	0.755	0.884	0.715	0.863	0.68	0.83	0.655	0.702	0.483	0.676	0.47	0.855	0.692	0.772	0.54	0.745	0.524
93099	0.832	0.699	0.643	0.765	0.58	0.736	0.598	0.63	0.482	0.619	0.49	0.767	0.631	0.668	0.513	0.653	0.518	0.798	0.663	0.803	0.767	0.646	0.683	0.543	0.662	0.543	0.679	0.796	0.576	0.719	0.695	0.572	0.621	0.734	0.555	0.697	0.518	0.678	0.522	0.55	0.402	0.55	0.422	0.712	0.554	0.586	0.43	0.582	0.446
93100	0.937	0.681	0.61	0.838	0.545	0.799	0.558	0.586	0.357	0.575	0.375	0.842	0.591	0.651	0.389	0.633	0.4	0.884	0.644	0.898	0.849	0.62	0.65	0.418	0.629	0.425	0.653	0.885	0.45	0.711	0.683	0.453	0.572	0.811	0.491	0.752	0.45	0.723	0.452	0.487	0.26	0.49	0.292	0.777	0.488	0.557	0.288	0.551	0.315
93484	0.924	0.683	0.601	0.828	0.516	0.778	0.528	0.515	0.222	0.502	0.246	0.823	0.575	0.602	0.271	0.578	0.288	0.876	0.634	0.889	0.828	0.604	0.615	0.311	0.587	0.324	0.648	0.862	0.365	0.698	0.659	0.369	0.572	0.823	0.475	0.756	0.409	0.715	0.404	0.384	0.077	0.389	0.119	0.777	0.462	0.481	0.126	0.473	0.16
93492	0.259	-0.052	-0.17	0.086	-0.239	0.147	-0.06	-0.039	-0.23	0.055	-0.103	0.158	-0.075	-0.048	-0.271	0.043	-0.142	0.104	-0.053	0.232	0.269	0.03	0.091	-0.155	0.162	-0.04	0.026	0.289	-0.183	0.096	0.162	-0.069	-0.173	-0.016	-0.29	-0.032	-0.276	0.049	-0.157	-0.129	-0.312	-0.017	-0.168	0.057	-0.176	-0.14	-0.355	-0.031	-0.21
93507	1.033	0.76	0.666	0.92	0.564	0.843	0.587	0.622	0.315	0.594	0.344	0.895	0.633	0.704	0.359	0.662	0.378	0.981	0.706	0.981	0.89	0.665	0.72	0.41	0.672	0.421	0.71	0.934	0.459	0.801	0.738	0.46	0.637	0.928	0.525	0.845	0.46	0.783	0.462	0.496	0.162	0.493	0.218	0.853	0.515	0.588	0.208	0.568	0.253
93508	0.96	0.945	0.92	0.98	0.87	0.931	0.867	0.894	0.749	0.847	0.715	0.931	0.881	0.931	0.781	0.883	0.747	0.978	0.937	0.966	0.916	0.892	0.912	0.804	0.861	0.765	0.902	0.912	0.833	0.942	0.89	0.794	0.946	1.037	0.906	1.023	0.879	0.969	0.838	0.873	0.668	0.828	0.639	0.986	0.866	0.928	0.709	0.88	0.678
93509	0.812	0.822	0.822	0.846	0.803	0.79	0.78	0.857	0.787	0.801	0.745	0.775	0.774	0.873	0.804	0.814	0.76	0.828	0.83	0.829	0.774	0.781	0.856	0.806	0.797	0.762	0.774	0.759	0.821	0.869	0.809	0.776	0.85	0.89	0.843	0.902	0.842	0.841	0.795	0.87	0.756	0.815	0.722	0.83	0.795	0.895	0.778	0.837	0.741
93495	0.839	0.613	0.538	0.722	0.461	0.693	0.48	0.549	0.364	0.526	0.347	0.749	0.511	0.615	0.386	0.59	0.366	0.777	0.58	0.79	0.757	0.549	0.634	0.437	0.606	0.414	0.581	0.808	0.464	0.699	0.67	0.439	0.525	0.717	0.44	0.651	0.41	0.622	0.386	0.466	0.282	0.446	0.268	0.689	0.414	0.535	0.304	0.511	0.287
93496	0.791	0.354	0.244	0.569	0.16	0.534	0.196	0.143	-0.166	0.18	-0.078	0.63	0.248	0.236	-0.168	0.253	-0.088	0.681	0.283	0.683	0.63	0.283	0.259	-0.093	0.275	-0.02	0.341	0.724	-0.082	0.362	0.358	-0.018	0.139	0.521	0.019	0.388	-0.046	0.378	0.004	-0.053	-0.34	0.014	-0.223	0.491	0.054	0.035	-0.345	0.083	-0.236
93501	1.095	1.057	1.016	1.034	0.949	0.979	0.929	0.949	0.85	0.903	0.818	1.012	0.968	1.012	0.897	0.961	0.862	1.069	1.014	1.061	1.003	0.965	1.003	0.909	0.951	0.871	1.006	1.036	0.961	1.069	1.012	0.92	1.049	1.111	0.998	1.063	0.952	1.01	0.915	0.928	0.795	0.889	0.774	1.056	0.958	0.998	0.837	0.953	0.814
93502	0.904	0.787	0.739	0.866	0.674	0.811	0.692	0.723	0.542	0.689	0.533	0.819	0.699	0.763	0.552	0.724	0.542	0.874	0.78	0.901	0.837	0.737	0.787	0.604	0.739	0.588	0.744	0.842	0.617	0.826	0.774	0.6	0.725	0.865	0.667	0.847	0.657	0.797	0.631	0.644	0.436	0.625	0.447	0.814	0.64	0.689	0.444	0.664	0.453
93503	0.967	0.592	0.481	0.822	0.375	0.752	0.418	0.478	0.131	0.461	0.171	0.812	0.457	0.563	0.176	0.532	0.205	0.89	0.546	0.913	0.828	0.513	0.606	0.239	0.566	0.259	0.551	0.876	0.286	0.685	0.632	0.296	0.438	0.783	0.313	0.692	0.252	0.64	0.262	0.32	-0.009	0.329	0.054	0.718	0.311	0.419	0.037	0.41	0.089
93504	0.857	0.803	0.785	0.878	0.749	0.811	0.722	0.755	0.598	0.706	0.576	0.807	0.736	0.793	0.634	0.738	0.607	0.871	0.792	0.868	0.8	0.74	0.774	0.639	0.719	0.61	0.75	0.792	0.672	0.805	0.745	0.638	0.773	0.883	0.745	0.874	0.72	0.81	0.682	0.708	0.521	0.668	0.513	0.818	0.703	0.754	0.56	0.708	0.545
93505	0.755	0.779	0.778	0.779	0.761	0.759	0.769	0.799	0.76	0.777	0.738	0.74	0.758	0.793	0.764	0.773	0.744	0.758	0.793	0.778	0.758	0.771	0.809	0.775	0.787	0.753	0.759	0.738	0.778	0.802	0.782	0.757	0.79	0.791	0.785	0.808	0.79	0.787	0.768	0.797	0.729	0.775	0.709	0.772	0.764	0.799	0.739	0.778	0.72
93506	0.934	0.743	0.7	0.889	0.647	0.829	0.638	0.697	0.471	0.661	0.473	0.854	0.667	0.754	0.504	0.71	0.5	0.915	0.71	0.913	0.847	0.675	0.742	0.516	0.697	0.51	0.704	0.868	0.553	0.798	0.746	0.541	0.662	0.886	0.611	0.849	0.572	0.796	0.559	0.618	0.379	0.597	0.397	0.83	0.592	0.68	0.41	0.65	0.422
93580	0.737	0.359	0.261	0.531	0.179	0.548	0.257	0.312	0.078	0.362	0.159	0.633	0.307	0.403	0.117	0.44	0.19	0.631	0.297	0.647	0.645	0.343	0.426	0.152	0.457	0.223	0.394	0.72	0.196	0.518	0.534	0.26	0.257	0.552	0.155	0.438	0.086	0.47	0.16	0.225	0.012	0.291	0.103	0.568	0.217	0.324	0.051	0.374	0.135
93574	0.876	0.792	0.751	0.813	0.702	0.776	0.7	0.702	0.575	0.68	0.571	0.804	0.723	0.758	0.606	0.73	0.599	0.844	0.765	0.847	0.807	0.737	0.757	0.63	0.729	0.62	0.76	0.832	0.665	0.815	0.781	0.651	0.733	0.828	0.683	0.786	0.657	0.755	0.643	0.625	0.47	0.616	0.481	0.792	0.666	0.681	0.499	0.665	0.506
93582	0.926	0.912	0.874	0.915	0.81	0.866	0.796	0.831	0.668	0.785	0.634	0.878	0.829	0.873	0.72	0.826	0.682	0.924	0.883	0.92	0.869	0.833	0.87	0.735	0.818	0.694	0.863	0.877	0.788	0.909	0.857	0.744	0.898	0.958	0.844	0.937	0.8	0.885	0.755	0.788	0.576	0.744	0.547	0.908	0.799	0.84	0.629	0.794	0.596
93583	0.419	0.345	0.281	0.342	0.225	0.363	0.3	0.302	0.234	0.33	0.272	0.373	0.308	0.312	0.242	0.338	0.278	0.354	0.334	0.407	0.421	0.356	0.367	0.296	0.387	0.325	0.365	0.431	0.305	0.378	0.396	0.333	0.327	0.336	0.263	0.324	0.252	0.347	0.285	0.284	0.218	0.315	0.258	0.358	0.293	0.295	0.225	0.323	0.264
93584	0.857	0.684	0.638	0.781	0.582	0.712	0.549	0.592	0.38	0.557	0.385	0.757	0.592	0.664	0.417	0.615	0.412	0.831	0.631	0.811	0.737	0.586	0.642	0.427	0.596	0.421	0.63	0.778	0.469	0.714	0.656	0.454	0.603	0.809	0.548	0.746	0.493	0.683	0.472	0.517	0.28	0.496	0.304	0.738	0.517	0.591	0.313	0.556	0.328
93657	0.035	-0.107	-0.116	0.066	-0.083	0.148	0.049	-0.014	-0.047	0.091	0.066	0.1	-0.003	-0.086	-0.117	0.029	0.007	0.014	-0.056	0.08	0.157	0.049	-0.044	-0.084	0.065	0.036	0.002	0.115	-0.154	-0.116	0.003	-0.024	-0.112	0.005	-0.114	0.041	-0.071	0.129	0.039	-0.022	-0.046	0.085	0.066	0.094	0	-0.082	-0.118	0.033	0.006
93673	0.092	0.037	0.02	0.082	0.019	0.131	0.095	-0.016	-0.029	0.055	0.046	0.116	0.076	-0.036	-0.055	0.033	0.02	0.07	0.052	0.102	0.147	0.105	-0.007	-0.027	0.06	0.046	0.088	0.134	-0.05	-0.025	0.04	0.022	0.033	0.065	0.018	0.079	0.037	0.13	0.096	-0.016	-0.026	0.056	0.05	0.113	0.075	-0.038	-0.053	0.032	0.023
93677	0.636	0.627	0.624	0.65	0.615	0.647	0.622	0.611	0.564	0.606	0.558	0.638	0.62	0.618	0.574	0.614	0.568	0.641	0.631	0.647	0.644	0.626	0.617	0.577	0.613	0.571	0.623	0.634	0.585	0.623	0.619	0.579	0.626	0.651	0.62	0.658	0.619	0.654	0.613	0.604	0.543	0.598	0.536	0.647	0.615	0.614	0.555	0.609	0.549
93736	0.711	0.564	0.545	0.653	0.524	0.639	0.511	0.53	0.396	0.53	0.412	0.674	0.543	0.587	0.429	0.581	0.441	0.691	0.528	0.675	0.659	0.528	0.555	0.411	0.552	0.425	0.56	0.692	0.447	0.613	0.605	0.457	0.537	0.683	0.516	0.639	0.476	0.628	0.483	0.501	0.357	0.505	0.378	0.668	0.518	0.563	0.392	0.561	0.409
93739	0.969	0.662	0.587	0.83	0.505	0.783	0.512	0.478	0.237	0.48	0.273	0.849	0.57	0.58	0.295	0.566	0.321	0.905	0.598	0.905	0.846	0.584	0.569	0.304	0.555	0.333	0.639	0.902	0.365	0.668	0.639	0.384	0.547	0.825	0.462	0.73	0.387	0.699	0.399	0.361	0.136	0.383	0.189	0.782	0.464	0.472	0.195	0.475	0.237
93741	0.923	0.589	0.499	0.781	0.412	0.731	0.444	0.433	0.175	0.435	0.218	0.797	0.487	0.517	0.209	0.506	0.244	0.855	0.539	0.86	0.796	0.524	0.527	0.256	0.512	0.287	0.567	0.853	0.294	0.608	0.581	0.318	0.46	0.753	0.361	0.665	0.308	0.633	0.325	0.325	0.086	0.346	0.144	0.71	0.369	0.411	0.116	0.417	0.167
93743	0.377	0.101	0.099	0.286	0.103	0.324	0.154	0.075	-0.028	0.145	0.055	0.394	0.161	0.127	-0.042	0.189	0.043	0.366	0.089	0.292	0.329	0.152	0.067	-0.043	0.137	0.041	0.162	0.403	-0.054	0.124	0.186	0.031	0	0.269	0.001	0.186	-0.006	0.237	0.069	-0.005	-0.088	0.074	0.002	0.31	0.074	0.046	-0.102	0.118	-0.011
93735	0.76	0.29	0.121	0.487	0.005	0.478	0.102	0.156	-0.18	0.198	-0.097	0.581	0.149	0.256	-0.154	0.281	-0.078	0.605	0.226	0.649	0.618	0.244	0.319	-0.054	0.336	0.011	0.297	0.715	-0.018	0.421	0.421	0.038	0.073	0.41	-0.107	0.283	-0.158	0.299	-0.095	-0.018	-0.32	0.047	-0.218	0.409	-0.054	0.077	-0.304	0.126	-0.209
93754	1.126	1.067	1.026	1.145	0.947	1.053	0.943	1.034	0.83	0.957	0.777	1.04	0.949	1.075	0.862	0.995	0.807	1.127	1.072	1.153	1.055	0.991	1.091	0.916	1.001	0.856	0.991	1.035	0.941	1.121	1.029	0.881	1.038	1.163	0.978	1.163	0.969	1.071	0.898	0.99	0.726	0.921	0.689	1.074	0.909	1.039	0.761	0.966	0.721
93755	0.283	-0.361	-0.496	-0.074	-0.564	-0.024	-0.483	-0.436	-0.772	-0.314	-0.593	0.144	-0.397	-0.306	-0.744	-0.207	-0.577	0.121	-0.476	0.098	0.124	-0.377	-0.289	-0.705	-0.192	-0.542	-0.284	0.284	-0.663	-0.152	-0.078	-0.515	-0.495	-0.014	-0.633	-0.22	-0.734	-0.152	-0.597	-0.518	-0.823	-0.384	-0.638	0.024	-0.517	-0.391	-0.805	-0.281	-0.63
93766	0.983	0.886	0.843	0.966	0.775	0.925	0.793	0.826	0.65	0.791	0.625	0.923	0.809	0.865	0.685	0.829	0.658	0.961	0.876	0.995	0.952	0.838	0.881	0.708	0.841	0.678	0.85	0.944	0.742	0.915	0.875	0.711	0.851	0.971	0.801	0.959	0.772	0.919	0.74	0.778	0.587	0.747	0.567	0.933	0.768	0.829	0.626	0.796	0.604
93767	0.061	-0.249	-0.353	-0.174	-0.4	-0.06	-0.288	-0.361	-0.562	-0.202	-0.374	0.015	-0.222	-0.301	-0.525	-0.157	-0.348	-0.081	-0.338	-0.031	0.063	-0.204	-0.237	-0.501	-0.097	-0.322	-0.132	0.138	-0.454	-0.173	-0.048	-0.287	-0.289	-0.123	-0.392	-0.218	-0.475	-0.097	-0.321	-0.399	-0.592	-0.233	-0.399	-0.02	-0.256	-0.34	-0.556	-0.188	-0.374
93768	0.701	0.707	0.701	0.723	0.679	0.697	0.669	0.683	0.599	0.657	0.581	0.692	0.677	0.703	0.625	0.676	0.605	0.717	0.703	0.709	0.683	0.677	0.686	0.624	0.658	0.603	0.682	0.676	0.648	0.702	0.674	0.625	0.708	0.749	0.694	0.746	0.676	0.718	0.652	0.668	0.545	0.644	0.532	0.721	0.671	0.699	0.579	0.672	0.563
93773	0.896	0.68	0.59	0.774	0.5	0.727	0.528	0.532	0.296	0.525	0.329	0.774	0.569	0.608	0.338	0.588	0.363	0.829	0.631	0.849	0.789	0.603	0.62	0.377	0.597	0.395	0.644	0.83	0.425	0.697	0.661	0.433	0.592	0.796	0.488	0.721	0.43	0.684	0.437	0.433	0.179	0.445	0.234	0.748	0.485	0.522	0.226	0.518	0.27
93774	0.816	0.483	0.421	0.628	0.38	0.614	0.383	0.44	0.305	0.456	0.338	0.716	0.432	0.519	0.334	0.526	0.365	0.742	0.42	0.696	0.671	0.431	0.489	0.333	0.496	0.363	0.487	0.778	0.373	0.579	0.577	0.399	0.343	0.603	0.285	0.486	0.235	0.493	0.272	0.35	0.228	0.382	0.274	0.599	0.315	0.425	0.251	0.449	0.295
93775	0.856	0.692	0.642	0.802	0.579	0.735	0.558	0.604	0.349	0.574	0.37	0.776	0.606	0.682	0.401	0.639	0.411	0.847	0.639	0.82	0.748	0.6	0.659	0.415	0.616	0.422	0.646	0.78	0.47	0.73	0.675	0.466	0.612	0.835	0.545	0.765	0.475	0.705	0.468	0.513	0.221	0.502	0.268	0.766	0.525	0.603	0.272	0.576	0.307
93809	0.71	0.671	0.664	0.695	0.648	0.659	0.602	0.614	0.524	0.581	0.497	0.673	0.628	0.642	0.561	0.609	0.532	0.708	0.647	0.699	0.663	0.61	0.625	0.537	0.592	0.509	0.635	0.676	0.573	0.653	0.619	0.543	0.641	0.705	0.632	0.682	0.597	0.644	0.562	0.572	0.466	0.541	0.444	0.668	0.596	0.608	0.506	0.576	0.48
93793	0.424	0.367	0.346	0.382	0.328	0.408	0.36	0.312	0.263	0.348	0.306	0.425	0.376	0.331	0.281	0.363	0.32	0.402	0.346	0.404	0.427	0.377	0.333	0.281	0.366	0.321	0.394	0.444	0.299	0.352	0.381	0.336	0.366	0.401	0.346	0.381	0.326	0.408	0.36	0.311	0.263	0.348	0.306	0.425	0.376	0.331	0.281	0.363	0.321
93798	0.924	0.8	0.749	0.903	0.679	0.827	0.659	0.693	0.432	0.65	0.435	0.845	0.7	0.761	0.494	0.708	0.486	0.92	0.76	0.917	0.836	0.707	0.75	0.51	0.695	0.499	0.743	0.845	0.571	0.809	0.745	0.549	0.735	0.923	0.667	0.881	0.602	0.81	0.576	0.61	0.303	0.583	0.329	0.849	0.631	0.696	0.374	0.655	0.386
93799	0.103	-0.145	-0.204	-0.039	-0.209	0.056	-0.106	-0.052	-0.169	0.054	-0.048	0.08	-0.096	-0.042	-0.177	0.059	-0.059	-0.003	-0.172	0.062	0.139	-0.062	0.016	-0.154	0.11	-0.035	-0.046	0.169	-0.154	0.034	0.121	-0.04	-0.174	-0.03	-0.227	-0.065	-0.245	0.034	-0.125	-0.068	-0.179	0.04	-0.058	0.058	-0.117	-0.059	-0.189	0.044	-0.071
95265	0.707	0.388	0.298	0.548	0.225	0.522	0.259	0.251	-0.035	0.29	0.064	0.598	0.315	0.331	-0.017	0.351	0.073	0.641	0.315	0.624	0.582	0.331	0.351	0.043	0.367	0.124	0.389	0.65	0.07	0.433	0.431	0.141	0.23	0.54	0.124	0.428	0.05	0.423	0.116	0.107	-0.181	0.175	-0.052	0.515	0.171	0.183	-0.171	0.232	-0.051
95266	0.766	0.71	0.689	0.751	0.655	0.704	0.639	0.671	0.546	0.636	0.533	0.711	0.653	0.707	0.572	0.669	0.555	0.756	0.696	0.763	0.715	0.657	0.699	0.579	0.66	0.56	0.67	0.719	0.606	0.734	0.692	0.584	0.683	0.772	0.654	0.756	0.631	0.71	0.604	0.627	0.468	0.602	0.47	0.726	0.624	0.672	0.494	0.641	0.492
95439	0.692	0.489	0.432	0.575	0.388	0.577	0.431	0.431	0.33	0.454	0.371	0.628	0.456	0.49	0.351	0.503	0.388	0.638	0.456	0.631	0.625	0.478	0.481	0.376	0.498	0.41	0.505	0.675	0.4	0.543	0.549	0.431	0.448	0.608	0.39	0.54	0.359	0.549	0.396	0.394	0.291	0.425	0.338	0.605	0.422	0.456	0.315	0.477	0.358
95268	0.715	0.647	0.629	0.713	0.601	0.667	0.579	0.61	0.481	0.581	0.477	0.676	0.6	0.647	0.513	0.613	0.503	0.722	0.626	0.71	0.664	0.596	0.629	0.515	0.596	0.504	0.614	0.669	0.545	0.661	0.623	0.529	0.61	0.718	0.584	0.696	0.553	0.655	0.537	0.565	0.416	0.546	0.424	0.674	0.563	0.608	0.45	0.582	0.452
95269	0.227	-0.038	-0.158	0.011	-0.234	0.106	-0.081	-0.046	-0.227	0.064	-0.095	0.146	-0.046	-0.012	-0.206	0.091	-0.079	0.06	-0.083	0.18	0.25	0.023	0.106	-0.136	0.192	-0.014	0.06	0.289	-0.108	0.142	0.221	0.008	-0.088	0.013	-0.205	-0.037	-0.247	0.065	-0.12	-0.088	-0.266	0.029	-0.127	0.106	-0.086	-0.055	-0.246	0.056	-0.112
93816	0.71	0.671	0.65	0.691	0.621	0.666	0.599	0.621	0.505	0.6	0.489	0.679	0.624	0.647	0.537	0.624	0.518	0.703	0.646	0.7	0.673	0.622	0.646	0.535	0.621	0.519	0.646	0.683	0.568	0.669	0.644	0.549	0.646	0.714	0.619	0.693	0.584	0.666	0.559	0.59	0.44	0.57	0.428	0.687	0.592	0.622	0.474	0.6	0.459
93819	0.688	0.705	0.705	0.705	0.695	0.676	0.671	0.699	0.654	0.667	0.625	0.67	0.675	0.714	0.675	0.682	0.644	0.696	0.703	0.697	0.669	0.672	0.698	0.664	0.667	0.634	0.675	0.663	0.684	0.712	0.681	0.653	0.722	0.734	0.719	0.738	0.709	0.705	0.676	0.702	0.628	0.669	0.602	0.704	0.687	0.725	0.655	0.693	0.627
93821	0.763	0.73	0.724	0.786	0.708	0.76	0.691	0.712	0.59	0.687	0.573	0.752	0.702	0.737	0.622	0.712	0.604	0.776	0.723	0.776	0.75	0.699	0.721	0.614	0.694	0.595	0.708	0.739	0.644	0.74	0.714	0.624	0.715	0.798	0.702	0.797	0.679	0.769	0.657	0.677	0.523	0.654	0.509	0.772	0.681	0.716	0.564	0.692	0.548
93822	0.784	0.611	0.55	0.692	0.492	0.663	0.513	0.582	0.433	0.569	0.439	0.705	0.54	0.637	0.46	0.617	0.463	0.739	0.58	0.743	0.705	0.567	0.641	0.492	0.618	0.492	0.595	0.743	0.521	0.692	0.663	0.517	0.568	0.713	0.501	0.659	0.471	0.637	0.472	0.542	0.382	0.536	0.397	0.685	0.498	0.6	0.409	0.587	0.42
93824	0.546	0.236	0.167	0.377	0.115	0.335	0.125	0.142	-0.016	0.121	-0.02	0.408	0.128	0.173	-0.035	0.145	-0.047	0.456	0.218	0.462	0.416	0.181	0.22	0.03	0.193	0.019	0.191	0.495	0.018	0.261	0.226	-0.001	0.211	0.433	0.143	0.353	0.132	0.311	0.102	0.126	-0.03	0.106	-0.032	0.385	0.105	0.159	-0.047	0.131	-0.057
93817	0.64	0.618	0.609	0.655	0.594	0.638	0.594	0.64	0.553	0.625	0.544	0.63	0.597	0.642	0.564	0.627	0.555	0.646	0.617	0.65	0.633	0.604	0.647	0.573	0.63	0.563	0.605	0.624	0.583	0.646	0.629	0.573	0.605	0.655	0.592	0.659	0.583	0.642	0.572	0.624	0.512	0.61	0.505	0.639	0.581	0.632	0.527	0.618	0.52
93845	1.058	0.783	0.69	0.949	0.601	0.881	0.607	0.688	0.391	0.656	0.401	0.92	0.654	0.772	0.448	0.728	0.448	0.991	0.73	1.026	0.944	0.692	0.773	0.468	0.725	0.469	0.739	0.975	0.529	0.852	0.794	0.521	0.678	0.937	0.577	0.871	0.511	0.815	0.501	0.591	0.297	0.575	0.323	0.875	0.557	0.688	0.36	0.658	0.374
93850	0.308	0.174	0.134	0.216	0.103	0.243	0.135	0.157	0.049	0.196	0.101	0.284	0.169	0.196	0.078	0.228	0.124	0.263	0.132	0.26	0.281	0.167	0.198	0.081	0.23	0.128	0.203	0.323	0.112	0.238	0.264	0.153	0.154	0.241	0.114	0.193	0.074	0.223	0.117	0.133	0.029	0.174	0.083	0.264	0.151	0.172	0.057	0.207	0.106
93851	0.901	0.857	0.811	0.903	0.743	0.846	0.771	0.79	0.638	0.753	0.625	0.832	0.771	0.818	0.661	0.775	0.644	0.887	0.864	0.924	0.86	0.819	0.846	0.711	0.796	0.69	0.813	0.841	0.731	0.866	0.813	0.707	0.848	0.916	0.79	0.921	0.78	0.865	0.748	0.765	0.589	0.734	0.585	0.861	0.756	0.803	0.615	0.766	0.607
93857	0.678	0.555	0.498	0.599	0.442	0.593	0.476	0.53	0.405	0.532	0.42	0.616	0.498	0.556	0.426	0.556	0.437	0.626	0.528	0.652	0.638	0.527	0.585	0.457	0.579	0.466	0.55	0.662	0.48	0.613	0.604	0.487	0.517	0.598	0.457	0.57	0.431	0.567	0.441	0.499	0.375	0.506	0.394	0.592	0.462	0.525	0.394	0.528	0.41
93863	0.838	0.623	0.57	0.749	0.51	0.699	0.498	0.486	0.272	0.48	0.299	0.751	0.545	0.562	0.321	0.543	0.338	0.808	0.571	0.789	0.731	0.548	0.554	0.332	0.536	0.35	0.592	0.774	0.382	0.625	0.594	0.39	0.528	0.753	0.461	0.674	0.394	0.638	0.397	0.38	0.164	0.392	0.209	0.706	0.453	0.464	0.213	0.462	0.247
93873	0.886	0.713	0.662	0.84	0.602	0.777	0.584	0.634	0.395	0.603	0.405	0.802	0.628	0.701	0.447	0.659	0.447	0.868	0.668	0.868	0.797	0.631	0.691	0.456	0.648	0.455	0.671	0.814	0.508	0.751	0.698	0.498	0.64	0.85	0.578	0.801	0.515	0.745	0.503	0.555	0.297	0.539	0.324	0.788	0.556	0.634	0.352	0.604	0.368
93882	0.341	0.058	-0.069	0.141	-0.131	0.2	0.031	-0.077	-0.198	0.021	-0.075	0.258	0.021	-0.037	-0.235	0.055	-0.108	0.21	0.058	0.269	0.311	0.133	0.021	-0.119	0.105	-0.008	0.13	0.374	-0.146	0.071	0.147	-0.032	-0.047	0.108	-0.173	0.036	-0.162	0.11	-0.055	-0.174	-0.282	-0.06	-0.144	0.171	-0.068	-0.136	-0.323	-0.029	-0.182
93883	0.951	0.64	0.574	0.826	0.513	0.755	0.477	0.537	0.261	0.506	0.267	0.824	0.523	0.622	0.277	0.576	0.275	0.902	0.579	0.878	0.798	0.535	0.6	0.307	0.557	0.309	0.587	0.865	0.332	0.689	0.632	0.325	0.502	0.854	0.424	0.757	0.368	0.69	0.342	0.418	0.116	0.401	0.141	0.776	0.385	0.504	0.123	0.472	0.14
93887	0.899	0.747	0.713	0.86	0.67	0.819	0.64	0.717	0.503	0.685	0.483	0.848	0.679	0.781	0.55	0.745	0.527	0.888	0.709	0.878	0.834	0.678	0.753	0.55	0.717	0.529	0.714	0.857	0.595	0.811	0.772	0.571	0.675	0.874	0.63	0.825	0.577	0.787	0.55	0.639	0.401	0.613	0.388	0.834	0.601	0.716	0.45	0.684	0.432
93888	0.728	0.341	0.25	0.574	0.18	0.552	0.254	0.287	-0.033	0.328	0.073	0.618	0.283	0.357	-0.042	0.382	0.06	0.655	0.294	0.654	0.613	0.322	0.386	0.037	0.403	0.127	0.356	0.674	0.039	0.46	0.461	0.123	0.15	0.545	0.041	0.443	0.009	0.447	0.093	0.127	-0.208	0.201	-0.066	0.529	0.112	0.191	-0.234	0.249	-0.095
93889	0.872	0.787	0.753	0.885	0.701	0.82	0.687	0.739	0.533	0.693	0.522	0.82	0.712	0.785	0.58	0.734	0.562	0.882	0.766	0.882	0.815	0.72	0.772	0.594	0.719	0.572	0.739	0.809	0.639	0.81	0.752	0.611	0.742	0.882	0.696	0.868	0.656	0.807	0.627	0.697	0.449	0.659	0.452	0.821	0.662	0.757	0.5	0.711	0.494
93890	0.96	0.665	0.593	0.85	0.516	0.775	0.495	0.556	0.25	0.531	0.281	0.848	0.559	0.659	0.304	0.616	0.324	0.932	0.592	0.892	0.807	0.556	0.637	0.33	0.594	0.344	0.618	0.868	0.389	0.736	0.676	0.391	0.544	0.885	0.452	0.773	0.362	0.709	0.365	0.429	0.103	0.427	0.161	0.806	0.439	0.545	0.158	0.521	0.202
93929	0.817	0.756	0.745	0.825	0.72	0.777	0.688	0.702	0.548	0.67	0.54	0.793	0.712	0.746	0.589	0.709	0.576	0.842	0.734	0.805	0.756	0.699	0.711	0.584	0.675	0.57	0.719	0.768	0.621	0.748	0.708	0.603	0.71	0.833	0.688	0.801	0.654	0.758	0.633	0.643	0.466	0.622	0.471	0.787	0.663	0.692	0.508	0.665	0.506
95190	0.005	-0.238	-0.309	-0.151	-0.311	-0.077	-0.223	-0.088	-0.188	-0.003	-0.09	-0.057	-0.22	-0.089	-0.206	-0.007	-0.108	-0.126	-0.254	-0.026	0.034	-0.168	-0.009	-0.171	0.065	-0.076	-0.158	0.058	-0.183	-0.003	0.067	-0.089	-0.267	-0.164	-0.334	-0.187	-0.34	-0.106	-0.24	-0.094	-0.186	-0.008	-0.087	-0.089	-0.24	-0.098	-0.205	-0.013	-0.106
97721	0.804	0.675	0.637	0.756	0.591	0.713	0.585	0.589	0.408	0.566	0.412	0.731	0.61	0.641	0.443	0.612	0.442	0.774	0.649	0.79	0.743	0.62	0.639	0.451	0.61	0.449	0.644	0.757	0.488	0.69	0.655	0.481	0.61	0.756	0.566	0.726	0.529	0.688	0.516	0.51	0.307	0.499	0.326	0.715	0.548	0.569	0.343	0.551	0.356
97723	0.878	0.623	0.569	0.787	0.513	0.737	0.48	0.511	0.217	0.493	0.23	0.794	0.537	0.604	0.266	0.574	0.27	0.846	0.563	0.828	0.772	0.532	0.583	0.277	0.555	0.284	0.587	0.82	0.331	0.673	0.634	0.329	0.503	0.801	0.434	0.715	0.36	0.67	0.346	0.38	0.063	0.376	0.093	0.75	0.411	0.483	0.109	0.466	0.128
97724	0.227	-0.061	-0.083	0.084	-0.068	0.167	0.01	-0.026	-0.082	0.079	0.028	0.25	0.015	0.026	-0.097	0.122	0.013	0.181	-0.078	0.124	0.198	0.022	-0.007	-0.092	0.092	0.02	0.033	0.285	-0.101	0.054	0.141	0.009	-0.077	0.154	-0.096	0.053	-0.109	0.142	-0.003	-0.036	-0.089	0.072	0.023	0.227	0.004	0.02	-0.1	0.118	0.011
97725	0.58	0.491	0.456	0.539	0.432	0.596	0.517	0.48	0.421	0.537	0.476	0.6	0.517	0.471	0.409	0.534	0.47	0.538	0.493	0.578	0.631	0.546	0.508	0.441	0.564	0.495	0.549	0.638	0.431	0.502	0.563	0.491	0.459	0.506	0.426	0.508	0.432	0.57	0.493	0.454	0.399	0.515	0.457	0.572	0.491	0.444	0.385	0.51	0.449
97726	1.02	0.78	0.698	0.894	0.613	0.83	0.602	0.628	0.394	0.601	0.399	0.888	0.659	0.721	0.451	0.681	0.447	0.957	0.716	0.965	0.889	0.678	0.718	0.468	0.675	0.466	0.735	0.94	0.53	0.809	0.754	0.519	0.683	0.906	0.595	0.82	0.521	0.768	0.506	0.535	0.307	0.523	0.327	0.844	0.569	0.636	0.369	0.61	0.378
97733	0.294	0.189	0.135	0.215	0.118	0.253	0.18	0.127	0.062	0.184	0.132	0.261	0.185	0.132	0.061	0.186	0.13	0.226	0.179	0.281	0.308	0.223	0.182	0.099	0.229	0.162	0.23	0.318	0.102	0.189	0.234	0.163	0.182	0.217	0.13	0.207	0.123	0.247	0.177	0.12	0.059	0.179	0.131	0.255	0.182	0.123	0.058	0.181	0.128
97734	0.434	0.098	0.045	0.269	0.027	0.292	0.036	-0.003	-0.222	0.076	-0.103	0.382	0.098	0.072	-0.209	0.133	-0.098	0.377	0.014	0.328	0.34	0.079	0.044	-0.205	0.113	-0.088	0.145	0.429	-0.183	0.126	0.177	-0.076	-0.059	0.255	-0.114	0.129	-0.189	0.173	-0.094	-0.134	-0.33	-0.033	-0.192	0.277	-0.037	-0.067	-0.327	0.017	-0.197
97735	0.587	0.404	0.312	0.445	0.231	0.464	0.329	0.321	0.193	0.359	0.246	0.509	0.346	0.366	0.208	0.397	0.258	0.496	0.383	0.541	0.545	0.408	0.43	0.282	0.45	0.323	0.426	0.585	0.3	0.473	0.487	0.338	0.357	0.451	0.262	0.397	0.241	0.423	0.286	0.282	0.164	0.325	0.222	0.47	0.302	0.326	0.178	0.363	0.233
97736	0.522	0.226	0.112	0.303	0.032	0.322	0.13	0.086	-0.063	0.149	0.028	0.409	0.16	0.153	-0.055	0.202	0.031	0.408	0.179	0.417	0.416	0.22	0.182	0.013	0.227	0.091	0.257	0.504	0.031	0.257	0.287	0.103	0.153	0.343	0.038	0.234	0.001	0.265	0.071	0.028	-0.114	0.103	-0.013	0.355	0.099	0.094	-0.11	0.155	-0.013
97738	0.915	0.861	0.834	0.93	0.787	0.865	0.773	0.886	0.691	0.829	0.667	0.86	0.786	0.928	0.732	0.867	0.702	0.922	0.85	0.927	0.859	0.798	0.914	0.748	0.848	0.713	0.808	0.85	0.787	0.949	0.881	0.748	0.842	0.959	0.803	0.955	0.779	0.889	0.742	0.85	0.602	0.803	0.594	0.894	0.762	0.903	0.645	0.849	0.631
97773	0.664	0.392	0.305	0.513	0.23	0.509	0.285	0.273	0.048	0.301	0.099	0.574	0.32	0.347	0.072	0.366	0.118	0.585	0.35	0.6	0.584	0.362	0.384	0.131	0.397	0.173	0.399	0.642	0.161	0.456	0.46	0.198	0.28	0.495	0.185	0.415	0.145	0.422	0.178	0.165	-0.051	0.206	0.011	0.495	0.212	0.238	-0.027	0.27	0.029
97776	0.943	0.793	0.727	0.886	0.643	0.853	0.68	0.7	0.485	0.686	0.493	0.875	0.707	0.756	0.522	0.737	0.526	0.908	0.768	0.93	0.89	0.743	0.778	0.575	0.754	0.573	0.766	0.903	0.611	0.827	0.798	0.605	0.703	0.865	0.623	0.83	0.585	0.804	0.581	0.603	0.36	0.601	0.385	0.837	0.615	0.666	0.398	0.658	0.418
97777	0.815	0.831	0.826	0.833	0.801	0.799	0.791	0.808	0.743	0.778	0.722	0.793	0.797	0.831	0.769	0.8	0.746	0.825	0.828	0.824	0.79	0.799	0.816	0.767	0.783	0.745	0.802	0.782	0.791	0.837	0.803	0.768	0.832	0.857	0.82	0.857	0.807	0.824	0.781	0.792	0.693	0.767	0.679	0.824	0.794	0.823	0.72	0.796	0.705
97764	0.484	0.272	0.253	0.39	0.254	0.417	0.269	0.356	0.228	0.395	0.289	0.46	0.3	0.392	0.247	0.425	0.305	0.441	0.23	0.431	0.448	0.283	0.387	0.231	0.418	0.294	0.317	0.492	0.255	0.428	0.451	0.313	0.204	0.382	0.186	0.328	0.147	0.368	0.216	0.311	0.182	0.36	0.254	0.412	0.246	0.347	0.2	0.391	0.269
97782	0.194	-0.099	-0.194	-0.014	-0.242	0.042	-0.169	-0.208	-0.379	-0.108	-0.245	0.111	-0.114	-0.159	-0.358	-0.071	-0.233	0.07	-0.173	0.113	0.151	-0.093	-0.104	-0.325	-0.021	-0.203	-0.034	0.218	-0.296	-0.048	0.022	-0.184	-0.201	-0.054	-0.297	-0.142	-0.366	-0.068	-0.254	-0.31	-0.454	-0.193	-0.306	0.003	-0.202	-0.265	-0.44	-0.16	-0.301
97813	0.337	-0.048	-0.134	0.125	-0.178	0.168	-0.123	-0.137	-0.357	-0.05	-0.246	0.265	-0.069	-0.074	-0.353	0	-0.248	0.238	-0.117	0.23	0.259	-0.048	-0.044	-0.31	0.031	-0.203	0.01	0.351	-0.298	0.025	0.086	-0.198	-0.225	0.069	-0.32	-0.055	-0.375	0.009	-0.278	-0.281	-0.463	-0.175	-0.339	0.115	-0.235	-0.231	-0.474	-0.137	-0.354
97872	0.696	0.41	0.34	0.541	0.284	0.516	0.277	0.237	0.024	0.269	0.101	0.597	0.349	0.343	0.078	0.355	0.143	0.634	0.323	0.611	0.573	0.334	0.305	0.072	0.322	0.137	0.406	0.647	0.133	0.413	0.41	0.184	0.275	0.548	0.198	0.427	0.1	0.419	0.151	0.109	-0.094	0.163	0.005	0.523	0.23	0.221	-0.04	0.254	0.045
97873	0.438	0.185	0.144	0.306	0.116	0.326	0.15	0.157	0.017	0.204	0.089	0.393	0.184	0.221	0.038	0.257	0.104	0.385	0.141	0.364	0.374	0.182	0.212	0.045	0.25	0.11	0.218	0.438	0.069	0.276	0.303	0.128	0.146	0.355	0.105	0.271	0.062	0.295	0.117	0.12	-0.014	0.174	0.063	0.368	0.151	0.186	0.004	0.228	0.076
97900	0.086	-0.137	-0.208	-0.051	-0.238	0.021	-0.138	-0.084	-0.207	0	-0.116	0.045	-0.128	-0.065	-0.206	0.015	-0.116	-0.023	-0.159	0.052	0.112	-0.081	0.002	-0.166	0.076	-0.079	-0.064	0.141	-0.157	0.028	0.097	-0.072	-0.139	-0.029	-0.21	-0.057	-0.223	0.015	-0.141	-0.085	-0.203	-0.002	-0.114	0.039	-0.13	-0.067	-0.201	0.013	-0.113
97924	0.838	0.511	0.432	0.696	0.36	0.674	0.372	0.362	0.084	0.386	0.15	0.749	0.439	0.462	0.134	0.47	0.188	0.78	0.435	0.767	0.732	0.444	0.46	0.159	0.468	0.214	0.508	0.796	0.213	0.555	0.548	0.257	0.38	0.691	0.29	0.586	0.203	0.58	0.245	0.236	-0.031	0.281	0.055	0.672	0.317	0.341	0.016	0.368	0.089
97899	0.763	0.638	0.599	0.719	0.554	0.685	0.552	0.552	0.379	0.543	0.398	0.714	0.584	0.604	0.418	0.587	0.43	0.753	0.604	0.735	0.696	0.586	0.593	0.431	0.575	0.441	0.615	0.72	0.469	0.639	0.614	0.472	0.573	0.728	0.523	0.681	0.478	0.655	0.482	0.478	0.285	0.483	0.321	0.695	0.52	0.54	0.327	0.534	0.355
98084	0.716	0.281	0.187	0.501	0.099	0.515	0.186	0.204	-0.039	0.258	0.048	0.62	0.234	0.295	-0.022	0.336	0.059	0.62	0.216	0.6	0.601	0.26	0.296	0.022	0.336	0.098	0.315	0.704	0.049	0.392	0.418	0.118	0.154	0.493	0.053	0.367	-0.001	0.399	0.073	0.105	-0.116	0.173	-0.018	0.51	0.117	0.194	-0.105	0.248	-0.012
98078	0.736	0.675	0.658	0.723	0.628	0.677	0.601	0.607	0.481	0.579	0.476	0.683	0.622	0.646	0.518	0.613	0.506	0.729	0.654	0.733	0.685	0.618	0.632	0.511	0.6	0.5	0.637	0.689	0.548	0.669	0.631	0.53	0.649	0.745	0.624	0.724	0.587	0.679	0.563	0.566	0.412	0.546	0.42	0.698	0.595	0.618	0.452	0.59	0.452
98121	0.77	0.502	0.393	0.588	0.296	0.604	0.394	0.372	0.187	0.416	0.252	0.682	0.434	0.453	0.216	0.487	0.279	0.675	0.455	0.687	0.686	0.484	0.479	0.279	0.505	0.331	0.527	0.759	0.315	0.562	0.579	0.364	0.382	0.57	0.269	0.477	0.227	0.51	0.288	0.273	0.103	0.331	0.18	0.593	0.326	0.351	0.127	0.4	0.202
98157	0.614	0.437	0.379	0.51	0.323	0.493	0.322	0.397	0.241	0.383	0.233	0.551	0.364	0.463	0.281	0.448	0.271	0.568	0.398	0.564	0.547	0.382	0.46	0.302	0.445	0.292	0.421	0.597	0.342	0.521	0.505	0.33	0.398	0.541	0.334	0.476	0.289	0.458	0.275	0.355	0.193	0.342	0.187	0.523	0.319	0.426	0.234	0.411	0.225
98158	0.916	0.714	0.65	0.797	0.583	0.784	0.618	0.587	0.451	0.596	0.475	0.833	0.652	0.657	0.482	0.66	0.503	0.849	0.677	0.866	0.846	0.676	0.663	0.514	0.665	0.531	0.712	0.894	0.549	0.738	0.734	0.564	0.652	0.806	0.583	0.746	0.544	0.741	0.559	0.532	0.396	0.549	0.428	0.796	0.595	0.605	0.426	0.616	0.455
98160	0.952	0.763	0.681	0.881	0.588	0.851	0.66	0.697	0.523	0.683	0.526	0.864	0.667	0.734	0.536	0.716	0.536	0.896	0.759	0.946	0.907	0.741	0.788	0.62	0.763	0.616	0.744	0.913	0.631	0.819	0.79	0.625	0.7	0.855	0.606	0.831	0.593	0.806	0.588	0.634	0.448	0.628	0.46	0.828	0.599	0.677	0.462	0.665	0.472
98144	0.169	-0.362	-0.486	-0.142	-0.541	-0.065	-0.384	-0.327	-0.514	-0.193	-0.349	0.043	-0.365	-0.25	-0.511	-0.137	-0.356	-0.007	-0.409	0.037	0.087	-0.29	-0.175	-0.448	-0.068	-0.296	-0.261	0.191	-0.433	-0.09	-0.005	-0.292	-0.432	-0.083	-0.55	-0.233	-0.602	-0.141	-0.454	-0.395	-0.561	-0.25	-0.39	-0.022	-0.421	-0.302	-0.56	-0.182	-0.398
98148	0.898	0.882	0.872	0.964	0.838	0.906	0.848	0.981	0.838	0.92	0.793	0.863	0.824	0.964	0.833	0.906	0.789	0.914	0.913	0.949	0.889	0.86	0.991	0.875	0.925	0.826	0.834	0.846	0.866	0.969	0.907	0.819	0.894	0.965	0.875	1.012	0.897	0.951	0.847	0.981	0.79	0.922	0.753	0.909	0.829	0.972	0.792	0.915	0.755
98149	0.756	0.644	0.616	0.713	0.585	0.68	0.562	0.579	0.41	0.564	0.423	0.714	0.597	0.634	0.45	0.611	0.456	0.75	0.605	0.724	0.687	0.586	0.61	0.446	0.588	0.452	0.619	0.716	0.486	0.661	0.632	0.486	0.597	0.747	0.563	0.698	0.515	0.668	0.511	0.529	0.334	0.523	0.361	0.712	0.552	0.589	0.373	0.575	0.393
98194	0.377	0.154	0.05	0.203	-0.03	0.203	0.022	0.079	-0.062	0.085	-0.052	0.281	0.053	0.153	-0.034	0.157	-0.024	0.281	0.121	0.303	0.301	0.121	0.177	0.032	0.179	0.038	0.154	0.375	0.062	0.249	0.251	0.068	0.11	0.243	0.007	0.162	-0.025	0.163	-0.021	0.04	-0.101	0.047	-0.089	0.243	0.011	0.115	-0.072	0.121	-0.061
98199	0.194	0.132	0.091	0.171	0.076	0.217	0.175	0.178	0.136	0.226	0.192	0.193	0.147	0.15	0.103	0.201	0.162	0.146	0.157	0.214	0.255	0.207	0.21	0.16	0.255	0.213	0.183	0.236	0.131	0.186	0.233	0.187	0.122	0.136	0.08	0.159	0.108	0.207	0.164	0.168	0.126	0.218	0.183	0.185	0.138	0.142	0.095	0.194	0.155
98201	0.392	0.027	-0.092	0.166	-0.182	0.21	-0.08	-0.053	-0.283	0.017	-0.201	0.301	-0.041	0.012	-0.266	0.075	-0.188	0.266	-0.021	0.298	0.329	0.03	0.08	-0.184	0.137	-0.109	0.072	0.415	-0.16	0.148	0.197	-0.09	-0.046	0.195	-0.166	0.093	-0.208	0.144	-0.144	-0.106	-0.327	-0.029	-0.239	0.236	-0.108	-0.042	-0.311	0.027	-0.228
98180	0.745	0.462	0.398	0.62	0.345	0.599	0.354	0.401	0.123	0.412	0.174	0.668	0.402	0.466	0.164	0.467	0.206	0.698	0.406	0.678	0.646	0.409	0.484	0.188	0.481	0.228	0.457	0.707	0.233	0.546	0.534	0.264	0.347	0.619	0.273	0.526	0.212	0.517	0.243	0.289	0.014	0.317	0.082	0.598	0.294	0.356	0.05	0.374	0.11
98208	0.38	0.024	-0.111	0.131	-0.193	0.177	-0.055	0.002	-0.171	0.078	-0.071	0.249	-0.041	0.048	-0.185	0.113	-0.089	0.218	-0.008	0.296	0.318	0.054	0.132	-0.094	0.187	-0.006	0.076	0.389	-0.097	0.186	0.23	-0.013	-0.04	0.157	-0.176	0.069	-0.194	0.124	-0.107	-0.037	-0.203	0.045	-0.098	0.196	-0.097	0.007	-0.22	0.079	-0.118
98210	0.756	0.727	0.716	0.768	0.695	0.73	0.678	0.694	0.599	0.659	0.575	0.725	0.684	0.714	0.619	0.678	0.593	0.76	0.725	0.766	0.726	0.689	0.707	0.623	0.669	0.595	0.694	0.72	0.641	0.723	0.686	0.612	0.727	0.788	0.711	0.789	0.699	0.748	0.665	0.683	0.568	0.648	0.546	0.749	0.678	0.71	0.59	0.675	0.566
98213	0.349	0.207	0.173	0.268	0.161	0.289	0.196	0.172	0.082	0.214	0.144	0.325	0.209	0.185	0.075	0.222	0.135	0.312	0.185	0.305	0.321	0.221	0.2	0.098	0.237	0.156	0.237	0.357	0.094	0.216	0.248	0.15	0.14	0.255	0.104	0.206	0.085	0.236	0.137	0.113	0.026	0.165	0.098	0.276	0.15	0.126	0.017	0.172	0.086
98216	0.764	0.762	0.758	0.802	0.739	0.751	0.728	0.819	0.735	0.765	0.695	0.73	0.717	0.824	0.744	0.77	0.703	0.776	0.779	0.79	0.739	0.732	0.822	0.76	0.766	0.714	0.719	0.718	0.766	0.825	0.769	0.721	0.776	0.819	0.765	0.839	0.771	0.783	0.727	0.819	0.698	0.765	0.663	0.768	0.723	0.833	0.711	0.779	0.676
98217	0.003	-0.225	-0.304	-0.14	-0.351	-0.027	-0.169	-0.22	-0.348	-0.083	-0.193	-0.014	-0.176	-0.228	-0.381	-0.094	-0.227	-0.119	-0.233	-0.024	0.069	-0.109	-0.117	-0.296	0.002	-0.15	-0.109	0.088	-0.32	-0.115	-0.001	-0.175	-0.249	-0.144	-0.328	-0.164	-0.327	-0.047	-0.188	-0.243	-0.369	-0.102	-0.21	-0.035	-0.196	-0.253	-0.404	-0.115	-0.246
98219	0.822	0.752	0.714	0.806	0.664	0.764	0.649	0.69	0.501	0.656	0.487	0.771	0.68	0.739	0.553	0.701	0.534	0.811	0.725	0.823	0.778	0.688	0.733	0.559	0.692	0.538	0.715	0.78	0.61	0.776	0.733	0.584	0.721	0.836	0.67	0.813	0.621	0.768	0.592	0.641	0.405	0.611	0.4	0.793	0.639	0.707	0.464	0.672	0.453
98264	0.231	0.037	-0.056	0.048	-0.114	0.112	-0.003	-0.069	-0.138	0.008	-0.053	0.191	0.017	0	-0.126	0.072	-0.041	0.133	0.011	0.147	0.205	0.08	0.015	-0.068	0.086	0.012	0.104	0.283	-0.051	0.088	0.154	0.028	-0.003	0.093	-0.094	0.008	-0.114	0.075	-0.037	-0.103	-0.166	-0.023	-0.079	0.154	-0.018	-0.035	-0.156	0.04	-0.069
98268	0.679	0.44	0.386	0.56	0.34	0.549	0.34	0.298	0.082	0.329	0.142	0.609	0.395	0.382	0.127	0.399	0.178	0.628	0.375	0.616	0.596	0.39	0.362	0.123	0.383	0.179	0.445	0.651	0.174	0.448	0.455	0.221	0.316	0.553	0.256	0.462	0.185	0.467	0.223	0.176	-0.032	0.226	0.044	0.545	0.283	0.265	0.004	0.3	0.072
98271	0.661	0.564	0.533	0.612	0.503	0.598	0.483	0.47	0.317	0.464	0.319	0.621	0.52	0.508	0.355	0.501	0.353	0.634	0.528	0.642	0.626	0.517	0.513	0.353	0.504	0.354	0.552	0.646	0.393	0.552	0.541	0.39	0.502	0.604	0.464	0.571	0.419	0.559	0.41	0.398	0.231	0.398	0.239	0.592	0.453	0.439	0.266	0.436	0.271
98274	0.779	0.716	0.696	0.744	0.668	0.699	0.633	0.655	0.552	0.622	0.535	0.726	0.659	0.702	0.584	0.664	0.563	0.771	0.689	0.753	0.706	0.651	0.681	0.582	0.643	0.56	0.677	0.731	0.616	0.728	0.684	0.59	0.694	0.778	0.668	0.749	0.639	0.705	0.609	0.625	0.503	0.598	0.495	0.732	0.635	0.672	0.533	0.64	0.521
98275	0.793	0.673	0.632	0.749	0.585	0.7	0.573	0.582	0.41	0.56	0.417	0.716	0.6	0.637	0.452	0.606	0.451	0.766	0.645	0.783	0.727	0.613	0.636	0.459	0.603	0.459	0.637	0.737	0.502	0.689	0.648	0.495	0.625	0.758	0.576	0.724	0.534	0.68	0.519	0.522	0.336	0.511	0.357	0.71	0.554	0.588	0.384	0.567	0.395
98277	0.822	0.727	0.694	0.811	0.648	0.768	0.636	0.685	0.49	0.649	0.47	0.773	0.659	0.724	0.528	0.687	0.505	0.813	0.709	0.826	0.78	0.673	0.727	0.541	0.686	0.518	0.692	0.779	0.577	0.76	0.718	0.552	0.684	0.824	0.641	0.805	0.604	0.761	0.572	0.625	0.392	0.594	0.38	0.781	0.607	0.679	0.436	0.646	0.419
98278	0.145	-0.127	-0.099	0.106	-0.053	0.161	0.021	0	-0.083	0.075	0.009	0.186	-0.016	0	-0.138	0.073	-0.041	0.137	-0.087	0.109	0.163	-0.004	-0.021	-0.13	0.056	-0.031	-0.042	0.193	-0.188	-0.017	0.058	-0.084	-0.147	0.116	-0.117	0.082	-0.08	0.141	0.003	-0.019	-0.097	0.059	-0.003	0.168	-0.032	-0.017	-0.15	0.059	-0.051
98280	0.914	0.782	0.726	0.878	0.66	0.816	0.649	0.68	0.43	0.648	0.44	0.836	0.69	0.749	0.486	0.706	0.487	0.9	0.739	0.901	0.832	0.698	0.741	0.504	0.696	0.501	0.735	0.845	0.561	0.802	0.748	0.548	0.709	0.894	0.639	0.849	0.578	0.794	0.564	0.593	0.305	0.577	0.337	0.833	0.616	0.677	0.364	0.648	0.385
98281	0.93	0.623	0.536	0.782	0.449	0.724	0.46	0.452	0.161	0.454	0.213	0.79	0.512	0.542	0.186	0.527	0.229	0.858	0.559	0.86	0.786	0.535	0.556	0.239	0.535	0.279	0.588	0.847	0.274	0.65	0.613	0.305	0.482	0.792	0.379	0.692	0.311	0.65	0.325	0.309	0.004	0.338	0.085	0.734	0.379	0.4	0.025	0.412	0.097
98358	0.937	0.913	0.892	0.983	0.85	0.976	0.918	0.959	0.848	0.952	0.84	0.93	0.886	0.938	0.831	0.933	0.825	0.934	0.95	0.987	0.982	0.943	0.987	0.892	0.98	0.885	0.908	0.934	0.872	0.962	0.957	0.866	0.889	0.942	0.861	0.986	0.889	0.979	0.882	0.92	0.786	0.913	0.779	0.938	0.856	0.907	0.775	0.902	0.77
98918	0.757	0.677	0.651	0.75	0.615	0.736	0.64	0.657	0.526	0.652	0.533	0.728	0.643	0.668	0.542	0.66	0.546	0.744	0.675	0.767	0.749	0.669	0.691	0.567	0.681	0.572	0.669	0.738	0.58	0.699	0.686	0.582	0.626	0.718	0.594	0.719	0.584	0.71	0.586	0.605	0.456	0.607	0.471	0.707	0.593	0.617	0.475	0.616	0.487
98413	0.162	0.023	-0.062	0.065	-0.124	0.154	0.036	0	-0.114	0.098	-0.003	0.16	0.039	-0.003	-0.125	0.093	-0.014	0.075	0.013	0.148	0.225	0.106	0.068	-0.054	0.155	0.049	0.112	0.236	-0.059	0.069	0.155	0.043	0.008	0.061	-0.077	0.051	-0.082	0.142	0.023	-0.012	-0.126	0.087	-0.014	0.148	0.025	-0.016	-0.138	0.082	-0.026
98414	0.351	0.004	-0.14	0.078	-0.245	0.144	-0.083	-0.159	-0.312	-0.057	-0.19	0.237	-0.054	-0.087	-0.304	0.004	-0.187	0.184	-0.04	0.247	0.293	0.042	-0.008	-0.208	0.074	-0.097	0.077	0.384	-0.19	0.072	0.142	-0.083	-0.069	0.106	-0.212	-0.002	-0.246	0.074	-0.144	-0.221	-0.367	-0.11	-0.238	0.168	-0.118	-0.15	-0.362	-0.05	-0.237
98417	0.48	0.142	0.009	0.259	-0.082	0.289	0.048	0.03	-0.16	0.096	-0.064	0.359	0.066	0.089	-0.157	0.145	-0.066	0.339	0.11	0.404	0.416	0.161	0.155	-0.075	0.204	0.009	0.186	0.483	-0.064	0.218	0.257	0.016	0.016	0.221	-0.123	0.135	-0.146	0.181	-0.064	-0.069	-0.238	0.012	-0.13	0.255	-0.048	-0.012	-0.24	0.059	-0.136
98420	0.818	0.805	0.802	0.863	0.781	0.835	0.788	0.813	0.714	0.784	0.689	0.806	0.777	0.817	0.726	0.79	0.702	0.831	0.822	0.851	0.822	0.796	0.817	0.734	0.786	0.711	0.782	0.792	0.744	0.818	0.789	0.721	0.812	0.875	0.804	0.899	0.807	0.869	0.779	0.806	0.671	0.777	0.648	0.848	0.778	0.821	0.69	0.793	0.668
98365	0.796	0.411	0.293	0.604	0.194	0.571	0.272	0.243	-0.057	0.278	0.033	0.634	0.303	0.315	-0.059	0.335	0.026	0.679	0.365	0.724	0.67	0.368	0.37	0.03	0.38	0.103	0.404	0.73	0.039	0.45	0.444	0.106	0.209	0.544	0.076	0.449	0.034	0.441	0.091	0.049	-0.256	0.119	-0.128	0.519	0.121	0.121	-0.258	0.174	-0.137
98382	0.677	0.628	0.614	0.676	0.59	0.658	0.582	0.577	0.471	0.563	0.464	0.67	0.599	0.611	0.5	0.596	0.491	0.686	0.616	0.672	0.653	0.599	0.596	0.504	0.58	0.494	0.612	0.66	0.53	0.624	0.607	0.519	0.607	0.683	0.586	0.666	0.563	0.648	0.549	0.542	0.428	0.53	0.423	0.665	0.572	0.582	0.46	0.568	0.453
98383	0.791	0.749	0.73	0.789	0.696	0.742	0.678	0.699	0.584	0.663	0.566	0.75	0.694	0.733	0.611	0.693	0.589	0.796	0.735	0.788	0.739	0.696	0.718	0.618	0.677	0.594	0.71	0.744	0.644	0.748	0.704	0.617	0.734	0.812	0.707	0.804	0.69	0.756	0.659	0.679	0.536	0.647	0.525	0.765	0.675	0.713	0.564	0.677	0.55
98384	0.296	-0.079	-0.181	0.065	-0.23	0.103	-0.141	-0.164	-0.337	-0.088	-0.23	0.207	-0.114	-0.069	-0.331	-0.006	-0.229	0.183	-0.121	0.175	0.199	-0.06	-0.073	-0.268	-0.01	-0.173	-0.026	0.307	-0.254	0.031	0.08	-0.164	-0.179	0.092	-0.276	-0.03	-0.31	0.018	-0.223	-0.241	-0.407	-0.154	-0.289	0.126	-0.198	-0.145	-0.404	-0.072	-0.291
98389	0.189	-0.177	-0.27	-0.056	-0.319	0.038	-0.169	-0.154	-0.305	-0.024	-0.147	0.133	-0.148	-0.09	-0.316	0.025	-0.162	0.062	-0.221	0.069	0.14	-0.1	-0.055	-0.255	0.055	-0.106	-0.07	0.237	-0.254	0.019	0.112	-0.111	-0.214	0.018	-0.307	-0.103	-0.338	0.002	-0.195	-0.192	-0.329	-0.052	-0.165	0.098	-0.177	-0.129	-0.342	-0.005	-0.182
98481	0.019	-0.121	-0.183	-0.098	-0.192	-0.035	-0.126	-0.195	-0.277	-0.104	-0.162	-0.005	-0.102	-0.185	-0.278	-0.1	-0.168	-0.059	-0.158	-0.021	0.029	-0.079	-0.145	-0.25	-0.064	-0.142	-0.052	0.061	-0.246	-0.131	-0.057	-0.143	-0.167	-0.114	-0.23	-0.153	-0.262	-0.083	-0.165	-0.222	-0.296	-0.127	-0.178	-0.053	-0.143	-0.214	-0.298	-0.125	-0.185
98482	0.934	0.879	0.835	0.909	0.773	0.844	0.751	0.782	0.598	0.734	0.58	0.856	0.784	0.821	0.649	0.767	0.623	0.922	0.847	0.926	0.854	0.79	0.834	0.669	0.773	0.638	0.819	0.861	0.718	0.867	0.801	0.679	0.84	0.93	0.782	0.902	0.733	0.839	0.696	0.725	0.506	0.686	0.503	0.863	0.739	0.774	0.558	0.728	0.546
98483	0.759	0.512	0.418	0.618	0.33	0.577	0.367	0.393	0.195	0.391	0.224	0.632	0.405	0.461	0.228	0.447	0.249	0.683	0.47	0.706	0.65	0.45	0.5	0.287	0.479	0.3	0.485	0.696	0.321	0.564	0.532	0.328	0.444	0.63	0.342	0.557	0.295	0.523	0.299	0.324	0.138	0.333	0.175	0.586	0.338	0.396	0.17	0.391	0.2
98484	0.805	0.799	0.776	0.819	0.739	0.788	0.752	0.784	0.69	0.753	0.666	0.779	0.751	0.792	0.699	0.762	0.676	0.807	0.804	0.819	0.786	0.775	0.804	0.734	0.77	0.707	0.771	0.775	0.741	0.809	0.776	0.714	0.788	0.834	0.755	0.837	0.75	0.804	0.723	0.762	0.632	0.732	0.61	0.803	0.729	0.78	0.642	0.75	0.621
98490	0.687	0.64	0.624	0.686	0.597	0.65	0.585	0.6	0.51	0.574	0.498	0.659	0.598	0.624	0.531	0.596	0.517	0.694	0.63	0.683	0.646	0.601	0.615	0.54	0.586	0.524	0.611	0.651	0.56	0.635	0.604	0.541	0.624	0.7	0.601	0.687	0.583	0.651	0.561	0.576	0.469	0.554	0.465	0.663	0.577	0.604	0.493	0.578	0.484
98496	0.943	0.77	0.716	0.912	0.65	0.822	0.631	0.707	0.448	0.652	0.442	0.836	0.661	0.771	0.495	0.704	0.48	0.925	0.74	0.939	0.843	0.679	0.773	0.52	0.702	0.499	0.704	0.848	0.566	0.829	0.749	0.536	0.705	0.922	0.638	0.886	0.589	0.801	0.555	0.625	0.334	0.585	0.349	0.833	0.595	0.703	0.387	0.649	0.391
99092	0.759	0.768	0.764	0.786	0.744	0.758	0.746	0.804	0.74	0.771	0.71	0.74	0.738	0.814	0.752	0.781	0.723	0.766	0.78	0.78	0.751	0.754	0.812	0.76	0.776	0.731	0.744	0.733	0.77	0.819	0.784	0.742	0.783	0.807	0.773	0.822	0.776	0.791	0.747	0.806	0.707	0.772	0.679	0.779	0.746	0.825	0.724	0.79	0.696
98507	0.79	0.401	0.322	0.603	0.255	0.569	0.282	0.265	-0.019	0.299	0.072	0.659	0.334	0.366	-0.006	0.379	0.078	0.71	0.328	0.687	0.638	0.34	0.362	0.035	0.376	0.113	0.398	0.725	0.06	0.471	0.462	0.129	0.239	0.601	0.15	0.475	0.084	0.464	0.141	0.11	-0.168	0.174	-0.048	0.568	0.191	0.212	-0.156	0.253	-0.045
98552	0.805	0.789	0.788	0.841	0.768	0.79	0.743	0.792	0.678	0.747	0.65	0.777	0.746	0.817	0.707	0.769	0.675	0.826	0.789	0.822	0.771	0.746	0.794	0.701	0.746	0.67	0.747	0.757	0.727	0.814	0.764	0.693	0.791	0.864	0.782	0.872	0.77	0.819	0.732	0.774	0.625	0.734	0.607	0.813	0.743	0.808	0.656	0.764	0.633
98615	0.087	0.035	0.033	0.048	0.038	0.076	0.044	-0.03	-0.06	0.02	0	0.104	0.066	-0.008	-0.045	0.036	0.01	0.083	0.004	0.05	0.077	0.042	-0.036	-0.069	0.013	-0.009	0.066	0.106	-0.051	-0.011	0.031	0.002	0.023	0.07	0.021	0.034	-0.009	0.065	0.033	-0.042	-0.071	0.01	-0.008	0.093	0.056	-0.02	-0.056	0.026	0.001
98637	0.886	0.863	0.852	0.901	0.822	0.859	0.803	0.834	0.709	0.794	0.679	0.858	0.815	0.866	0.74	0.825	0.709	0.897	0.855	0.892	0.849	0.816	0.848	0.744	0.805	0.712	0.825	0.845	0.772	0.875	0.832	0.739	0.853	0.934	0.831	0.925	0.808	0.881	0.772	0.8	0.627	0.763	0.603	0.892	0.795	0.847	0.666	0.808	0.64
98735	0.964	0.723	0.644	0.857	0.561	0.795	0.575	0.579	0.325	0.564	0.358	0.849	0.618	0.663	0.358	0.633	0.382	0.919	0.67	0.909	0.834	0.638	0.658	0.406	0.625	0.422	0.682	0.882	0.445	0.742	0.695	0.453	0.607	0.864	0.514	0.783	0.458	0.736	0.466	0.461	0.197	0.47	0.255	0.805	0.511	0.55	0.228	0.543	0.277
98737	0.787	0.625	0.576	0.72	0.523	0.701	0.514	0.523	0.352	0.509	0.348	0.748	0.56	0.588	0.398	0.572	0.39	0.767	0.582	0.749	0.729	0.565	0.579	0.414	0.563	0.406	0.607	0.767	0.458	0.637	0.619	0.447	0.563	0.729	0.505	0.671	0.452	0.652	0.44	0.45	0.281	0.44	0.28	0.71	0.49	0.521	0.327	0.507	0.322
98751	0.794	0.645	0.599	0.739	0.542	0.699	0.539	0.545	0.358	0.525	0.357	0.734	0.571	0.602	0.395	0.576	0.39	0.776	0.614	0.766	0.723	0.584	0.602	0.423	0.576	0.414	0.612	0.75	0.457	0.651	0.621	0.445	0.577	0.746	0.516	0.693	0.475	0.657	0.457	0.464	0.262	0.452	0.271	0.706	0.494	0.53	0.296	0.511	0.3
98787	0.653	0.507	0.478	0.579	0.46	0.569	0.471	0.519	0.433	0.518	0.444	0.61	0.48	0.562	0.439	0.556	0.449	0.624	0.493	0.605	0.591	0.492	0.546	0.456	0.54	0.463	0.504	0.634	0.465	0.593	0.582	0.471	0.493	0.618	0.463	0.572	0.454	0.563	0.46	0.51	0.421	0.511	0.435	0.605	0.469	0.553	0.425	0.549	0.438
98789	0.671	0.675	0.679	0.7	0.673	0.68	0.662	0.66	0.604	0.643	0.592	0.672	0.663	0.676	0.624	0.657	0.61	0.69	0.676	0.682	0.661	0.659	0.654	0.614	0.635	0.6	0.658	0.652	0.63	0.666	0.647	0.616	0.679	0.715	0.68	0.719	0.671	0.698	0.655	0.655	0.577	0.638	0.567	0.696	0.664	0.678	0.6	0.66	0.589
98925	0.781	0.798	0.787	0.813	0.759	0.784	0.765	0.766	0.7	0.736	0.675	0.77	0.764	0.774	0.714	0.745	0.69	0.795	0.804	0.8	0.77	0.779	0.77	0.727	0.738	0.701	0.775	0.755	0.739	0.775	0.744	0.714	0.796	0.82	0.78	0.83	0.776	0.8	0.75	0.751	0.663	0.722	0.639	0.793	0.756	0.767	0.678	0.739	0.655
98922	0.804	0.713	0.679	0.766	0.63	0.726	0.605	0.617	0.451	0.592	0.444	0.761	0.649	0.68	0.498	0.65	0.486	0.802	0.671	0.775	0.733	0.639	0.656	0.505	0.625	0.491	0.679	0.761	0.552	0.713	0.677	0.533	0.668	0.805	0.62	0.751	0.563	0.711	0.541	0.557	0.362	0.538	0.364	0.763	0.594	0.63	0.408	0.604	0.404
98978	0.595	0.319	0.224	0.423	0.155	0.478	0.299	0.305	0.178	0.374	0.265	0.537	0.305	0.36	0.175	0.421	0.263	0.493	0.307	0.525	0.562	0.379	0.389	0.246	0.443	0.325	0.389	0.621	0.248	0.449	0.494	0.328	0.273	0.45	0.178	0.379	0.172	0.442	0.262	0.268	0.145	0.344	0.237	0.502	0.267	0.323	0.14	0.391	0.234
98979	0.367	0.073	-0.005	0.164	-0.046	0.2	0.013	0.023	-0.122	0.095	-0.022	0.277	0.054	0.082	-0.103	0.139	-0.013	0.258	0.016	0.281	0.298	0.075	0.126	-0.072	0.179	0.017	0.118	0.368	-0.047	0.187	0.225	0.032	-0.019	0.164	-0.097	0.062	-0.152	0.116	-0.062	-0.05	-0.172	0.037	-0.062	0.198	-0.023	0.008	-0.156	0.079	-0.055
98982	0.81	0.761	0.749	0.835	0.721	0.782	0.702	0.721	0.575	0.682	0.556	0.768	0.707	0.747	0.606	0.704	0.583	0.819	0.759	0.829	0.775	0.717	0.738	0.608	0.695	0.586	0.719	0.759	0.636	0.759	0.713	0.61	0.736	0.836	0.714	0.838	0.694	0.787	0.66	0.675	0.495	0.643	0.488	0.785	0.678	0.713	0.532	0.677	0.52
98951	0.747	0.727	0.726	0.776	0.712	0.738	0.692	0.759	0.669	0.721	0.643	0.727	0.694	0.769	0.685	0.731	0.657	0.763	0.727	0.761	0.722	0.693	0.756	0.684	0.717	0.656	0.695	0.711	0.698	0.765	0.725	0.669	0.722	0.781	0.715	0.786	0.708	0.746	0.678	0.741	0.634	0.707	0.614	0.743	0.685	0.758	0.649	0.722	0.627
98983	0.805	0.78	0.763	0.81	0.731	0.772	0.707	0.7	0.564	0.67	0.546	0.777	0.732	0.733	0.61	0.701	0.589	0.812	0.759	0.806	0.766	0.725	0.722	0.604	0.688	0.583	0.747	0.768	0.648	0.75	0.715	0.623	0.756	0.829	0.727	0.813	0.687	0.774	0.659	0.651	0.477	0.625	0.467	0.792	0.698	0.694	0.527	0.666	0.513
98986	0.766	0.756	0.748	0.791	0.725	0.763	0.721	0.752	0.649	0.725	0.631	0.755	0.725	0.77	0.671	0.742	0.652	0.782	0.756	0.778	0.748	0.731	0.759	0.68	0.729	0.658	0.731	0.738	0.698	0.771	0.741	0.676	0.745	0.806	0.727	0.804	0.712	0.775	0.691	0.722	0.58	0.698	0.568	0.777	0.706	0.752	0.61	0.726	0.596
98988	0.764	0.741	0.741	0.795	0.727	0.764	0.717	0.78	0.685	0.748	0.659	0.756	0.716	0.798	0.701	0.765	0.676	0.784	0.747	0.775	0.744	0.718	0.776	0.703	0.742	0.675	0.715	0.735	0.717	0.79	0.756	0.689	0.726	0.797	0.719	0.799	0.715	0.767	0.688	0.75	0.632	0.719	0.61	0.767	0.695	0.774	0.648	0.743	0.626
99025	0.772	0.732	0.712	0.761	0.685	0.739	0.671	0.674	0.562	0.654	0.548	0.748	0.691	0.711	0.594	0.689	0.578	0.769	0.715	0.767	0.743	0.694	0.699	0.596	0.675	0.582	0.711	0.75	0.628	0.733	0.708	0.612	0.717	0.785	0.69	0.772	0.666	0.749	0.645	0.646	0.51	0.628	0.501	0.763	0.67	0.687	0.544	0.667	0.532
99033	0.742	0.731	0.731	0.752	0.718	0.732	0.694	0.737	0.653	0.718	0.64	0.742	0.714	0.774	0.688	0.754	0.673	0.76	0.713	0.736	0.716	0.696	0.734	0.669	0.713	0.654	0.713	0.723	0.702	0.767	0.745	0.686	0.738	0.8	0.732	0.784	0.704	0.763	0.688	0.733	0.613	0.715	0.602	0.78	0.715	0.779	0.65	0.759	0.638
99127	0.679	0.652	0.634	0.644	0.61	0.633	0.606	0.633	0.604	0.622	0.594	0.652	0.623	0.651	0.621	0.64	0.61	0.663	0.634	0.659	0.649	0.623	0.652	0.624	0.641	0.613	0.642	0.668	0.642	0.671	0.66	0.631	0.663	0.673	0.644	0.655	0.627	0.644	0.617	0.643	0.614	0.632	0.603	0.662	0.633	0.66	0.63	0.649	0.619
100216	0.193	-0.306	-0.411	0.044	-0.429	0.086	-0.229	-0.247	-0.445	-0.131	-0.29	0.061	-0.316	-0.353	-0.607	-0.233	-0.441	0.029	-0.242	0.189	0.205	-0.156	-0.132	-0.415	-0.039	-0.267	-0.227	0.2	-0.565	-0.213	-0.12	-0.409	-0.51	-0.206	-0.609	-0.17	-0.508	-0.096	-0.379	-0.398	-0.544	-0.255	-0.371	-0.142	-0.485	-0.528	-0.72	-0.379	-0.536
101168	0.014	-0.423	-0.484	-0.202	-0.461	-0.104	-0.307	-0.25	-0.332	-0.118	-0.175	-0.042	-0.334	-0.268	-0.397	-0.139	-0.234	-0.12	-0.415	-0.082	-0.01	-0.275	-0.2	-0.349	-0.084	-0.195	-0.291	0.065	-0.408	-0.204	-0.092	-0.249	-0.516	-0.257	-0.565	-0.331	-0.535	-0.21	-0.367	-0.317	-0.358	-0.172	-0.199	-0.155	-0.402	-0.344	-0.429	-0.201	-0.262
110849	0.098	-0.082	-0.03	0.136	0.038	0.208	0.082	0.031	-0.022	0.122	0.074	0.204	0.056	-0.02	-0.093	0.077	0.012	0.134	-0.056	0.097	0.168	0.03	-0.031	-0.093	0.065	0.01	0.003	0.167	-0.168	-0.084	0.017	-0.057	-0.165	0.035	-0.105	0.043	-0.072	0.126	0.022	-0.024	-0.054	0.075	0.047	0.116	-0.011	-0.079	-0.125	0.025	-0.016
111814	0.015	-0.06	0.004	0.092	0.078	0.203	0.152	0.089	0.074	0.193	0.177	0.186	0.125	0.051	0.028	0.163	0.14	0.072	-0.029	0.034	0.155	0.098	0.024	0.005	0.141	0.123	0.071	0.138	-0.044	-0.016	0.108	0.082	-0.048	0.083	0.018	0.103	0.049	0.214	0.164	0.098	0.085	0.201	0.186	0.197	0.138	0.06	0.04	0.17	0.15
81388	0.415	0.081	-0.002	0.234	-0.038	0.274	0.043	0.046	-0.121	0.133	0	0.319	0.078	0.07	-0.116	0.149	0.002	0.291	0.029	0.359	0.374	0.105	0.148	-0.086	0.213	0.028	0.144	0.418	-0.072	0.178	0.234	0.035	0.022	0.222	-0.061	0.164	-0.104	0.218	0	0.023	-0.135	0.116	-0.009	0.263	0.031	0.044	-0.133	0.129	-0.01
82862	0.176	-0.175	-0.236	-0.019	-0.231	0.057	-0.148	-0.205	-0.348	-0.08	-0.196	0.094	-0.134	-0.196	-0.366	-0.079	-0.219	0.032	-0.213	0.117	0.166	-0.107	-0.119	-0.361	-0.013	-0.207	-0.083	0.212	-0.369	-0.097	-0.001	-0.222	-0.241	-0.052	-0.292	-0.098	-0.311	-0.007	-0.185	-0.243	-0.37	-0.109	-0.212	0.026	-0.178	-0.235	-0.39	-0.109	-0.236
83630	0.162	0.142	0.158	0.175	0.189	0.275	0.271	0.205	0.217	0.308	0.316	0.265	0.258	0.193	0.201	0.296	0.302	0.168	0.152	0.166	0.267	0.256	0.184	0.19	0.292	0.295	0.243	0.259	0.174	0.173	0.281	0.281	0.124	0.148	0.142	0.156	0.155	0.259	0.259	0.203	0.219	0.306	0.317	0.247	0.244	0.19	0.203	0.293	0.303
83645	0.828	0.539	0.487	0.709	0.442	0.756	0.529	0.459	0.265	0.534	0.365	0.806	0.561	0.485	0.26	0.56	0.363	0.764	0.494	0.766	0.803	0.563	0.5	0.279	0.569	0.377	0.602	0.86	0.282	0.536	0.603	0.381	0.452	0.695	0.404	0.644	0.375	0.707	0.468	0.397	0.215	0.486	0.326	0.752	0.493	0.416	0.205	0.505	0.319
83862	0.453	0.118	0.006	0.258	-0.06	0.31	0.051	-0.085	-0.278	0.034	-0.127	0.36	0.09	-0.061	-0.284	0.05	-0.136	0.321	0.061	0.39	0.417	0.141	0.03	-0.218	0.126	-0.076	0.185	0.468	-0.214	0.064	0.15	-0.077	-0.011	0.182	-0.122	0.118	-0.168	0.194	-0.05	-0.182	-0.333	-0.044	-0.171	0.244	-0.016	-0.164	-0.346	-0.034	-0.186
83889	0.352	0.055	-0.004	0.274	-0.019	0.315	0.14	0.116	-0.011	0.196	0.098	0.283	0.084	0.047	-0.098	0.137	0.024	0.24	0.104	0.368	0.387	0.179	0.175	-0.008	0.24	0.101	0.132	0.369	-0.09	0.122	0.193	0.03	-0.023	0.159	-0.077	0.189	-0.021	0.249	0.08	0.059	-0.054	0.152	0.065	0.22	0.028	-0.004	-0.147	0.098	-0.013
84653	0.289	0.047	-0.017	0.15	-0.042	0.186	0.035	0.069	-0.01	0.124	0.054	0.209	0.029	0.055	-0.049	0.108	0.015	0.178	0.037	0.25	0.274	0.08	0.14	0.009	0.186	0.067	0.084	0.307	-0.022	0.139	0.182	0.036	-0.053	0.069	-0.118	0.048	-0.107	0.097	-0.043	0.009	-0.052	0.073	0.019	0.111	-0.061	-0.015	-0.098	0.048	-0.028
84768	0.565	0.231	0.147	0.419	0.099	0.441	0.195	0.194	-0.02	0.267	0.096	0.475	0.213	0.204	-0.034	0.272	0.08	0.464	0.197	0.519	0.517	0.258	0.286	0.02	0.337	0.128	0.282	0.554	0.014	0.304	0.349	0.119	0.085	0.323	-0.002	0.281	-0.023	0.331	0.081	0.079	-0.103	0.178	0.03	0.362	0.092	0.079	-0.127	0.174	0.007
85986	0.168	-0.072	-0.122	0.087	-0.125	0.151	0.015	0.049	-0.04	0.131	0.06	0.13	-0.03	0.001	-0.103	0.087	0.001	0.07	-0.037	0.174	0.222	0.05	0.107	-0.031	0.179	0.067	0.013	0.211	-0.089	0.071	0.145	0.013	-0.125	-0.006	-0.175	0.016	-0.136	0.092	-0.034	0.005	-0.072	0.096	0.032	0.066	-0.076	-0.039	-0.137	0.053	-0.029
86647	0.069	-0.064	-0.096	0.069	-0.09	0.188	0.124	-0.024	-0.038	0.11	0.097	0.123	0.048	-0.132	-0.151	0.022	0.007	-0.008	0.02	0.133	0.24	0.144	-0.008	-0.054	0.125	0.086	0.073	0.186	-0.168	-0.11	0.041	-0.006	-0.134	-0.087	-0.158	-0.004	-0.063	0.13	0.079	-0.07	-0.071	0.075	0.072	0.059	-0.001	-0.182	-0.186	-0.016	-0.02
87220	0.651	0.387	0.356	0.554	0.336	0.535	0.373	0.308	0.207	0.33	0.249	0.579	0.364	0.313	0.157	0.331	0.203	0.605	0.388	0.592	0.568	0.393	0.324	0.204	0.342	0.246	0.389	0.618	0.158	0.337	0.35	0.202	0.314	0.541	0.287	0.494	0.303	0.485	0.323	0.253	0.169	0.286	0.219	0.524	0.306	0.249	0.112	0.278	0.167
88942	0.351	0.036	-0.022	0.273	-0.038	0.32	0.113	0.04	-0.078	0.132	0.037	0.303	0.063	-0.024	-0.175	0.073	-0.049	0.258	0.077	0.355	0.386	0.15	0.084	-0.075	0.167	0.036	0.108	0.379	-0.167	0.031	0.117	-0.047	-0.1	0.117	-0.153	0.145	-0.088	0.214	0.018	-0.047	-0.146	0.064	-0.016	0.184	-0.045	-0.123	-0.254	-0.007	-0.112
90128	0.386	0.324	0.304	0.327	0.291	0.338	0.296	0.289	0.246	0.309	0.273	0.361	0.316	0.312	0.265	0.327	0.287	0.355	0.297	0.358	0.366	0.312	0.318	0.262	0.335	0.286	0.334	0.389	0.282	0.343	0.354	0.301	0.304	0.334	0.284	0.305	0.258	0.32	0.279	0.27	0.231	0.294	0.26	0.343	0.299	0.292	0.248	0.311	0.273
89364	0.718	0.617	0.574	0.678	0.529	0.646	0.521	0.52	0.321	0.512	0.344	0.664	0.559	0.564	0.369	0.549	0.384	0.697	0.577	0.705	0.668	0.56	0.574	0.374	0.556	0.388	0.594	0.681	0.424	0.614	0.59	0.43	0.553	0.676	0.5	0.642	0.444	0.616	0.447	0.444	0.219	0.448	0.259	0.647	0.494	0.494	0.266	0.49	0.296
89365	0.856	0.704	0.652	0.8	0.601	0.762	0.614	0.608	0.455	0.592	0.462	0.778	0.632	0.658	0.484	0.635	0.485	0.818	0.687	0.845	0.802	0.663	0.667	0.514	0.643	0.512	0.677	0.812	0.542	0.715	0.684	0.535	0.629	0.773	0.572	0.742	0.543	0.711	0.537	0.535	0.382	0.53	0.4	0.738	0.562	0.593	0.413	0.579	0.426
89366	0.532	0.178	0.093	0.315	0.041	0.362	0.151	0.186	0.076	0.258	0.159	0.432	0.164	0.238	0.075	0.3	0.157	0.4	0.153	0.447	0.47	0.219	0.288	0.125	0.34	0.202	0.237	0.541	0.131	0.347	0.388	0.205	0.113	0.296	0.032	0.211	0.015	0.276	0.102	0.126	0.039	0.209	0.13	0.345	0.114	0.175	0.037	0.248	0.126
89369	0.927	0.82	0.775	0.9	0.707	0.835	0.691	0.735	0.494	0.692	0.487	0.846	0.725	0.797	0.55	0.747	0.533	0.91	0.787	0.926	0.853	0.737	0.8	0.563	0.743	0.548	0.768	0.858	0.621	0.855	0.792	0.597	0.764	0.915	0.705	0.883	0.653	0.821	0.62	0.654	0.37	0.626	0.385	0.852	0.665	0.732	0.431	0.693	0.434
89370	0.818	0.65	0.585	0.747	0.512	0.701	0.525	0.499	0.264	0.489	0.289	0.728	0.56	0.571	0.313	0.55	0.329	0.776	0.617	0.798	0.745	0.587	0.582	0.345	0.559	0.357	0.616	0.765	0.394	0.649	0.616	0.398	0.559	0.737	0.48	0.686	0.428	0.649	0.424	0.38	0.124	0.387	0.17	0.695	0.469	0.463	0.177	0.458	0.213
89381	0.838	0.838	0.835	0.881	0.825	0.836	0.804	0.883	0.794	0.836	0.754	0.808	0.793	0.885	0.806	0.839	0.766	0.847	0.855	0.873	0.828	0.81	0.896	0.819	0.845	0.776	0.797	0.798	0.828	0.893	0.845	0.786	0.844	0.879	0.836	0.909	0.843	0.862	0.8	0.874	0.753	0.829	0.719	0.837	0.795	0.883	0.772	0.838	0.737
89383	0.839	0.597	0.524	0.728	0.455	0.669	0.447	0.459	0.222	0.451	0.262	0.722	0.5	0.541	0.27	0.517	0.297	0.789	0.534	0.789	0.716	0.508	0.538	0.282	0.512	0.309	0.56	0.761	0.336	0.618	0.577	0.349	0.49	0.733	0.408	0.649	0.333	0.604	0.345	0.359	0.117	0.371	0.178	0.675	0.404	0.447	0.167	0.441	0.214
89386	0.846	0.522	0.419	0.697	0.325	0.677	0.411	0.498	0.296	0.504	0.325	0.728	0.426	0.566	0.311	0.562	0.336	0.755	0.505	0.798	0.761	0.505	0.609	0.395	0.597	0.412	0.519	0.804	0.412	0.674	0.652	0.425	0.444	0.692	0.335	0.626	0.315	0.614	0.337	0.436	0.232	0.45	0.27	0.672	0.353	0.506	0.245	0.511	0.28
89547	1.023	0.816	0.767	0.973	0.702	0.911	0.695	0.717	0.499	0.687	0.499	0.945	0.73	0.786	0.541	0.748	0.535	1.008	0.779	0.998	0.927	0.741	0.773	0.556	0.73	0.549	0.774	0.953	0.6	0.836	0.786	0.586	0.742	0.972	0.684	0.924	0.638	0.87	0.619	0.65	0.425	0.633	0.439	0.915	0.659	0.725	0.467	0.698	0.473
89424	0.498	0.288	0.206	0.346	0.152	0.343	0.192	0.283	0.175	0.287	0.179	0.392	0.202	0.326	0.183	0.327	0.186	0.396	0.272	0.448	0.44	0.268	0.375	0.238	0.374	0.24	0.283	0.489	0.251	0.422	0.418	0.252	0.257	0.366	0.177	0.315	0.166	0.314	0.165	0.261	0.162	0.267	0.167	0.362	0.174	0.304	0.169	0.307	0.173
89449	0.63	0.273	0.143	0.416	0.031	0.425	0.168	0.17	-0.024	0.222	0.055	0.499	0.182	0.237	-0.026	0.276	0.049	0.502	0.247	0.55	0.537	0.275	0.306	0.085	0.334	0.147	0.295	0.607	0.091	0.375	0.392	0.148	0.189	0.425	0.054	0.335	0.035	0.356	0.095	0.092	-0.096	0.157	-0.002	0.432	0.107	0.157	-0.101	0.21	-0.012
89600	0.804	0.723	0.695	0.784	0.656	0.743	0.645	0.692	0.541	0.658	0.521	0.748	0.662	0.731	0.573	0.695	0.55	0.786	0.71	0.806	0.762	0.676	0.736	0.586	0.696	0.563	0.69	0.763	0.618	0.772	0.73	0.592	0.696	0.799	0.658	0.785	0.631	0.744	0.602	0.646	0.469	0.616	0.456	0.759	0.628	0.695	0.503	0.661	0.486
89601	0.404	0.236	0.185	0.317	0.149	0.36	0.23	0.295	0.162	0.345	0.227	0.374	0.24	0.309	0.172	0.357	0.235	0.334	0.221	0.387	0.418	0.273	0.361	0.205	0.4	0.265	0.285	0.432	0.216	0.377	0.412	0.274	0.222	0.322	0.172	0.304	0.159	0.35	0.219	0.282	0.151	0.336	0.219	0.364	0.229	0.297	0.16	0.348	0.226
89628	0.849	0.779	0.733	0.832	0.674	0.759	0.667	0.701	0.524	0.651	0.509	0.76	0.68	0.744	0.56	0.688	0.538	0.83	0.77	0.857	0.777	0.709	0.754	0.591	0.692	0.564	0.719	0.773	0.626	0.792	0.724	0.592	0.735	0.836	0.677	0.821	0.648	0.751	0.609	0.635	0.422	0.599	0.426	0.766	0.634	0.693	0.463	0.646	0.459
89631	0.76	0.643	0.6	0.71	0.552	0.677	0.548	0.559	0.389	0.537	0.379	0.698	0.573	0.6	0.426	0.576	0.413	0.731	0.623	0.747	0.708	0.594	0.614	0.44	0.585	0.427	0.615	0.723	0.477	0.652	0.621	0.462	0.584	0.708	0.534	0.671	0.498	0.639	0.475	0.486	0.302	0.471	0.299	0.676	0.51	0.536	0.343	0.517	0.336
89632	0.363	0.12	0.019	0.177	-0.033	0.227	0.044	-0.027	-0.166	0.072	-0.042	0.275	0.088	0.003	-0.152	0.093	-0.036	0.238	0.058	0.303	0.329	0.125	0.07	-0.113	0.149	0.001	0.173	0.377	-0.09	0.107	0.176	0.015	0.016	0.128	-0.085	0.063	-0.143	0.135	-0.038	-0.087	-0.21	0.026	-0.076	0.185	0.004	-0.059	-0.2	0.044	-0.073
89633	0.731	0.712	0.701	0.732	0.671	0.705	0.657	0.676	0.583	0.649	0.559	0.712	0.673	0.711	0.615	0.684	0.589	0.737	0.7	0.73	0.703	0.67	0.693	0.613	0.665	0.588	0.684	0.707	0.644	0.725	0.697	0.617	0.701	0.756	0.682	0.741	0.658	0.712	0.629	0.648	0.528	0.622	0.508	0.729	0.654	0.691	0.561	0.664	0.538
89635	0.609	0.429	0.381	0.512	0.343	0.489	0.356	0.37	0.25	0.377	0.279	0.524	0.378	0.395	0.254	0.395	0.279	0.556	0.395	0.564	0.53	0.391	0.422	0.283	0.418	0.305	0.416	0.567	0.293	0.452	0.441	0.31	0.357	0.491	0.307	0.45	0.285	0.437	0.3	0.315	0.206	0.333	0.243	0.47	0.315	0.334	0.203	0.346	0.237
89734	0.29	0.003	-0.061	0.114	-0.082	0.186	-0.029	0.022	-0.142	0.115	-0.029	0.254	0.026	0.065	-0.121	0.15	-0.014	0.196	-0.071	0.207	0.262	0.019	0.094	-0.116	0.174	-0.008	0.079	0.331	-0.086	0.144	0.214	0.015	-0.061	0.121	-0.12	0.04	-0.185	0.123	-0.077	-0.038	-0.184	0.066	-0.064	0.19	-0.025	0.002	-0.167	0.097	-0.052
89754	0.91	0.833	0.815	0.921	0.784	0.851	0.751	0.834	0.657	0.778	0.632	0.855	0.768	0.876	0.69	0.816	0.661	0.922	0.818	0.913	0.841	0.766	0.85	0.693	0.788	0.66	0.781	0.842	0.725	0.887	0.822	0.689	0.815	0.951	0.79	0.938	0.764	0.869	0.724	0.803	0.6	0.754	0.585	0.882	0.748	0.856	0.634	0.801	0.615
89765	0.799	0.776	0.747	0.81	0.702	0.775	0.722	0.755	0.648	0.722	0.622	0.763	0.72	0.774	0.665	0.741	0.64	0.793	0.788	0.82	0.782	0.755	0.791	0.702	0.752	0.672	0.747	0.765	0.715	0.803	0.765	0.687	0.764	0.813	0.724	0.818	0.72	0.783	0.69	0.721	0.584	0.69	0.562	0.781	0.697	0.75	0.605	0.719	0.583
89812	0.954	0.673	0.595	0.853	0.512	0.783	0.504	0.56	0.22	0.536	0.251	0.84	0.563	0.661	0.288	0.621	0.306	0.916	0.611	0.905	0.825	0.575	0.656	0.316	0.614	0.33	0.629	0.87	0.383	0.746	0.691	0.385	0.542	0.84	0.449	0.755	0.37	0.699	0.37	0.418	0.074	0.418	0.129	0.774	0.436	0.53	0.14	0.51	0.18
89818	0.786	0.743	0.721	0.802	0.681	0.791	0.709	0.746	0.618	0.732	0.604	0.776	0.709	0.762	0.635	0.75	0.622	0.784	0.75	0.808	0.795	0.736	0.775	0.664	0.759	0.65	0.732	0.777	0.678	0.786	0.773	0.665	0.73	0.797	0.7	0.809	0.695	0.797	0.679	0.714	0.563	0.7	0.55	0.788	0.687	0.738	0.586	0.726	0.573
89819	1.016	0.856	0.818	0.989	0.761	0.922	0.738	0.796	0.544	0.754	0.538	0.946	0.774	0.874	0.601	0.823	0.587	1.013	0.821	1.001	0.927	0.776	0.845	0.606	0.791	0.59	0.808	0.944	0.662	0.915	0.854	0.64	0.79	1.011	0.738	0.963	0.686	0.902	0.661	0.71	0.425	0.683	0.437	0.947	0.707	0.801	0.485	0.762	0.489
89855	0.911	0.786	0.742	0.893	0.686	0.847	0.69	0.746	0.533	0.712	0.519	0.85	0.708	0.791	0.567	0.754	0.55	0.893	0.772	0.918	0.866	0.735	0.799	0.593	0.756	0.573	0.749	0.863	0.627	0.838	0.793	0.604	0.741	0.904	0.686	0.886	0.656	0.841	0.628	0.687	0.437	0.66	0.434	0.86	0.656	0.745	0.475	0.713	0.467
89856	0.738	0.544	0.5	0.661	0.454	0.639	0.464	0.402	0.215	0.418	0.262	0.676	0.497	0.462	0.242	0.468	0.282	0.704	0.505	0.698	0.671	0.502	0.443	0.253	0.452	0.293	0.535	0.706	0.283	0.505	0.505	0.316	0.472	0.671	0.422	0.615	0.372	0.601	0.392	0.321	0.132	0.352	0.195	0.65	0.432	0.388	0.16	0.407	0.215
89859	0.822	0.541	0.463	0.705	0.387	0.66	0.409	0.4	0.119	0.41	0.177	0.71	0.45	0.475	0.147	0.471	0.195	0.762	0.493	0.775	0.716	0.48	0.5	0.195	0.489	0.241	0.519	0.757	0.229	0.573	0.549	0.265	0.406	0.688	0.312	0.606	0.254	0.577	0.277	0.261	-0.032	0.296	0.053	0.647	0.322	0.34	-0.008	0.36	0.068
89861	0.637	0.557	0.543	0.611	0.528	0.586	0.504	0.517	0.407	0.505	0.412	0.599	0.528	0.558	0.446	0.541	0.445	0.625	0.531	0.625	0.598	0.517	0.534	0.424	0.52	0.426	0.54	0.609	0.462	0.574	0.555	0.458	0.534	0.626	0.518	0.601	0.482	0.578	0.474	0.487	0.362	0.48	0.374	0.6	0.506	0.537	0.404	0.523	0.409
89865	0.725	0.515	0.439	0.618	0.371	0.604	0.414	0.462	0.261	0.469	0.295	0.647	0.447	0.529	0.293	0.527	0.321	0.667	0.481	0.685	0.66	0.483	0.552	0.341	0.545	0.364	0.513	0.695	0.375	0.615	0.6	0.393	0.46	0.634	0.376	0.576	0.336	0.568	0.358	0.404	0.194	0.42	0.238	0.619	0.392	0.474	0.223	0.481	0.262
89868	0.884	0.725	0.659	0.818	0.583	0.777	0.585	0.643	0.363	0.616	0.355	0.812	0.631	0.712	0.429	0.681	0.416	0.851	0.686	0.862	0.816	0.654	0.732	0.458	0.695	0.443	0.693	0.84	0.522	0.792	0.752	0.503	0.632	0.818	0.548	0.757	0.484	0.721	0.465	0.519	0.205	0.502	0.21	0.78	0.526	0.604	0.278	0.581	0.276
89857	0.878	0.829	0.804	0.903	0.759	0.85	0.738	0.81	0.601	0.76	0.572	0.846	0.762	0.85	0.65	0.799	0.617	0.895	0.81	0.89	0.837	0.764	0.829	0.655	0.776	0.62	0.784	0.829	0.701	0.862	0.807	0.663	0.807	0.935	0.768	0.924	0.727	0.868	0.686	0.769	0.503	0.723	0.482	0.881	0.727	0.829	0.561	0.779	0.535
89873	0.782	0.734	0.71	0.793	0.672	0.743	0.665	0.725	0.571	0.684	0.555	0.737	0.675	0.75	0.596	0.707	0.577	0.784	0.726	0.794	0.742	0.688	0.75	0.613	0.703	0.591	0.696	0.733	0.637	0.772	0.723	0.612	0.726	0.823	0.692	0.823	0.673	0.771	0.645	0.708	0.51	0.671	0.505	0.772	0.662	0.743	0.537	0.703	0.528
89930	0.744	0.438	0.359	0.613	0.292	0.579	0.341	0.298	0.082	0.316	0.14	0.637	0.361	0.357	0.065	0.364	0.122	0.678	0.407	0.679	0.636	0.403	0.364	0.135	0.369	0.182	0.427	0.694	0.128	0.431	0.425	0.172	0.28	0.569	0.195	0.492	0.175	0.476	0.208	0.157	-0.051	0.198	0.031	0.542	0.222	0.21	-0.069	0.239	0.011
89931	0.034	-0.255	-0.257	-0.007	-0.211	0.094	-0.041	-0.007	-0.09	0.099	0.02	0.073	-0.133	-0.085	-0.203	0.033	-0.076	-0.029	-0.158	0.042	0.135	-0.038	0.018	-0.117	0.12	0.005	-0.125	0.126	-0.229	-0.05	0.063	-0.09	-0.294	-0.067	-0.292	-0.046	-0.188	0.063	-0.069	-0.038	-0.116	0.075	0	0.042	-0.162	-0.117	-0.228	0.008	-0.097
89932	0.753	0.745	0.73	0.784	0.699	0.748	0.695	0.71	0.594	0.678	0.573	0.734	0.701	0.725	0.62	0.694	0.598	0.765	0.746	0.775	0.739	0.712	0.724	0.629	0.689	0.604	0.713	0.722	0.652	0.734	0.7	0.626	0.746	0.804	0.722	0.815	0.707	0.775	0.675	0.696	0.539	0.665	0.522	0.769	0.692	0.723	0.572	0.691	0.553
90357	0.839	0.784	0.754	0.851	0.705	0.808	0.713	0.73	0.565	0.694	0.545	0.804	0.723	0.769	0.598	0.731	0.577	0.844	0.782	0.852	0.806	0.745	0.771	0.63	0.729	0.603	0.748	0.796	0.659	0.801	0.757	0.631	0.754	0.856	0.712	0.847	0.69	0.804	0.66	0.669	0.47	0.639	0.457	0.814	0.682	0.722	0.508	0.688	0.494
90364	0.329	0.068	-0.051	0.148	-0.132	0.199	0.016	0.065	-0.104	0.141	0.001	0.221	0.027	0.07	-0.117	0.142	-0.013	0.177	0.044	0.297	0.322	0.109	0.19	-0.023	0.242	0.065	0.125	0.347	-0.027	0.204	0.251	0.059	0.004	0.112	-0.116	0.084	-0.13	0.147	-0.035	0.021	-0.138	0.106	-0.027	0.167	-0.028	0.024	-0.153	0.106	-0.042
90363	0.969	0.88	0.838	0.917	0.786	0.857	0.752	0.814	0.625	0.768	0.608	0.879	0.79	0.885	0.684	0.83	0.659	0.941	0.837	0.948	0.884	0.789	0.861	0.675	0.809	0.651	0.827	0.903	0.736	0.931	0.871	0.704	0.826	0.95	0.775	0.908	0.72	0.852	0.691	0.743	0.515	0.71	0.516	0.89	0.739	0.828	0.573	0.784	0.566
90411	0.754	0.494	0.421	0.642	0.358	0.599	0.379	0.412	0.165	0.416	0.217	0.652	0.416	0.479	0.189	0.469	0.234	0.704	0.447	0.699	0.644	0.437	0.49	0.23	0.477	0.267	0.475	0.691	0.259	0.556	0.53	0.289	0.377	0.644	0.29	0.564	0.241	0.534	0.267	0.303	0.039	0.327	0.115	0.601	0.305	0.373	0.063	0.382	0.13
90478	0.908	0.808	0.773	0.868	0.721	0.792	0.693	0.777	0.636	0.715	0.599	0.822	0.715	0.818	0.665	0.751	0.624	0.902	0.786	0.881	0.8	0.724	0.815	0.687	0.744	0.641	0.744	0.825	0.716	0.851	0.776	0.665	0.775	0.895	0.731	0.855	0.704	0.782	0.656	0.738	0.581	0.684	0.553	0.817	0.68	0.782	0.61	0.722	0.578
90497	0.745	0.704	0.689	0.752	0.66	0.722	0.654	0.659	0.56	0.637	0.55	0.726	0.667	0.688	0.587	0.664	0.574	0.755	0.694	0.746	0.715	0.669	0.673	0.592	0.648	0.577	0.679	0.716	0.616	0.697	0.671	0.599	0.685	0.759	0.663	0.749	0.644	0.72	0.625	0.637	0.523	0.618	0.518	0.73	0.643	0.672	0.552	0.65	0.544
90656	0.877	0.755	0.723	0.817	0.681	0.769	0.639	0.65	0.442	0.628	0.454	0.801	0.689	0.735	0.511	0.702	0.513	0.853	0.699	0.846	0.793	0.667	0.695	0.481	0.666	0.487	0.716	0.823	0.554	0.78	0.74	0.549	0.695	0.851	0.658	0.795	0.587	0.753	0.576	0.57	0.335	0.564	0.367	0.803	0.637	0.67	0.404	0.65	0.424
90657	0.703	0.635	0.62	0.679	0.597	0.652	0.572	0.589	0.471	0.567	0.46	0.667	0.596	0.629	0.505	0.604	0.49	0.695	0.611	0.69	0.662	0.587	0.612	0.494	0.588	0.48	0.61	0.676	0.528	0.652	0.625	0.511	0.608	0.706	0.588	0.68	0.555	0.652	0.535	0.548	0.406	0.529	0.401	0.677	0.566	0.599	0.442	0.576	0.433
90661	0.768	0.602	0.55	0.697	0.495	0.658	0.491	0.502	0.317	0.491	0.336	0.691	0.531	0.555	0.349	0.536	0.362	0.735	0.555	0.736	0.691	0.536	0.551	0.357	0.532	0.369	0.576	0.719	0.394	0.605	0.577	0.399	0.544	0.721	0.487	0.669	0.434	0.634	0.432	0.453	0.259	0.451	0.288	0.68	0.477	0.511	0.293	0.499	0.315
90663	0.893	0.72	0.68	0.847	0.626	0.784	0.607	0.613	0.394	0.585	0.4	0.81	0.639	0.677	0.438	0.639	0.435	0.877	0.686	0.872	0.805	0.645	0.669	0.448	0.632	0.445	0.674	0.824	0.491	0.727	0.681	0.48	0.645	0.859	0.592	0.807	0.544	0.751	0.523	0.524	0.279	0.511	0.303	0.796	0.564	0.599	0.327	0.574	0.342
90664	0.73	0.69	0.675	0.732	0.647	0.685	0.625	0.684	0.575	0.645	0.554	0.685	0.637	0.712	0.603	0.67	0.578	0.731	0.679	0.735	0.685	0.641	0.706	0.605	0.661	0.58	0.651	0.683	0.632	0.73	0.682	0.603	0.677	0.75	0.654	0.74	0.631	0.692	0.601	0.657	0.523	0.624	0.512	0.702	0.621	0.696	0.554	0.657	0.538
90666	0.705	0.653	0.635	0.699	0.611	0.67	0.598	0.601	0.48	0.583	0.476	0.669	0.613	0.62	0.511	0.599	0.503	0.698	0.64	0.71	0.677	0.618	0.627	0.507	0.604	0.502	0.63	0.674	0.537	0.642	0.617	0.527	0.62	0.692	0.598	0.686	0.572	0.659	0.557	0.56	0.417	0.548	0.421	0.665	0.58	0.586	0.454	0.57	0.453
90685	0.713	0.632	0.607	0.685	0.575	0.659	0.574	0.545	0.442	0.532	0.44	0.667	0.587	0.582	0.472	0.565	0.466	0.692	0.621	0.71	0.682	0.599	0.579	0.474	0.562	0.468	0.61	0.686	0.503	0.614	0.594	0.494	0.598	0.681	0.569	0.662	0.546	0.638	0.532	0.502	0.396	0.493	0.399	0.656	0.553	0.545	0.427	0.532	0.426
90713	0.906	0.505	0.404	0.745	0.315	0.681	0.328	0.384	0.057	0.381	0.106	0.753	0.385	0.478	0.098	0.458	0.136	0.826	0.438	0.839	0.759	0.416	0.501	0.14	0.477	0.176	0.473	0.819	0.187	0.592	0.551	0.211	0.353	0.727	0.242	0.623	0.163	0.576	0.179	0.242	-0.07	0.263	-0.001	0.667	0.243	0.347	-0.028	0.348	0.029
90716	0.683	0.335	0.295	0.547	0.271	0.494	0.205	0.27	0.055	0.251	0.064	0.579	0.261	0.353	0.093	0.324	0.094	0.636	0.268	0.597	0.54	0.236	0.31	0.067	0.285	0.071	0.296	0.623	0.111	0.397	0.363	0.106	0.247	0.576	0.21	0.474	0.139	0.423	0.119	0.201	-0.009	0.187	0.006	0.52	0.181	0.291	0.026	0.266	0.033
90826	0.921	0.714	0.638	0.835	0.559	0.786	0.589	0.653	0.424	0.632	0.438	0.815	0.618	0.709	0.458	0.679	0.466	0.869	0.681	0.895	0.834	0.654	0.736	0.502	0.699	0.503	0.682	0.856	0.538	0.788	0.743	0.533	0.628	0.828	0.542	0.782	0.503	0.743	0.504	0.57	0.33	0.564	0.358	0.782	0.538	0.633	0.363	0.617	0.386
90828	0.826	0.538	0.443	0.686	0.356	0.678	0.421	0.403	0.137	0.433	0.2	0.732	0.462	0.48	0.172	0.499	0.229	0.749	0.493	0.775	0.752	0.507	0.519	0.232	0.53	0.283	0.545	0.796	0.27	0.591	0.591	0.315	0.442	0.685	0.336	0.608	0.283	0.613	0.326	0.308	0.044	0.353	0.121	0.679	0.371	0.389	0.076	0.421	0.147
90829	0.026	-0.071	-0.15	-0.076	-0.193	-0.027	-0.1	-0.11	-0.179	-0.049	-0.108	-0.016	-0.093	-0.099	-0.175	-0.041	-0.106	-0.062	-0.084	0.01	0.05	-0.032	-0.037	-0.119	0.016	-0.055	-0.022	0.064	-0.111	-0.024	0.026	-0.049	-0.079	-0.072	-0.158	-0.086	-0.168	-0.036	-0.107	-0.118	-0.185	-0.056	-0.113	-0.024	-0.1	-0.107	-0.18	-0.048	-0.111
90858	0.868	0.752	0.715	0.856	0.666	0.792	0.651	0.685	0.48	0.645	0.472	0.791	0.671	0.732	0.522	0.685	0.507	0.853	0.734	0.878	0.809	0.689	0.73	0.53	0.681	0.516	0.705	0.803	0.572	0.772	0.718	0.551	0.702	0.858	0.655	0.842	0.619	0.781	0.589	0.621	0.385	0.592	0.393	0.797	0.621	0.681	0.432	0.643	0.431
90868	0.982	0.832	0.785	0.976	0.72	0.912	0.699	0.819	0.502	0.764	0.474	0.916	0.737	0.887	0.573	0.831	0.54	0.974	0.805	0.994	0.926	0.752	0.883	0.585	0.819	0.551	0.782	0.922	0.651	0.939	0.875	0.613	0.76	0.977	0.696	0.951	0.635	0.887	0.593	0.713	0.346	0.668	0.332	0.917	0.652	0.808	0.427	0.757	0.405
90903	0.643	0.476	0.422	0.569	0.377	0.551	0.399	0.427	0.267	0.429	0.29	0.575	0.42	0.451	0.273	0.449	0.294	0.596	0.448	0.615	0.591	0.446	0.481	0.314	0.475	0.333	0.47	0.615	0.327	0.51	0.499	0.343	0.414	0.555	0.354	0.525	0.33	0.513	0.34	0.367	0.207	0.378	0.24	0.539	0.36	0.388	0.21	0.395	0.24
90943	1.035	0.903	0.862	1.039	0.8	0.996	0.797	0.848	0.586	0.809	0.557	1.012	0.828	0.903	0.632	0.863	0.603	1.052	0.88	1.031	0.987	0.843	0.889	0.662	0.847	0.631	0.867	0.995	0.704	0.933	0.891	0.672	0.841	1.037	0.786	1.011	0.747	0.968	0.712	0.762	0.468	0.726	0.443	0.997	0.752	0.829	0.52	0.792	0.494
90949	0.056	-0.089	-0.103	0.011	-0.077	0.094	0.045	-0.051	-0.054	0.055	0.058	0.09	0	-0.104	-0.118	0.006	0.002	0.013	-0.047	0.044	0.118	0.05	-0.06	-0.082	0.045	0.033	0.009	0.123	-0.146	-0.109	0	-0.022	-0.117	-0.021	-0.125	-0.02	-0.075	0.069	0.029	-0.068	-0.061	0.042	0.052	0.063	-0.018	-0.123	-0.125	-0.008	-0.004
90950	0.023	0.008	0.016	0.019	0.032	0.071	0.067	-0.02	0.003	0.05	0.068	0.072	0.063	-0.034	-0.016	0.034	0.048	0.026	0.002	0.01	0.061	0.054	-0.046	-0.025	0.026	0.043	0.053	0.066	-0.041	-0.056	0.012	0.025	0.001	0.016	0.01	0.01	0.011	0.061	0.062	-0.02	0.007	0.048	0.07	0.061	0.056	-0.035	-0.012	0.031	0.05
90953	0.398	0.174	0.063	0.217	-0.026	0.254	0.103	0.049	-0.075	0.108	0.001	0.32	0.117	0.114	-0.069	0.165	0.005	0.29	0.152	0.326	0.353	0.198	0.16	0.026	0.207	0.091	0.216	0.419	0.038	0.228	0.268	0.1	0.112	0.233	-0.001	0.156	-0.018	0.199	0.046	-0.011	-0.132	0.054	-0.049	0.268	0.059	0.055	-0.128	0.112	-0.048
90962	0.839	0.819	0.793	0.845	0.75	0.803	0.74	0.74	0.616	0.704	0.589	0.799	0.755	0.772	0.652	0.735	0.623	0.837	0.809	0.851	0.808	0.768	0.77	0.661	0.729	0.63	0.781	0.8	0.696	0.798	0.756	0.664	0.816	0.878	0.78	0.873	0.752	0.828	0.713	0.713	0.546	0.678	0.525	0.836	0.741	0.758	0.588	0.721	0.564
90969	0.83	0.801	0.781	0.848	0.744	0.799	0.733	0.751	0.624	0.712	0.605	0.791	0.743	0.781	0.657	0.739	0.633	0.837	0.794	0.844	0.793	0.752	0.771	0.663	0.727	0.637	0.76	0.782	0.694	0.796	0.75	0.664	0.796	0.87	0.768	0.868	0.747	0.818	0.714	0.728	0.57	0.694	0.559	0.821	0.732	0.768	0.606	0.73	0.59
90970	0.823	0.816	0.82	0.863	0.814	0.827	0.807	0.853	0.787	0.821	0.764	0.802	0.791	0.856	0.792	0.823	0.769	0.835	0.834	0.851	0.814	0.805	0.851	0.794	0.816	0.772	0.789	0.789	0.798	0.853	0.818	0.775	0.811	0.855	0.812	0.88	0.823	0.845	0.797	0.837	0.748	0.809	0.73	0.822	0.786	0.845	0.757	0.815	0.738
90972	0.743	0.742	0.735	0.778	0.712	0.746	0.71	0.708	0.621	0.679	0.599	0.731	0.709	0.722	0.641	0.693	0.619	0.759	0.749	0.764	0.731	0.719	0.713	0.647	0.682	0.622	0.715	0.715	0.664	0.723	0.693	0.639	0.746	0.791	0.732	0.803	0.726	0.768	0.697	0.695	0.58	0.666	0.561	0.76	0.706	0.717	0.604	0.688	0.584
90988	0.802	0.781	0.768	0.828	0.741	0.789	0.734	0.751	0.645	0.716	0.62	0.769	0.734	0.761	0.663	0.726	0.638	0.804	0.785	0.827	0.788	0.748	0.766	0.672	0.729	0.644	0.746	0.768	0.689	0.772	0.737	0.661	0.778	0.836	0.758	0.851	0.749	0.81	0.715	0.731	0.594	0.698	0.575	0.798	0.724	0.751	0.617	0.718	0.597
90989	0.827	0.398	0.311	0.646	0.237	0.608	0.248	0.157	-0.172	0.192	-0.083	0.695	0.314	0.279	-0.119	0.294	-0.043	0.744	0.319	0.736	0.687	0.322	0.251	-0.111	0.27	-0.033	0.388	0.768	-0.05	0.376	0.376	0.014	0.213	0.608	0.122	0.483	0.03	0.466	0.073	-0.033	-0.327	0.029	-0.215	0.576	0.149	0.104	-0.275	0.143	-0.177
91043	1.009	0.73	0.626	0.876	0.516	0.842	0.586	0.64	0.403	0.638	0.432	0.899	0.62	0.719	0.437	0.706	0.461	0.941	0.69	0.956	0.906	0.676	0.756	0.516	0.733	0.529	0.711	0.953	0.554	0.83	0.798	0.561	0.643	0.885	0.525	0.81	0.483	0.787	0.498	0.555	0.308	0.567	0.352	0.853	0.534	0.637	0.339	0.638	0.378
91046	0.956	0.927	0.905	1.008	0.861	0.958	0.866	0.965	0.779	0.914	0.744	0.932	0.867	0.987	0.811	0.937	0.776	0.977	0.934	0.991	0.94	0.89	0.98	0.833	0.924	0.792	0.886	0.911	0.86	0.994	0.94	0.82	0.911	1.019	0.877	1.034	0.862	0.982	0.824	0.93	0.691	0.883	0.663	0.972	0.841	0.971	0.73	0.922	0.7
91279	0.271	0.049	-0.034	0.125	-0.077	0.188	0.023	-0.027	-0.154	0.07	-0.033	0.233	0.055	0.005	-0.141	0.094	-0.025	0.18	0	0.212	0.26	0.085	0.04	-0.109	0.124	0.004	0.123	0.309	-0.088	0.078	0.154	0.019	-0.001	0.131	-0.083	0.075	-0.123	0.148	-0.016	-0.061	-0.182	0.043	-0.054	0.193	0.015	-0.03	-0.171	0.067	-0.048
91281	0.915	0.639	0.569	0.833	0.495	0.767	0.473	0.523	0.177	0.502	0.21	0.819	0.539	0.625	0.248	0.589	0.267	0.887	0.571	0.875	0.802	0.538	0.612	0.263	0.575	0.282	0.598	0.841	0.335	0.703	0.653	0.34	0.528	0.842	0.44	0.757	0.346	0.701	0.344	0.392	0.028	0.391	0.084	0.778	0.424	0.509	0.106	0.49	0.146
91283	1.076	0.899	0.819	1.028	0.733	0.953	0.724	0.798	0.512	0.743	0.484	0.979	0.765	0.86	0.557	0.802	0.524	1.048	0.862	1.065	0.985	0.798	0.866	0.596	0.801	0.558	0.836	1.002	0.642	0.92	0.854	0.6	0.834	1.072	0.734	1.027	0.681	0.95	0.631	0.729	0.392	0.679	0.373	0.998	0.682	0.807	0.435	0.752	0.411
99091	0.794	0.408	0.283	0.563	0.179	0.541	0.252	0.254	-0.003	0.283	0.064	0.629	0.294	0.349	0.029	0.361	0.087	0.667	0.352	0.695	0.651	0.358	0.393	0.101	0.398	0.153	0.403	0.734	0.14	0.49	0.477	0.182	0.279	0.553	0.15	0.439	0.098	0.435	0.139	0.132	-0.103	0.181	-0.02	0.531	0.18	0.227	-0.075	0.258	-0.001
93510	0.939	0.696	0.627	0.831	0.554	0.761	0.538	0.553	0.301	0.532	0.325	0.825	0.592	0.644	0.348	0.607	0.362	0.905	0.632	0.875	0.795	0.595	0.629	0.372	0.592	0.383	0.649	0.851	0.424	0.717	0.665	0.425	0.596	0.867	0.512	0.77	0.441	0.711	0.436	0.449	0.178	0.448	0.224	0.794	0.495	0.547	0.222	0.528	0.258
93493	0.76	0.75	0.746	0.794	0.73	0.758	0.722	0.737	0.652	0.701	0.626	0.742	0.716	0.749	0.666	0.713	0.641	0.775	0.761	0.781	0.743	0.728	0.74	0.672	0.703	0.644	0.719	0.726	0.684	0.748	0.711	0.656	0.75	0.807	0.74	0.817	0.737	0.778	0.706	0.72	0.603	0.687	0.582	0.771	0.71	0.744	0.627	0.71	0.605
93494	0.781	0.357	0.243	0.566	0.148	0.551	0.212	0.238	-0.063	0.286	0.039	0.657	0.279	0.339	-0.035	0.368	0.059	0.691	0.273	0.669	0.633	0.304	0.36	0.029	0.382	0.113	0.373	0.728	0.067	0.461	0.465	0.141	0.187	0.555	0.06	0.415	-0.021	0.427	0.063	0.105	-0.177	0.179	-0.054	0.545	0.126	0.203	-0.159	0.258	-0.043
93499	0.9	0.689	0.647	0.841	0.593	0.779	0.574	0.595	0.367	0.572	0.383	0.816	0.613	0.666	0.407	0.631	0.413	0.882	0.646	0.866	0.797	0.614	0.646	0.42	0.612	0.428	0.651	0.829	0.461	0.714	0.669	0.461	0.598	0.839	0.545	0.785	0.492	0.733	0.484	0.506	0.265	0.5	0.3	0.781	0.528	0.584	0.304	0.564	0.33
93585	0.2	-0.085	-0.185	0.001	-0.229	0.12	-0.068	0.005	-0.173	0.125	-0.032	0.15	-0.049	0.03	-0.163	0.146	-0.024	0.038	-0.118	0.158	0.252	0.012	0.139	-0.107	0.237	0.027	0.04	0.287	-0.087	0.172	0.265	0.044	-0.109	0.014	-0.207	-0.023	-0.23	0.1	-0.084	-0.016	-0.19	0.109	-0.045	0.131	-0.066	0.008	-0.181	0.129	-0.038
93571	0.854	0.776	0.738	0.814	0.681	0.77	0.677	0.702	0.558	0.673	0.547	0.793	0.703	0.762	0.597	0.727	0.582	0.839	0.749	0.834	0.785	0.715	0.752	0.616	0.714	0.599	0.739	0.804	0.657	0.81	0.766	0.636	0.736	0.842	0.686	0.804	0.649	0.764	0.627	0.643	0.471	0.626	0.474	0.799	0.659	0.713	0.51	0.687	0.508
93590	0.511	0.337	0.251	0.36	0.186	0.383	0.276	0.274	0.189	0.311	0.24	0.436	0.289	0.312	0.196	0.343	0.245	0.421	0.316	0.449	0.458	0.344	0.35	0.253	0.374	0.293	0.361	0.513	0.266	0.392	0.411	0.303	0.285	0.37	0.2	0.306	0.184	0.337	0.234	0.225	0.146	0.27	0.205	0.392	0.246	0.262	0.151	0.301	0.208
93683	0.784	0.447	0.331	0.567	0.237	0.538	0.24	0.37	0.109	0.354	0.109	0.638	0.308	0.467	0.167	0.446	0.161	0.669	0.38	0.696	0.664	0.354	0.494	0.204	0.472	0.196	0.419	0.75	0.265	0.587	0.56	0.251	0.354	0.598	0.23	0.481	0.152	0.454	0.138	0.28	0.016	0.27	0.023	0.568	0.21	0.384	0.073	0.367	0.073
93682	0.882	0.857	0.831	0.862	0.788	0.823	0.784	0.799	0.68	0.771	0.67	0.826	0.8	0.822	0.708	0.792	0.695	0.865	0.842	0.881	0.839	0.808	0.839	0.726	0.806	0.71	0.823	0.841	0.755	0.861	0.828	0.736	0.821	0.869	0.785	0.858	0.761	0.824	0.742	0.74	0.59	0.723	0.594	0.834	0.763	0.767	0.613	0.749	0.615
93733	0.818	0.478	0.414	0.669	0.356	0.65	0.378	0.386	0.114	0.404	0.17	0.735	0.426	0.474	0.139	0.481	0.19	0.763	0.419	0.727	0.701	0.429	0.449	0.16	0.457	0.207	0.481	0.783	0.192	0.541	0.538	0.234	0.318	0.65	0.252	0.547	0.199	0.544	0.238	0.248	-0.018	0.285	0.055	0.636	0.284	0.339	0.003	0.364	0.072
95263	0.899	0.744	0.695	0.859	0.634	0.801	0.617	0.659	0.416	0.623	0.408	0.827	0.652	0.722	0.455	0.679	0.441	0.885	0.708	0.881	0.817	0.665	0.712	0.476	0.668	0.463	0.699	0.837	0.518	0.771	0.72	0.498	0.668	0.88	0.604	0.837	0.556	0.779	0.525	0.578	0.291	0.553	0.299	0.821	0.568	0.65	0.331	0.616	0.331
93825	0.636	0.217	0.112	0.374	0.04	0.4	0.125	0.078	-0.097	0.159	0.01	0.507	0.169	0.178	-0.082	0.242	0.019	0.499	0.155	0.516	0.517	0.211	0.211	-0.029	0.267	0.067	0.261	0.619	-0.003	0.32	0.358	0.086	0.103	0.391	-0.005	0.257	-0.057	0.304	0.031	-0.018	-0.168	0.081	-0.05	0.418	0.071	0.074	-0.146	0.157	-0.035
93852	0.747	0.452	0.349	0.565	0.254	0.567	0.325	0.327	0.124	0.358	0.179	0.648	0.372	0.393	0.152	0.416	0.203	0.656	0.398	0.665	0.651	0.414	0.437	0.21	0.451	0.253	0.463	0.725	0.245	0.505	0.511	0.283	0.333	0.55	0.219	0.452	0.166	0.468	0.211	0.224	0.031	0.269	0.099	0.555	0.258	0.288	0.055	0.325	0.119
93853	0.652	0.388	0.33	0.522	0.287	0.519	0.299	0.297	0.09	0.324	0.14	0.571	0.346	0.353	0.123	0.372	0.168	0.58	0.332	0.595	0.582	0.352	0.377	0.135	0.393	0.182	0.401	0.633	0.173	0.436	0.444	0.214	0.26	0.462	0.196	0.397	0.148	0.41	0.187	0.175	-0.001	0.218	0.061	0.466	0.228	0.223	0.029	0.259	0.085
93855	0.909	0.848	0.82	0.925	0.77	0.863	0.771	0.793	0.642	0.745	0.615	0.851	0.773	0.82	0.667	0.769	0.637	0.909	0.852	0.93	0.866	0.803	0.826	0.693	0.772	0.662	0.801	0.849	0.715	0.847	0.791	0.681	0.825	0.929	0.787	0.936	0.776	0.875	0.735	0.754	0.571	0.714	0.556	0.871	0.745	0.79	0.601	0.745	0.581
93856	0.729	0.378	0.27	0.543	0.183	0.525	0.22	0.18	-0.09	0.216	-0.017	0.612	0.282	0.285	-0.047	0.305	0.016	0.641	0.306	0.642	0.61	0.315	0.305	0.005	0.322	0.064	0.377	0.687	0.055	0.41	0.411	0.104	0.233	0.526	0.115	0.408	0.035	0.407	0.078	0.028	-0.214	0.085	-0.125	0.51	0.144	0.136	-0.17	0.175	-0.092
93878	0.899	0.369	0.275	0.704	0.202	0.695	0.298	0.25	-0.062	0.307	0.043	0.776	0.315	0.318	-0.089	0.364	0.017	0.797	0.336	0.804	0.777	0.369	0.339	-0.01	0.38	0.086	0.395	0.86	-0.026	0.418	0.446	0.069	0.17	0.653	0.075	0.55	0.059	0.567	0.139	0.09	-0.188	0.177	-0.058	0.655	0.148	0.154	-0.227	0.229	-0.094
93905	0.342	0.253	0.205	0.286	0.196	0.346	0.282	0.181	0.145	0.259	0.228	0.337	0.27	0.165	0.126	0.241	0.208	0.282	0.256	0.341	0.39	0.316	0.2	0.153	0.273	0.233	0.308	0.385	0.137	0.188	0.258	0.215	0.227	0.257	0.184	0.262	0.193	0.326	0.266	0.166	0.133	0.247	0.218	0.316	0.253	0.149	0.113	0.228	0.198
94078	0.12	-0.051	0.007	0.244	0.074	0.318	0.196	0.112	0.042	0.211	0.148	0.237	0.103	-0.005	-0.083	0.108	0.039	0.157	0.052	0.206	0.283	0.147	0.056	-0.03	0.163	0.088	0.051	0.202	-0.164	-0.066	0.055	-0.029	-0.073	0.123	-0.012	0.212	0.088	0.292	0.181	0.097	0.031	0.199	0.139	0.21	0.089	-0.018	-0.091	0.098	0.033
94081	0.089	-0.239	-0.311	-0.069	-0.322	0.043	-0.158	-0.077	-0.221	0.05	-0.063	0.057	-0.16	-0.081	-0.241	0.042	-0.086	-0.044	-0.253	0.061	0.147	-0.103	0.015	-0.201	0.122	-0.046	-0.1	0.164	-0.215	0.018	0.12	-0.063	-0.359	-0.183	-0.434	-0.202	-0.432	-0.063	-0.248	-0.149	-0.267	-0.006	-0.099	-0.054	-0.258	-0.161	-0.295	-0.021	-0.128
94687	0.101	0.101	0.122	0.166	0.152	0.239	0.241	0.183	0.192	0.254	0.261	0.201	0.203	0.137	0.145	0.215	0.223	0.121	0.149	0.147	0.223	0.225	0.157	0.166	0.233	0.24	0.185	0.185	0.116	0.107	0.192	0.199	0.102	0.123	0.125	0.165	0.168	0.238	0.241	0.184	0.194	0.254	0.262	0.202	0.205	0.14	0.149	0.217	0.226
95191	0.158	0.077	0.123	0.202	0.177	0.221	0.161	0.183	0.145	0.211	0.177	0.217	0.147	0.165	0.118	0.192	0.15	0.2	0.089	0.159	0.18	0.116	0.131	0.09	0.162	0.126	0.102	0.177	0.061	0.111	0.141	0.097	0.077	0.2	0.125	0.202	0.138	0.222	0.163	0.186	0.15	0.214	0.181	0.218	0.149	0.167	0.122	0.194	0.155
96971	0.284	-0.105	-0.178	0.138	-0.198	0.201	-0.06	0.024	-0.151	0.117	-0.034	0.211	-0.076	0.005	-0.197	0.101	-0.074	0.151	-0.1	0.261	0.302	-0.006	0.112	-0.136	0.187	-0.02	-0.013	0.321	-0.174	0.106	0.182	-0.054	-0.248	-0.03	-0.318	-0.029	-0.287	0.061	-0.167	-0.065	-0.198	0.044	-0.075	0.059	-0.197	-0.097	-0.255	0.017	-0.125
96972	0.429	0.122	0.079	0.326	0.088	0.43	0.232	0.266	0.122	0.375	0.246	0.425	0.211	0.246	0.085	0.36	0.216	0.321	0.137	0.424	0.504	0.264	0.333	0.127	0.425	0.255	0.25	0.508	0.094	0.322	0.418	0.228	0.102	0.302	0.065	0.308	0.089	0.416	0.221	0.263	0.122	0.373	0.246	0.41	0.2	0.243	0.085	0.358	0.215
97042	0.101	0.005	0.039	0.131	0.087	0.142	0.072	0.138	0.083	0.159	0.111	0.139	0.057	0.126	0.059	0.146	0.088	0.13	0.017	0.099	0.11	0.036	0.097	0.037	0.119	0.067	0.023	0.11	0.014	0.086	0.107	0.044	-0.001	0.124	0.034	0.123	0.045	0.136	0.067	0.133	0.08	0.156	0.11	0.135	0.054	0.123	0.059	0.145	0.089
97508	0.894	0.695	0.633	0.817	0.567	0.773	0.58	0.605	0.411	0.586	0.416	0.806	0.611	0.665	0.447	0.639	0.447	0.852	0.664	0.868	0.816	0.639	0.671	0.472	0.641	0.471	0.667	0.842	0.508	0.726	0.69	0.503	0.619	0.81	0.548	0.762	0.508	0.726	0.501	0.523	0.323	0.516	0.342	0.77	0.537	0.591	0.36	0.576	0.373
97720	0.347	-0.134	-0.232	0.042	-0.274	0.07	-0.253	-0.278	-0.504	-0.182	-0.383	0.203	-0.187	-0.163	-0.466	-0.092	-0.361	0.2	-0.229	0.193	0.2	-0.173	-0.164	-0.472	-0.085	-0.355	-0.098	0.33	-0.424	-0.041	0.013	-0.323	-0.274	0.052	-0.373	-0.117	-0.459	-0.072	-0.38	-0.396	-0.58	-0.286	-0.452	0.07	-0.314	-0.281	-0.546	-0.195	-0.433
97727	0.863	0.72	0.678	0.786	0.632	0.744	0.61	0.583	0.437	0.563	0.435	0.781	0.648	0.639	0.468	0.613	0.461	0.825	0.676	0.824	0.779	0.647	0.619	0.465	0.594	0.459	0.687	0.816	0.501	0.679	0.648	0.49	0.641	0.792	0.597	0.74	0.551	0.704	0.536	0.514	0.363	0.503	0.37	0.753	0.576	0.574	0.394	0.556	0.396
97728	0.398	-0.029	-0.158	0.128	-0.236	0.165	-0.137	-0.116	-0.315	-0.031	-0.21	0.264	-0.1	-0.042	-0.313	0.028	-0.215	0.246	-0.086	0.283	0.297	-0.028	0.011	-0.244	0.078	-0.147	0.017	0.395	-0.23	0.094	0.144	-0.142	-0.174	0.096	-0.305	-0.029	-0.348	0.027	-0.261	-0.222	-0.387	-0.122	-0.274	0.132	-0.231	-0.154	-0.395	-0.07	-0.288
97729	0.8	0.696	0.652	0.763	0.6	0.736	0.608	0.627	0.425	0.604	0.414	0.743	0.628	0.674	0.459	0.649	0.446	0.769	0.679	0.798	0.769	0.652	0.68	0.482	0.654	0.466	0.669	0.773	0.517	0.726	0.698	0.498	0.629	0.763	0.575	0.741	0.543	0.714	0.522	0.541	0.298	0.522	0.295	0.736	0.553	0.601	0.334	0.579	0.328
97730	0.223	-0.25	-0.336	0.061	-0.368	0.124	-0.165	-0.127	-0.341	-0.017	-0.203	0.148	-0.232	-0.184	-0.455	-0.072	-0.308	0.097	-0.2	0.173	0.217	-0.102	-0.038	-0.308	0.056	-0.173	-0.156	0.253	-0.41	-0.077	0.017	-0.267	-0.44	-0.105	-0.521	-0.133	-0.444	-0.041	-0.315	-0.258	-0.428	-0.127	-0.278	-0.026	-0.394	-0.327	-0.55	-0.193	-0.39
97737	0.325	0.049	-0.016	0.186	-0.049	0.237	0.065	0.062	-0.077	0.142	0.034	0.292	0.069	0.115	-0.083	0.183	0.026	0.254	0.035	0.258	0.297	0.115	0.123	-0.031	0.191	0.071	0.122	0.353	-0.032	0.179	0.236	0.067	0.016	0.211	-0.048	0.142	-0.057	0.201	0.04	0.033	-0.095	0.119	0.02	0.257	0.044	0.086	-0.101	0.161	0.012
97779	0.32	0.218	0.201	0.257	0.202	0.31	0.247	0.27	0.212	0.322	0.273	0.333	0.263	0.292	0.227	0.341	0.286	0.282	0.195	0.291	0.339	0.257	0.294	0.215	0.342	0.275	0.276	0.365	0.234	0.32	0.364	0.291	0.212	0.276	0.196	0.25	0.177	0.305	0.243	0.266	0.209	0.318	0.27	0.328	0.259	0.287	0.224	0.337	0.283
97771	0.887	0.723	0.666	0.843	0.601	0.786	0.59	0.625	0.355	0.59	0.355	0.802	0.628	0.69	0.409	0.649	0.401	0.856	0.688	0.88	0.821	0.644	0.683	0.423	0.64	0.412	0.678	0.83	0.477	0.745	0.697	0.459	0.636	0.852	0.564	0.813	0.505	0.758	0.48	0.524	0.208	0.501	0.225	0.797	0.534	0.611	0.265	0.578	0.274
97856	0.189	-0.063	-0.134	0.01	-0.172	0.017	-0.159	-0.073	-0.177	-0.047	-0.15	0.096	-0.129	-0.029	-0.172	-0.008	-0.15	0.094	-0.101	0.107	0.112	-0.093	0.002	-0.139	0.025	-0.113	-0.059	0.188	-0.129	0.05	0.068	-0.107	-0.119	0.028	-0.192	-0.057	-0.223	-0.046	-0.21	-0.11	-0.205	-0.081	-0.176	0.032	-0.185	-0.067	-0.203	-0.044	-0.179
97862	0.91	0.886	0.868	0.947	0.837	0.892	0.823	0.902	0.74	0.853	0.709	0.865	0.823	0.92	0.772	0.871	0.739	0.913	0.893	0.947	0.892	0.842	0.925	0.782	0.872	0.746	0.839	0.863	0.812	0.938	0.887	0.773	0.882	0.956	0.854	0.976	0.839	0.92	0.798	0.875	0.666	0.831	0.647	0.906	0.813	0.91	0.705	0.865	0.682
97868	0.536	0.375	0.308	0.41	0.255	0.425	0.314	0.305	0.216	0.337	0.263	0.481	0.338	0.356	0.233	0.381	0.277	0.473	0.344	0.475	0.481	0.369	0.366	0.269	0.388	0.308	0.396	0.534	0.291	0.421	0.435	0.326	0.347	0.448	0.277	0.381	0.248	0.402	0.289	0.281	0.196	0.318	0.247	0.46	0.313	0.333	0.212	0.363	0.26
97810	0.873	0.5	0.398	0.716	0.302	0.689	0.373	0.431	0.161	0.447	0.219	0.769	0.413	0.511	0.189	0.514	0.24	0.807	0.451	0.793	0.751	0.457	0.534	0.252	0.529	0.294	0.499	0.82	0.285	0.61	0.594	0.32	0.389	0.727	0.272	0.626	0.225	0.614	0.268	0.331	0.066	0.364	0.14	0.702	0.305	0.412	0.088	0.432	0.157
97877	0.659	0.282	0.204	0.476	0.151	0.45	0.147	0.082	-0.209	0.124	-0.105	0.541	0.218	0.194	-0.171	0.214	-0.081	0.581	0.191	0.56	0.52	0.208	0.165	-0.163	0.19	-0.072	0.282	0.608	-0.115	0.282	0.285	-0.04	0.094	0.454	0.011	0.322	-0.077	0.315	-0.016	-0.096	-0.366	-0.025	-0.234	0.429	0.053	0.015	-0.337	0.063	-0.218
97880	1.074	0.724	0.64	0.939	0.546	0.874	0.557	0.605	0.279	0.587	0.305	0.935	0.607	0.704	0.337	0.67	0.352	1.008	0.668	1.018	0.937	0.637	0.722	0.37	0.681	0.385	0.685	0.986	0.429	0.812	0.758	0.433	0.599	0.931	0.501	0.839	0.43	0.789	0.429	0.463	0.134	0.467	0.184	0.87	0.489	0.575	0.194	0.562	0.232
97898	0.738	0.656	0.624	0.722	0.584	0.689	0.584	0.606	0.465	0.581	0.453	0.689	0.599	0.639	0.495	0.612	0.48	0.72	0.646	0.746	0.71	0.62	0.649	0.51	0.619	0.495	0.63	0.705	0.539	0.677	0.646	0.521	0.625	0.726	0.584	0.716	0.559	0.682	0.536	0.561	0.399	0.54	0.391	0.694	0.561	0.605	0.431	0.58	0.421
97931	0.197	-0.093	-0.176	0.036	-0.201	0.084	-0.11	-0.11	-0.219	-0.032	-0.115	0.124	-0.098	-0.101	-0.235	-0.03	-0.134	0.086	-0.125	0.139	0.171	-0.052	-0.054	-0.201	0.012	-0.103	-0.03	0.219	-0.207	-0.034	0.025	-0.114	-0.229	-0.08	-0.304	-0.122	-0.312	-0.053	-0.208	-0.197	-0.282	-0.106	-0.166	-0.022	-0.207	-0.197	-0.307	-0.111	-0.194
97942	0.031	-0.179	-0.246	-0.074	-0.249	-0.001	-0.117	-0.16	-0.237	-0.059	-0.112	-0.007	-0.146	-0.204	-0.303	-0.105	-0.176	-0.072	-0.169	0.016	0.071	-0.075	-0.122	-0.237	-0.032	-0.116	-0.093	0.078	-0.295	-0.154	-0.067	-0.174	-0.278	-0.18	-0.339	-0.171	-0.303	-0.081	-0.181	-0.219	-0.28	-0.106	-0.146	-0.099	-0.222	-0.275	-0.359	-0.163	-0.22
97901	0.226	0.166	0.15	0.18	0.152	0.207	0.167	0.095	0.062	0.139	0.112	0.226	0.181	0.108	0.066	0.148	0.114	0.204	0.146	0.2	0.224	0.178	0.108	0.066	0.149	0.115	0.194	0.245	0.073	0.123	0.16	0.119	0.159	0.198	0.144	0.174	0.125	0.201	0.16	0.087	0.053	0.132	0.105	0.221	0.175	0.1	0.058	0.141	0.107
98061	0.47	0.285	0.242	0.371	0.215	0.384	0.235	0.173	0.049	0.221	0.122	0.434	0.274	0.202	0.056	0.243	0.125	0.43	0.233	0.41	0.417	0.268	0.203	0.072	0.246	0.14	0.31	0.469	0.085	0.238	0.273	0.147	0.194	0.349	0.148	0.286	0.1	0.312	0.157	0.099	-0.016	0.16	0.07	0.364	0.194	0.128	-0.011	0.181	0.07
97997	0.442	0.389	0.374	0.408	0.363	0.405	0.356	0.354	0.307	0.354	0.31	0.422	0.371	0.369	0.32	0.367	0.321	0.427	0.371	0.423	0.419	0.368	0.368	0.319	0.367	0.32	0.385	0.437	0.333	0.384	0.381	0.333	0.383	0.422	0.368	0.403	0.351	0.4	0.35	0.348	0.301	0.349	0.304	0.417	0.365	0.363	0.314	0.362	0.316
98024	0.012	-0.096	-0.052	0.159	0.01	0.269	0.19	0.092	0.052	0.209	0.173	0.176	0.087	-0.037	-0.082	0.102	0.064	0.051	0.026	0.121	0.236	0.154	0.04	-0.002	0.168	0.131	0.049	0.141	-0.145	-0.096	0.053	0.013	-0.111	0.038	-0.063	0.145	0.056	0.26	0.181	0.081	0.044	0.202	0.168	0.167	0.08	-0.047	-0.088	0.095	0.06
98062	0.378	0.019	-0.024	0.23	-0.003	0.229	0.005	0.005	-0.113	0.066	-0.038	0.247	-0.003	-0.011	-0.155	0.044	-0.083	0.26	0.003	0.335	0.314	0.037	0.051	-0.14	0.101	-0.056	0.04	0.343	-0.176	0.047	0.09	-0.095	-0.072	0.147	-0.105	0.123	-0.102	0.141	-0.056	-0.042	-0.142	0.028	-0.054	0.153	-0.069	-0.064	-0.189	0.001	-0.101
98076	0.916	0.785	0.725	0.858	0.652	0.797	0.645	0.667	0.45	0.633	0.451	0.831	0.686	0.738	0.493	0.694	0.486	0.895	0.739	0.886	0.818	0.696	0.729	0.522	0.683	0.511	0.737	0.847	0.57	0.798	0.742	0.552	0.711	0.879	0.638	0.825	0.585	0.77	0.565	0.586	0.346	0.566	0.363	0.819	0.611	0.663	0.386	0.632	0.396
98145	0.941	0.805	0.764	0.904	0.709	0.844	0.683	0.699	0.475	0.666	0.476	0.877	0.726	0.775	0.529	0.732	0.522	0.939	0.761	0.914	0.849	0.72	0.745	0.537	0.702	0.527	0.759	0.875	0.591	0.814	0.762	0.573	0.74	0.931	0.686	0.875	0.629	0.82	0.608	0.619	0.365	0.599	0.382	0.872	0.658	0.703	0.42	0.672	0.428
98150	1.012	0.839	0.786	0.987	0.717	0.93	0.716	0.825	0.519	0.781	0.501	0.941	0.743	0.889	0.557	0.841	0.534	0.996	0.815	1.011	0.948	0.771	0.895	0.598	0.84	0.575	0.796	0.953	0.637	0.952	0.894	0.611	0.752	0.99	0.682	0.961	0.644	0.906	0.611	0.715	0.359	0.683	0.357	0.936	0.646	0.794	0.398	0.755	0.391
98209	0.977	0.754	0.693	0.897	0.621	0.816	0.587	0.622	0.337	0.581	0.344	0.857	0.64	0.715	0.403	0.66	0.397	0.941	0.697	0.943	0.853	0.645	0.698	0.408	0.643	0.404	0.695	0.886	0.476	0.786	0.718	0.459	0.657	0.92	0.581	0.846	0.503	0.773	0.48	0.51	0.198	0.488	0.23	0.839	0.545	0.621	0.265	0.581	0.282
98211	0.888	0.676	0.628	0.801	0.576	0.765	0.571	0.613	0.412	0.595	0.421	0.809	0.608	0.689	0.449	0.663	0.452	0.848	0.636	0.843	0.803	0.614	0.668	0.463	0.643	0.463	0.651	0.845	0.503	0.746	0.713	0.497	0.583	0.793	0.529	0.736	0.483	0.707	0.482	0.525	0.322	0.519	0.344	0.76	0.521	0.607	0.357	0.59	0.373
98212	0.843	0.696	0.658	0.784	0.611	0.736	0.584	0.574	0.382	0.56	0.403	0.762	0.628	0.625	0.432	0.601	0.442	0.816	0.644	0.817	0.761	0.621	0.621	0.421	0.598	0.437	0.664	0.782	0.473	0.671	0.637	0.479	0.622	0.786	0.577	0.737	0.512	0.7	0.511	0.499	0.295	0.501	0.333	0.74	0.563	0.555	0.345	0.547	0.373
98248	0.799	0.601	0.565	0.73	0.523	0.716	0.524	0.547	0.385	0.551	0.407	0.756	0.562	0.618	0.428	0.614	0.443	0.775	0.561	0.76	0.743	0.56	0.591	0.43	0.59	0.445	0.595	0.778	0.472	0.658	0.65	0.481	0.535	0.734	0.493	0.675	0.444	0.666	0.456	0.494	0.321	0.504	0.351	0.719	0.499	0.571	0.368	0.573	0.39
98272	0.838	0.81	0.796	0.856	0.762	0.794	0.738	0.787	0.685	0.734	0.645	0.787	0.741	0.808	0.705	0.752	0.662	0.847	0.81	0.849	0.786	0.754	0.801	0.717	0.744	0.675	0.755	0.777	0.734	0.817	0.758	0.69	0.807	0.877	0.786	0.876	0.778	0.812	0.726	0.772	0.642	0.722	0.609	0.814	0.733	0.799	0.664	0.745	0.628
98374	0.177	-0.144	-0.214	0.082	-0.21	0.175	-0.006	-0.054	-0.164	0.073	-0.019	0.129	-0.08	-0.139	-0.271	0.001	-0.11	0.031	-0.075	0.208	0.275	0.042	0.027	-0.161	0.136	-0.016	-0.021	0.246	-0.262	-0.041	0.078	-0.101	-0.252	-0.098	-0.313	-0.035	-0.221	0.082	-0.076	-0.112	-0.204	0.029	-0.05	0.024	-0.159	-0.203	-0.314	-0.049	-0.144
98379	0.79	0.694	0.66	0.773	0.615	0.727	0.607	0.644	0.48	0.614	0.474	0.735	0.629	0.683	0.515	0.648	0.504	0.78	0.673	0.789	0.739	0.64	0.685	0.527	0.647	0.515	0.659	0.742	0.562	0.72	0.678	0.544	0.646	0.769	0.605	0.75	0.573	0.707	0.553	0.59	0.404	0.569	0.412	0.725	0.581	0.637	0.443	0.609	0.443
98380	0.824	0.794	0.779	0.832	0.746	0.784	0.709	0.756	0.605	0.712	0.579	0.789	0.736	0.797	0.654	0.75	0.622	0.835	0.77	0.824	0.776	0.727	0.77	0.643	0.723	0.613	0.75	0.778	0.689	0.805	0.756	0.654	0.789	0.88	0.763	0.862	0.719	0.81	0.68	0.734	0.53	0.693	0.512	0.829	0.721	0.792	0.588	0.745	0.563
98385	0.854	0.504	0.396	0.705	0.306	0.666	0.363	0.445	0.149	0.443	0.193	0.725	0.394	0.519	0.17	0.505	0.207	0.771	0.464	0.798	0.742	0.454	0.551	0.24	0.53	0.269	0.488	0.794	0.266	0.621	0.59	0.288	0.417	0.715	0.3	0.637	0.262	0.607	0.282	0.376	0.076	0.386	0.132	0.676	0.313	0.455	0.1	0.452	0.149
98386	0.951	0.553	0.464	0.755	0.392	0.72	0.445	0.392	0.125	0.419	0.201	0.809	0.475	0.468	0.104	0.484	0.18	0.857	0.505	0.841	0.794	0.509	0.466	0.171	0.482	0.239	0.55	0.891	0.162	0.56	0.562	0.229	0.348	0.715	0.258	0.606	0.239	0.598	0.29	0.218	-0.036	0.278	0.069	0.693	0.304	0.281	-0.07	0.329	0.037
98387	0.95	0.87	0.838	0.962	0.782	0.912	0.771	0.81	0.602	0.767	0.576	0.915	0.799	0.859	0.65	0.815	0.621	0.959	0.851	0.96	0.908	0.806	0.844	0.664	0.795	0.631	0.829	0.904	0.708	0.884	0.835	0.673	0.839	0.985	0.791	0.969	0.748	0.918	0.711	0.761	0.511	0.722	0.491	0.938	0.754	0.826	0.563	0.784	0.54
98398	0.221	-0.148	-0.261	0.051	-0.302	0.126	-0.101	-0.119	-0.28	0	-0.134	0.105	-0.154	-0.177	-0.366	-0.058	-0.216	0.036	-0.114	0.22	0.267	-0.014	0.011	-0.238	0.105	-0.097	-0.055	0.261	-0.313	-0.03	0.064	-0.17	-0.256	-0.086	-0.365	-0.066	-0.311	0.028	-0.183	-0.18	-0.331	-0.05	-0.175	-0.001	-0.241	-0.241	-0.417	-0.11	-0.257
98497	0.475	0.389	0.327	0.392	0.276	0.422	0.354	0.364	0.301	0.398	0.341	0.434	0.363	0.376	0.309	0.407	0.348	0.406	0.375	0.46	0.48	0.407	0.424	0.349	0.448	0.384	0.418	0.492	0.36	0.438	0.459	0.394	0.382	0.399	0.321	0.385	0.309	0.416	0.349	0.358	0.295	0.393	0.337	0.428	0.358	0.369	0.303	0.402	0.343
98492	0.634	0.513	0.486	0.593	0.46	0.564	0.447	0.473	0.337	0.467	0.359	0.584	0.477	0.504	0.365	0.492	0.38	0.616	0.477	0.614	0.58	0.469	0.505	0.361	0.491	0.377	0.498	0.597	0.391	0.535	0.515	0.4	0.458	0.584	0.428	0.552	0.387	0.53	0.396	0.425	0.286	0.428	0.318	0.557	0.429	0.458	0.314	0.454	0.339
98494	0.662	0.32	0.243	0.478	0.188	0.472	0.222	0.227	0.032	0.268	0.106	0.561	0.269	0.307	0.059	0.332	0.125	0.582	0.258	0.567	0.545	0.283	0.32	0.086	0.343	0.15	0.333	0.626	0.12	0.401	0.409	0.175	0.201	0.478	0.119	0.364	0.062	0.377	0.119	0.127	-0.052	0.187	0.038	0.472	0.163	0.205	-0.03	0.249	0.052
98511	0.662	0.603	0.587	0.644	0.57	0.638	0.579	0.582	0.533	0.576	0.528	0.65	0.584	0.602	0.538	0.597	0.534	0.654	0.6	0.654	0.648	0.595	0.598	0.552	0.592	0.547	0.599	0.657	0.557	0.616	0.61	0.553	0.588	0.645	0.57	0.631	0.564	0.625	0.56	0.563	0.511	0.557	0.506	0.64	0.566	0.584	0.516	0.579	0.512
98559	0.693	0.387	0.309	0.546	0.244	0.527	0.269	0.231	-0.005	0.251	0.037	0.589	0.304	0.308	0.018	0.318	0.055	0.614	0.347	0.632	0.601	0.342	0.331	0.064	0.338	0.101	0.378	0.658	0.092	0.407	0.404	0.124	0.237	0.501	0.151	0.416	0.107	0.409	0.122	0.086	-0.146	0.123	-0.085	0.486	0.159	0.167	-0.112	0.194	-0.059
98561	0.789	0.785	0.779	0.817	0.757	0.779	0.745	0.811	0.724	0.772	0.693	0.767	0.747	0.823	0.742	0.786	0.712	0.801	0.788	0.807	0.768	0.752	0.816	0.748	0.775	0.715	0.752	0.755	0.763	0.825	0.786	0.731	0.786	0.831	0.774	0.838	0.765	0.799	0.732	0.795	0.679	0.758	0.652	0.795	0.743	0.819	0.702	0.782	0.676
98626	0.097	0.082	0.123	0.086	0.172	0.175	0.166	0.07	0.074	0.171	0.173	0.219	0.204	0.114	0.11	0.207	0.202	0.14	0.034	0.041	0.136	0.13	0.016	0.024	0.126	0.131	0.168	0.181	0.061	0.062	0.162	0.161	0.077	0.136	0.12	0.078	0.069	0.169	0.161	0.066	0.071	0.168	0.171	0.216	0.201	0.113	0.11	0.206	0.201
98633	0.848	0.803	0.788	0.855	0.755	0.798	0.725	0.822	0.684	0.769	0.649	0.796	0.739	0.851	0.716	0.795	0.676	0.852	0.79	0.854	0.796	0.743	0.84	0.718	0.783	0.68	0.754	0.792	0.748	0.866	0.805	0.706	0.79	0.88	0.767	0.871	0.741	0.814	0.7	0.793	0.623	0.746	0.598	0.822	0.722	0.836	0.658	0.783	0.629
98731	0.274	0.207	0.166	0.157	0.164	0.162	0.131	0.129	0.107	0.146	0.125	0.203	0.169	0.166	0.141	0.178	0.155	0.202	0.161	0.226	0.227	0.165	0.185	0.13	0.196	0.145	0.207	0.27	0.167	0.224	0.231	0.178	0.192	0.187	0.155	0.141	0.111	0.148	0.121	0.119	0.101	0.137	0.122	0.19	0.16	0.156	0.135	0.17	0.151
98732	0.051	-0.107	-0.12	0.054	-0.095	0.137	0.063	0.056	0.006	0.152	0.108	0.079	-0.016	-0.025	-0.093	0.083	0.024	-0.01	-0.025	0.102	0.177	0.071	0.076	-0.013	0.168	0.096	-0.004	0.129	-0.112	0.003	0.106	0.011	-0.188	-0.086	-0.193	-0.015	-0.097	0.082	0.011	0.005	-0.039	0.113	0.073	0.017	-0.076	-0.083	-0.145	0.038	-0.017
98734	0.802	0.533	0.436	0.641	0.352	0.628	0.399	0.465	0.276	0.461	0.276	0.697	0.424	0.532	0.291	0.523	0.289	0.713	0.5	0.734	0.716	0.489	0.569	0.355	0.558	0.353	0.519	0.781	0.377	0.638	0.623	0.372	0.451	0.649	0.35	0.573	0.323	0.564	0.316	0.395	0.21	0.396	0.214	0.636	0.34	0.464	0.224	0.459	0.226
98736	0.611	0.356	0.252	0.454	0.165	0.432	0.22	0.26	0.089	0.259	0.104	0.492	0.24	0.302	0.096	0.295	0.106	0.518	0.328	0.552	0.525	0.316	0.361	0.175	0.352	0.183	0.34	0.581	0.187	0.405	0.391	0.191	0.26	0.427	0.147	0.358	0.123	0.342	0.124	0.177	0.013	0.184	0.036	0.405	0.141	0.218	0.015	0.217	0.033
98738	0.845	0.814	0.801	0.84	0.774	0.798	0.742	0.753	0.633	0.716	0.605	0.809	0.763	0.799	0.673	0.759	0.643	0.849	0.796	0.839	0.796	0.758	0.774	0.668	0.733	0.638	0.776	0.804	0.705	0.815	0.772	0.673	0.791	0.867	0.768	0.844	0.735	0.801	0.699	0.704	0.545	0.671	0.523	0.825	0.732	0.763	0.591	0.726	0.567
98785	0.85	0.629	0.575	0.752	0.526	0.719	0.51	0.509	0.326	0.495	0.326	0.781	0.551	0.582	0.358	0.561	0.353	0.817	0.585	0.792	0.755	0.564	0.569	0.384	0.549	0.381	0.605	0.811	0.419	0.64	0.613	0.411	0.535	0.761	0.47	0.685	0.422	0.656	0.41	0.424	0.233	0.417	0.241	0.728	0.453	0.502	0.264	0.487	0.266
98786	0.754	0.732	0.718	0.772	0.691	0.741	0.687	0.712	0.609	0.682	0.587	0.732	0.693	0.728	0.631	0.699	0.609	0.759	0.731	0.769	0.738	0.702	0.725	0.639	0.694	0.615	0.706	0.726	0.659	0.737	0.707	0.635	0.722	0.781	0.702	0.784	0.687	0.752	0.661	0.688	0.558	0.66	0.539	0.751	0.677	0.714	0.585	0.685	0.566
98788	0.729	0.721	0.717	0.738	0.702	0.715	0.69	0.729	0.658	0.707	0.641	0.712	0.697	0.744	0.678	0.722	0.66	0.733	0.715	0.735	0.711	0.696	0.737	0.674	0.713	0.657	0.702	0.707	0.692	0.751	0.727	0.675	0.707	0.746	0.699	0.744	0.685	0.722	0.666	0.706	0.615	0.686	0.601	0.725	0.68	0.73	0.636	0.709	0.621
98921	0.627	0.463	0.406	0.555	0.359	0.549	0.406	0.493	0.332	0.497	0.353	0.554	0.413	0.501	0.341	0.503	0.359	0.561	0.454	0.623	0.608	0.457	0.568	0.391	0.561	0.404	0.464	0.611	0.399	0.574	0.566	0.411	0.427	0.529	0.367	0.522	0.356	0.52	0.371	0.464	0.306	0.472	0.331	0.526	0.379	0.473	0.315	0.479	0.338
98987	0.51	0.289	0.226	0.418	0.178	0.468	0.3	0.303	0.137	0.369	0.222	0.488	0.3	0.307	0.119	0.375	0.208	0.437	0.284	0.485	0.521	0.347	0.375	0.189	0.427	0.266	0.354	0.546	0.179	0.387	0.44	0.259	0.277	0.425	0.213	0.406	0.213	0.459	0.289	0.295	0.129	0.364	0.216	0.479	0.29	0.3	0.113	0.371	0.204
98989	0.156	0.018	-0.028	0.044	-0.053	0.118	0.054	-0.048	-0.08	0.042	0.018	0.173	0.057	-0.033	-0.102	0.054	-0.003	0.108	0.006	0.087	0.154	0.086	-0.022	-0.059	0.063	0.035	0.095	0.214	-0.076	-0.002	0.079	0.019	-0.046	0.047	-0.088	-0.02	-0.094	0.063	0.002	-0.098	-0.124	0	-0.018	0.121	0.005	-0.082	-0.146	0.012	-0.039
99030	0.652	0.641	0.634	0.656	0.617	0.637	0.613	0.637	0.582	0.619	0.566	0.635	0.617	0.653	0.598	0.635	0.582	0.652	0.64	0.657	0.638	0.621	0.65	0.602	0.63	0.585	0.623	0.635	0.616	0.663	0.644	0.598	0.638	0.668	0.626	0.665	0.616	0.645	0.598	0.618	0.541	0.6	0.528	0.65	0.609	0.643	0.564	0.624	0.549
99055	0.831	0.766	0.755	0.838	0.73	0.78	0.692	0.728	0.578	0.686	0.561	0.78	0.711	0.767	0.618	0.719	0.594	0.837	0.748	0.835	0.776	0.705	0.744	0.605	0.698	0.585	0.721	0.773	0.644	0.779	0.727	0.617	0.741	0.857	0.722	0.843	0.688	0.787	0.656	0.686	0.506	0.653	0.503	0.799	0.685	0.738	0.55	0.696	0.539
99065	0.052	-0.417	-0.605	-0.212	-0.705	-0.114	-0.431	-0.41	-0.643	-0.257	-0.451	-0.102	-0.457	-0.44	-0.717	-0.288	-0.521	-0.19	-0.414	0.017	0.081	-0.286	-0.204	-0.532	-0.086	-0.359	-0.296	0.105	-0.588	-0.212	-0.098	-0.413	-0.64	-0.445	-0.837	-0.454	-0.8	-0.32	-0.615	-0.575	-0.753	-0.394	-0.544	-0.321	-0.658	-0.622	-0.843	-0.441	-0.627
99790	0.143	-0.256	-0.31	0.047	-0.304	0.128	-0.116	-0.137	-0.295	-0.011	-0.141	0.109	-0.182	-0.215	-0.42	-0.082	-0.252	0.032	-0.199	0.145	0.208	-0.075	-0.062	-0.29	0.05	-0.132	-0.132	0.201	-0.41	-0.124	-0.007	-0.239	-0.456	-0.172	-0.51	-0.141	-0.422	-0.026	-0.262	-0.281	-0.402	-0.125	-0.225	-0.061	-0.348	-0.38	-0.546	-0.215	-0.352
99809	0.234	-0.049	-0.029	0.242	0.03	0.306	0.131	0.122	0.011	0.206	0.105	0.274	0.061	0.043	-0.092	0.139	0.015	0.207	0.026	0.262	0.32	0.112	0.111	-0.036	0.197	0.066	0.042	0.293	-0.146	0.034	0.129	-0.03	-0.115	0.139	-0.089	0.183	-0.006	0.26	0.088	0.078	-0.027	0.172	0.075	0.22	0.012	-0.007	-0.135	0.099	-0.019
99881	0.024	-0.242	-0.273	-0.052	-0.241	0.04	-0.117	-0.086	-0.157	0.032	-0.029	0.008	-0.158	-0.147	-0.226	-0.026	-0.093	-0.078	-0.217	0.035	0.109	-0.099	-0.054	-0.189	0.054	-0.053	-0.13	0.091	-0.254	-0.105	0.006	-0.113	-0.281	-0.117	-0.302	-0.106	-0.269	-0.002	-0.142	-0.102	-0.16	0.021	-0.03	-0.02	-0.179	-0.158	-0.236	-0.031	-0.099
99893	0.389	0.046	-0.042	0.296	-0.077	0.331	0.125	0.112	-0.012	0.187	0.086	0.3	0.041	0.022	-0.135	0.11	-0.019	0.263	0.119	0.398	0.412	0.184	0.193	0.018	0.25	0.112	0.117	0.401	-0.094	0.126	0.193	0.016	-0.093	0.101	-0.182	0.151	-0.083	0.211	0.015	0.005	-0.086	0.101	0.025	0.163	-0.076	-0.092	-0.22	0.017	-0.089
99898	0.053	-0.329	-0.431	-0.191	-0.447	-0.064	-0.286	-0.284	-0.442	-0.128	-0.258	-0.015	-0.271	-0.281	-0.478	-0.128	-0.291	-0.13	-0.366	-0.018	0.078	-0.211	-0.171	-0.424	-0.037	-0.242	-0.184	0.136	-0.448	-0.154	-0.025	-0.265	-0.448	-0.257	-0.542	-0.309	-0.554	-0.16	-0.365	-0.346	-0.492	-0.177	-0.297	-0.12	-0.361	-0.35	-0.535	-0.183	-0.336
100187	0.106	-0.357	-0.404	0.017	-0.37	0.072	-0.212	-0.109	-0.289	-0.01	-0.162	0.037	-0.307	-0.203	-0.436	-0.098	-0.297	-0.011	-0.277	0.117	0.154	-0.178	-0.053	-0.308	0.034	-0.173	-0.261	0.135	-0.452	-0.131	-0.041	-0.305	-0.528	-0.196	-0.569	-0.149	-0.456	-0.069	-0.334	-0.214	-0.367	-0.096	-0.227	-0.123	-0.448	-0.326	-0.528	-0.201	-0.374
100334	0.394	0.052	0.002	0.299	-0.012	0.316	0.118	0.032	-0.083	0.109	0.022	0.334	0.069	-0.013	-0.191	0.067	-0.071	0.325	0.094	0.359	0.365	0.15	0.06	-0.083	0.13	0.02	0.108	0.391	-0.187	0.027	0.097	-0.07	-0.089	0.183	-0.133	0.169	-0.074	0.209	0.013	-0.085	-0.175	0.015	-0.052	0.216	-0.044	-0.142	-0.281	-0.038	-0.145
100340	0.512	0.432	0.467	0.526	0.498	0.606	0.546	0.483	0.434	0.567	0.517	0.619	0.555	0.487	0.434	0.577	0.524	0.535	0.429	0.503	0.583	0.516	0.456	0.398	0.544	0.489	0.523	0.596	0.396	0.459	0.553	0.493	0.408	0.513	0.446	0.508	0.445	0.594	0.534	0.48	0.438	0.567	0.522	0.605	0.541	0.483	0.437	0.576	0.529
100879	0.3	-0.124	-0.164	0.226	-0.145	0.265	-0.006	0.04	-0.138	0.123	-0.028	0.224	-0.083	-0.036	-0.248	0.051	-0.13	0.187	-0.058	0.323	0.344	0.023	0.104	-0.154	0.174	-0.038	-0.045	0.317	-0.26	0.043	0.115	-0.137	-0.258	0.016	-0.291	0.072	-0.201	0.135	-0.1	-0.05	-0.184	0.05	-0.065	0.077	-0.191	-0.141	-0.302	-0.035	-0.175
100885	0.814	0.412	0.344	0.662	0.289	0.63	0.366	0.334	0.121	0.351	0.175	0.688	0.349	0.349	0.059	0.36	0.116	0.727	0.415	0.738	0.696	0.414	0.395	0.151	0.401	0.198	0.407	0.764	0.097	0.427	0.426	0.145	0.253	0.592	0.19	0.531	0.208	0.517	0.238	0.206	0.013	0.243	0.089	0.569	0.217	0.217	-0.055	0.248	0.025
100975	0.687	0.368	0.309	0.586	0.28	0.588	0.357	0.391	0.238	0.426	0.288	0.601	0.336	0.357	0.175	0.397	0.234	0.601	0.377	0.66	0.649	0.405	0.444	0.255	0.469	0.31	0.394	0.672	0.199	0.422	0.45	0.261	0.276	0.508	0.219	0.502	0.249	0.52	0.291	0.333	0.189	0.381	0.25	0.523	0.261	0.289	0.119	0.342	0.188
100988	0.333	-0.081	-0.173	0.121	-0.196	0.152	-0.132	-0.089	-0.306	0	-0.17	0.214	-0.097	-0.066	-0.329	0.013	-0.196	0.201	-0.141	0.251	0.257	-0.067	0.009	-0.285	0.077	-0.156	-0.023	0.323	-0.297	0.045	0.1	-0.173	-0.25	0.024	-0.337	-0.048	-0.381	0.01	-0.261	-0.207	-0.39	-0.094	-0.236	0.064	-0.233	-0.195	-0.404	-0.09	-0.255
100990	0.047	-0.257	-0.29	-0.091	-0.25	0.008	-0.166	-0.073	-0.18	0.037	-0.06	0.03	-0.17	-0.078	-0.208	0.032	-0.084	-0.064	-0.266	0.01	0.093	-0.143	-0.023	-0.205	0.079	-0.076	-0.138	0.123	-0.227	-0.018	0.082	-0.095	-0.326	-0.14	-0.35	-0.162	-0.342	-0.051	-0.211	-0.11	-0.206	0.006	-0.081	-0.033	-0.22	-0.12	-0.238	-0.002	-0.108
100996	0.211	-0.207	-0.263	0.081	-0.259	0.153	-0.075	-0.191	-0.312	-0.056	-0.142	0.19	-0.131	-0.228	-0.429	-0.093	-0.244	0.132	-0.164	0.149	0.206	-0.044	-0.174	-0.327	-0.047	-0.158	-0.089	0.253	-0.438	-0.198	-0.073	-0.255	-0.343	-0.008	-0.391	-0.054	-0.34	0.044	-0.181	-0.304	-0.393	-0.145	-0.205	0.076	-0.233	-0.339	-0.51	-0.181	-0.306
102544	0.137	-0.247	-0.373	-0.095	-0.417	0.021	-0.239	-0.253	-0.407	-0.1	-0.228	0.062	-0.22	-0.243	-0.42	-0.097	-0.244	-0.042	-0.289	0.077	0.16	-0.146	-0.124	-0.359	0.003	-0.189	-0.116	0.208	-0.36	-0.102	0.017	-0.195	-0.423	-0.237	-0.549	-0.296	-0.581	-0.144	-0.385	-0.378	-0.493	-0.2	-0.296	-0.1	-0.365	-0.368	-0.516	-0.197	-0.32
102598	0.096	-0.002	-0.005	0.064	0.015	0.132	0.071	0.019	-0.024	0.1	0.069	0.149	0.076	0.022	-0.034	0.101	0.059	0.086	-0.015	0.069	0.135	0.068	0	-0.049	0.084	0.047	0.077	0.156	-0.056	0.007	0.089	0.04	-0.044	0.046	-0.039	0.025	-0.046	0.099	0.043	-0.009	-0.045	0.077	0.051	0.115	0.047	-0.008	-0.056	0.077	0.04
104856	0.58	0.278	0.239	0.462	0.229	0.479	0.282	0.296	0.167	0.343	0.225	0.5	0.276	0.28	0.124	0.33	0.188	0.488	0.272	0.541	0.543	0.313	0.346	0.162	0.382	0.227	0.316	0.575	0.125	0.342	0.379	0.195	0.199	0.401	0.165	0.384	0.177	0.417	0.229	0.253	0.137	0.309	0.202	0.431	0.216	0.231	0.091	0.291	0.163
104869	0.541	0.365	0.318	0.477	0.287	0.504	0.384	0.31	0.203	0.364	0.277	0.512	0.375	0.291	0.161	0.349	0.243	0.484	0.37	0.526	0.544	0.417	0.344	0.218	0.391	0.29	0.414	0.558	0.182	0.332	0.382	0.261	0.274	0.403	0.229	0.404	0.251	0.448	0.322	0.249	0.152	0.316	0.237	0.448	0.303	0.221	0.103	0.293	0.197
104975	0.512	0.28	0.243	0.415	0.23	0.477	0.318	0.258	0.149	0.343	0.244	0.492	0.319	0.264	0.141	0.347	0.236	0.434	0.269	0.486	0.532	0.343	0.301	0.149	0.376	0.246	0.35	0.553	0.145	0.315	0.387	0.241	0.228	0.377	0.196	0.362	0.196	0.437	0.285	0.215	0.12	0.31	0.222	0.448	0.283	0.219	0.111	0.314	0.214
105382	0.139	-0.057	-0.114	0.099	-0.132	0.179	0.038	-0.032	-0.129	0.08	0.003	0.153	-0.004	-0.09	-0.205	0.027	-0.065	0.076	-0.022	0.157	0.227	0.079	-0.012	-0.124	0.096	0.006	0.043	0.206	-0.196	-0.065	0.046	-0.058	-0.199	-0.079	-0.249	-0.042	-0.204	0.064	-0.07	-0.13	-0.202	0.002	-0.057	0.026	-0.115	-0.193	-0.265	-0.056	-0.112
105434	0.562	0.354	0.291	0.416	0.268	0.481	0.319	0.215	0.132	0.309	0.235	0.536	0.367	0.268	0.173	0.352	0.268	0.482	0.292	0.495	0.545	0.368	0.252	0.149	0.34	0.25	0.419	0.601	0.196	0.31	0.387	0.287	0.263	0.364	0.207	0.297	0.15	0.381	0.25	0.138	0.078	0.246	0.191	0.436	0.296	0.189	0.117	0.288	0.222
105439	0.616	0.51	0.534	0.653	0.551	0.657	0.576	0.581	0.512	0.585	0.524	0.647	0.558	0.561	0.484	0.573	0.506	0.634	0.541	0.636	0.644	0.559	0.567	0.493	0.575	0.511	0.538	0.631	0.461	0.544	0.561	0.489	0.511	0.637	0.536	0.658	0.565	0.663	0.58	0.586	0.514	0.59	0.527	0.651	0.561	0.564	0.486	0.577	0.509
106015	0.016	-0.084	-0.11	-0.104	-0.085	0.022	-0.009	-0.127	-0.126	0.018	0.017	0.053	0.011	-0.112	-0.122	0.027	0.017	-0.061	-0.121	-0.036	0.077	0.003	-0.113	-0.153	0.03	-0.006	0.029	0.115	-0.142	-0.089	0.046	-0.001	-0.118	-0.095	-0.138	-0.138	-0.167	-0.004	-0.029	-0.146	-0.139	0.005	0.008	0.026	-0.01	-0.127	-0.131	0.017	0.011
106863	0.085	-0.157	-0.229	-0.067	-0.23	0.055	-0.069	-0.088	-0.154	0.05	-0.008	0.054	-0.091	-0.113	-0.193	0.026	-0.043	-0.062	-0.149	0.068	0.162	-0.018	-0.006	-0.143	0.113	0.002	-0.031	0.172	-0.175	-0.019	0.099	-0.028	-0.191	-0.108	-0.257	-0.11	-0.237	0.021	-0.088	-0.106	-0.163	0.036	-0.014	0.018	-0.112	-0.133	-0.203	0.011	-0.05
106864	0.55	0.319	0.278	0.448	0.265	0.504	0.352	0.256	0.167	0.342	0.258	0.533	0.353	0.237	0.13	0.33	0.23	0.476	0.313	0.512	0.553	0.386	0.29	0.168	0.368	0.265	0.393	0.589	0.135	0.28	0.363	0.241	0.263	0.413	0.226	0.391	0.232	0.46	0.315	0.214	0.132	0.309	0.231	0.483	0.312	0.191	0.093	0.295	0.201
106875	0.037	0.011	0.052	0.088	0.101	0.162	0.144	0.08	0.08	0.16	0.162	0.152	0.131	0.059	0.056	0.141	0.141	0.08	0.024	0.045	0.124	0.109	0.03	0.033	0.118	0.123	0.095	0.114	0.008	0.007	0.097	0.1	0.017	0.086	0.059	0.093	0.071	0.166	0.15	0.087	0.088	0.166	0.169	0.157	0.137	0.068	0.066	0.148	0.148
107398	0	-0.035	-0.03	-0.001	0.01	0.1	0.088	0.057	0.054	0.16	0.157	0.093	0.075	0.045	0.036	0.148	0.141	-0.005	-0.028	0	0.098	0.078	0.04	0.029	0.144	0.135	0.067	0.094	0.013	0.032	0.134	0.12	-0.031	-0.002	-0.023	0.001	-0.012	0.104	0.095	0.064	0.064	0.166	0.166	0.097	0.082	0.053	0.047	0.155	0.15
108664	0.275	-0.002	-0.066	0.214	-0.075	0.296	0.133	0.13	0.035	0.237	0.158	0.24	0.055	0.034	-0.078	0.155	0.063	0.157	0.069	0.314	0.369	0.167	0.182	0.039	0.273	0.157	0.101	0.33	-0.068	0.101	0.202	0.065	-0.135	-0.003	-0.194	0.072	-0.094	0.183	0.045	0.054	-0.021	0.179	0.115	0.112	-0.046	-0.055	-0.144	0.085	0.012
108668	0.171	0.084	0.069	0.107	0.075	0.205	0.161	0.076	0.051	0.183	0.161	0.229	0.173	0.082	0.044	0.189	0.156	0.134	0.062	0.135	0.229	0.167	0.08	0.035	0.188	0.15	0.186	0.261	0.035	0.094	0.2	0.15	0.035	0.083	0.026	0.058	0.016	0.165	0.128	0.038	0.022	0.152	0.137	0.186	0.137	0.041	0.012	0.155	0.13
109004	0.279	0.101	0.133	0.358	0.183	0.42	0.298	0.304	0.224	0.37	0.289	0.35	0.211	0.205	0.114	0.289	0.198	0.275	0.204	0.36	0.421	0.277	0.297	0.186	0.365	0.263	0.187	0.351	0.068	0.196	0.281	0.164	0.081	0.257	0.116	0.341	0.216	0.408	0.285	0.29	0.211	0.359	0.279	0.336	0.198	0.191	0.102	0.278	0.188
109032	0.097	-0.03	0.013	0.148	0.065	0.188	0.089	0.097	0.03	0.149	0.087	0.167	0.058	0.061	-0.017	0.112	0.041	0.132	-0.003	0.111	0.152	0.046	0.044	-0.029	0.101	0.033	0.016	0.133	-0.078	0.008	0.063	-0.015	-0.042	0.116	0.003	0.134	0.032	0.173	0.079	0.088	0.03	0.14	0.086	0.152	0.047	0.051	-0.018	0.102	0.039
109037	0.005	-0.493	-0.61	-0.232	-0.621	-0.12	-0.436	-0.349	-0.531	-0.191	-0.339	-0.093	-0.448	-0.382	-0.607	-0.225	-0.409	-0.192	-0.506	-0.045	0.035	-0.35	-0.228	-0.512	-0.094	-0.322	-0.349	0.072	-0.575	-0.244	-0.113	-0.382	-0.655	-0.405	-0.761	-0.431	-0.741	-0.285	-0.543	-0.447	-0.576	-0.268	-0.372	-0.272	-0.572	-0.496	-0.665	-0.316	-0.453
109130	0.459	0.35	0.392	0.519	0.438	0.62	0.524	0.429	0.37	0.523	0.458	0.608	0.504	0.388	0.322	0.499	0.428	0.493	0.388	0.488	0.594	0.492	0.393	0.327	0.496	0.425	0.467	0.578	0.273	0.345	0.467	0.389	0.336	0.48	0.38	0.507	0.414	0.609	0.513	0.418	0.36	0.513	0.449	0.596	0.492	0.377	0.313	0.489	0.419
109148	0.254	0.116	0.167	0.368	0.23	0.427	0.33	0.289	0.223	0.352	0.296	0.368	0.258	0.206	0.131	0.286	0.222	0.295	0.21	0.331	0.396	0.292	0.245	0.172	0.317	0.256	0.214	0.333	0.07	0.155	0.244	0.173	0.102	0.282	0.155	0.356	0.243	0.419	0.322	0.279	0.215	0.345	0.29	0.359	0.25	0.197	0.123	0.28	0.217
109438	0.122	-0.202	-0.262	-0.046	-0.254	0.017	-0.199	-0.242	-0.382	-0.131	-0.249	0.06	-0.176	-0.23	-0.402	-0.127	-0.272	0.009	-0.245	0.063	0.11	-0.156	-0.167	-0.382	-0.069	-0.25	-0.125	0.157	-0.393	-0.145	-0.056	-0.265	-0.273	-0.08	-0.332	-0.131	-0.358	-0.054	-0.249	-0.276	-0.393	-0.159	-0.256	-0.016	-0.234	-0.272	-0.419	-0.161	-0.285
109397	0.168	-0.222	-0.303	-0.047	-0.308	0.029	-0.213	-0.243	-0.364	-0.113	-0.213	0.087	-0.193	-0.241	-0.402	-0.116	-0.25	0.027	-0.265	0.09	0.142	-0.153	-0.151	-0.353	-0.039	-0.202	-0.123	0.205	-0.381	-0.136	-0.031	-0.231	-0.378	-0.163	-0.454	-0.224	-0.474	-0.119	-0.328	-0.359	-0.443	-0.208	-0.277	-0.073	-0.319	-0.372	-0.48	-0.225	-0.314
109440	0.207	-0.002	0.04	0.21	0.086	0.228	0.094	0.074	0.002	0.132	0.065	0.222	0.068	0.036	-0.04	0.094	0.023	0.211	0.018	0.201	0.22	0.056	0.039	-0.059	0.103	0.012	0.029	0.217	-0.107	0.001	0.064	-0.036	-0.038	0.167	0.01	0.158	0.007	0.186	0.051	0.038	-0.016	0.104	0.05	0.187	0.046	0.02	-0.055	0.083	0.011
109445	0.28	0.028	-0.018	0.237	-0.022	0.316	0.153	0.052	-0.018	0.164	0.101	0.271	0.084	-0.044	-0.127	0.078	0.005	0.193	0.089	0.309	0.371	0.178	0.082	-0.026	0.186	0.093	0.119	0.34	-0.13	-0.003	0.108	-0.001	-0.078	0.061	-0.117	0.118	-0.034	0.218	0.082	-0.014	-0.057	0.113	0.071	0.161	0.003	-0.118	-0.171	0.019	-0.029
109655	0.048	0.054	0.07	0.053	0.095	0.11	0.126	0.057	0.084	0.122	0.148	0.116	0.127	0.057	0.078	0.12	0.142	0.063	0.05	0.037	0.095	0.111	0.031	0.059	0.099	0.127	0.113	0.103	0.054	0.033	0.099	0.122	0.054	0.062	0.07	0.053	0.068	0.109	0.127	0.058	0.086	0.123	0.15	0.116	0.127	0.059	0.08	0.121	0.144
109682	0.066	-0.208	-0.283	-0.097	-0.29	0.026	-0.152	-0.192	-0.282	-0.04	-0.105	0.064	-0.128	-0.188	-0.305	-0.043	-0.129	-0.042	-0.255	0.008	0.107	-0.102	-0.141	-0.276	-0.003	-0.103	-0.07	0.149	-0.29	-0.128	0.002	-0.12	-0.299	-0.141	-0.371	-0.194	-0.404	-0.052	-0.216	-0.245	-0.319	-0.082	-0.134	-0.016	-0.198	-0.248	-0.348	-0.09	-0.163
110014	0.463	0.114	0.091	0.336	0.087	0.348	0.112	0.017	-0.192	0.091	-0.072	0.416	0.141	0.038	-0.213	0.104	-0.095	0.419	0.067	0.374	0.378	0.124	0.024	-0.215	0.094	-0.094	0.158	0.452	-0.23	0.053	0.113	-0.113	-0.083	0.264	-0.097	0.172	-0.139	0.211	-0.045	-0.148	-0.335	-0.044	-0.189	0.284	-0.017	-0.137	-0.353	-0.04	-0.209
110291	0.866	0.64	0.576	0.754	0.517	0.706	0.51	0.475	0.283	0.473	0.314	0.756	0.552	0.521	0.311	0.51	0.334	0.811	0.588	0.812	0.753	0.566	0.555	0.344	0.537	0.365	0.609	0.8	0.377	0.604	0.576	0.39	0.529	0.722	0.454	0.66	0.401	0.628	0.408	0.356	0.179	0.376	0.23	0.681	0.45	0.402	0.204	0.412	0.247
110786	0.564	0.19	0.18	0.422	0.202	0.474	0.225	0.229	0.065	0.308	0.176	0.55	0.276	0.272	0.084	0.345	0.191	0.509	0.122	0.472	0.505	0.22	0.26	0.046	0.327	0.157	0.277	0.584	0.071	0.31	0.368	0.177	0.18	0.487	0.173	0.4	0.113	0.457	0.22	0.226	0.066	0.306	0.177	0.533	0.271	0.269	0.085	0.343	0.193
110791	0.031	-0.228	-0.26	-0.126	-0.255	-0.008	-0.172	-0.34	-0.414	-0.178	-0.242	0.058	-0.132	-0.319	-0.426	-0.164	-0.257	-0.047	-0.289	-0.055	0.053	-0.15	-0.31	-0.434	-0.151	-0.257	-0.102	0.126	-0.439	-0.279	-0.128	-0.265	-0.301	-0.146	-0.33	-0.219	-0.374	-0.086	-0.222	-0.399	-0.448	-0.226	-0.268	-0.025	-0.188	-0.388	-0.468	-0.22	-0.29
110794	0.2	0.058	0.057	0.133	0.089	0.275	0.181	0.043	-0.005	0.194	0.141	0.304	0.196	0.049	-0.013	0.203	0.136	0.165	0.035	0.162	0.295	0.18	0.042	-0.038	0.195	0.12	0.201	0.329	-0.043	0.054	0.207	0.118	0.046	0.155	0.05	0.125	0.035	0.271	0.179	0.042	-0.002	0.196	0.144	0.3	0.193	0.047	-0.012	0.204	0.139
110856	0.082	-0.112	-0.112	-0.002	-0.085	0.111	-0.012	-0.075	-0.123	0.047	0.002	0.163	0.009	-0.065	-0.136	0.056	-0.01	0.057	-0.143	0.016	0.128	-0.017	-0.088	-0.154	0.04	-0.024	0.008	0.186	-0.165	-0.072	0.053	-0.035	-0.17	-0.009	-0.161	-0.062	-0.181	0.062	-0.047	-0.098	-0.135	0.03	-0.007	0.108	-0.03	-0.089	-0.149	0.037	-0.021
111183	0.221	0.032	-0.036	0.055	-0.035	0.153	0.06	0.032	-0.028	0.144	0.088	0.17	0.065	0.031	-0.042	0.14	0.073	0.081	0.011	0.185	0.257	0.109	0.105	-0.019	0.201	0.097	0.122	0.284	-0.026	0.115	0.206	0.088	0.007	0.052	-0.055	0.026	-0.066	0.13	0.046	0.011	-0.038	0.127	0.08	0.148	0.051	0.012	-0.05	0.125	0.068
111189	0.33	-0.067	-0.162	0.117	-0.191	0.191	-0.07	-0.073	-0.246	0.046	-0.099	0.239	-0.054	-0.067	-0.269	0.047	-0.123	0.179	-0.106	0.26	0.304	-0.003	0.025	-0.22	0.122	-0.078	0.024	0.361	-0.231	0.047	0.137	-0.093	-0.157	0.056	-0.243	0.004	-0.26	0.099	-0.127	-0.125	-0.268	0.006	-0.114	0.138	-0.12	-0.126	-0.297	0.001	-0.143
111754	0.397	0.361	0.354	0.361	0.352	0.396	0.373	0.282	0.269	0.327	0.316	0.414	0.388	0.29	0.275	0.334	0.32	0.382	0.341	0.374	0.407	0.377	0.283	0.264	0.328	0.311	0.394	0.426	0.271	0.293	0.336	0.317	0.319	0.34	0.316	0.319	0.298	0.36	0.34	0.249	0.24	0.299	0.291	0.378	0.355	0.258	0.247	0.306	0.296
111873	0.197	0.066	0.057	0.148	0.083	0.204	0.115	0.053	-0.025	0.126	0.061	0.223	0.124	0.063	-0.026	0.132	0.057	0.172	0.047	0.166	0.215	0.113	0.055	-0.041	0.123	0.044	0.127	0.24	-0.036	0.072	0.135	0.044	0.036	0.142	0.031	0.119	0.019	0.18	0.095	0.028	-0.045	0.105	0.045	0.198	0.102	0.036	-0.048	0.11	0.039
111874	0.023	0.001	0.002	-0.035	0.009	0.058	0.052	-0.048	-0.047	0.055	0.061	0.101	0.091	-0.009	-0.012	0.085	0.086	0.02	-0.053	-0.036	0.055	0.046	-0.061	-0.062	0.043	0.047	0.088	0.102	-0.024	-0.017	0.076	0.075	-0.004	0.014	-0.003	-0.041	-0.053	0.053	0.048	-0.051	-0.049	0.053	0.06	0.097	0.087	-0.012	-0.014	0.083	0.085
111700	0.092	-0.088	-0.037	0.006	0.038	0.175	0.049	-0.154	-0.209	0.038	-0.027	0.274	0.124	-0.089	-0.17	0.098	0.01	0.115	-0.177	-0.023	0.147	0	-0.208	-0.291	-0.006	-0.092	0.079	0.249	-0.246	-0.136	0.058	-0.052	-0.108	0.082	-0.053	-0.026	-0.135	0.147	0.034	-0.166	-0.215	0.026	-0.034	0.245	0.108	-0.102	-0.176	0.085	0.002
111812	0.194	-0.06	-0.146	0.018	-0.186	0.088	-0.074	-0.06	-0.181	0.036	-0.061	0.117	-0.056	-0.048	-0.184	0.042	-0.069	0.058	-0.095	0.151	0.201	-0.008	0.041	-0.143	0.12	-0.031	0.016	0.234	-0.138	0.062	0.134	-0.033	-0.14	-0.03	-0.229	-0.067	-0.255	0.016	-0.14	-0.116	-0.224	-0.01	-0.095	0.042	-0.126	-0.109	-0.232	-0.008	-0.108
112309	0.002	-0.344	-0.446	-0.171	-0.49	-0.099	-0.341	-0.473	-0.603	-0.328	-0.439	-0.073	-0.351	-0.515	-0.69	-0.376	-0.526	-0.128	-0.359	-0.045	0.007	-0.26	-0.377	-0.56	-0.249	-0.401	-0.261	0.039	-0.636	-0.405	-0.285	-0.479	-0.5	-0.3	-0.602	-0.341	-0.601	-0.248	-0.472	-0.604	-0.687	-0.439	-0.511	-0.225	-0.49	-0.655	-0.781	-0.497	-0.606
112294	0.121	0.066	0.052	0.08	0.055	0.136	0.113	-0.029	-0.038	0.055	0.054	0.144	0.117	-0.028	-0.042	0.053	0.049	0.092	0.058	0.108	0.158	0.123	-0.025	-0.049	0.056	0.044	0.128	0.167	-0.052	-0.023	0.054	0.039	0.036	0.061	0.024	0.046	0.014	0.108	0.088	-0.06	-0.065	0.03	0.033	0.119	0.095	-0.055	-0.065	0.031	0.031
112343	0.299	0.039	0.022	0.237	0.046	0.282	0.131	0.167	0.064	0.233	0.147	0.275	0.096	0.133	0.012	0.203	0.101	0.233	0.068	0.295	0.327	0.144	0.198	0.049	0.257	0.139	0.114	0.326	0	0.172	0.233	0.094	-0.032	0.152	-0.04	0.167	-0.012	0.227	0.076	0.116	0.027	0.194	0.118	0.211	0.048	0.087	-0.016	0.168	0.079
112539	0.013	-0.231	-0.231	-0.033	-0.193	0.068	-0.088	-0.15	-0.239	-0.015	-0.095	0.061	-0.112	-0.185	-0.294	-0.047	-0.144	-0.035	-0.214	0.01	0.099	-0.093	-0.131	-0.272	-0.002	-0.121	-0.113	0.098	-0.324	-0.159	-0.029	-0.169	-0.236	-0.046	-0.232	-0.042	-0.209	0.063	-0.087	-0.146	-0.228	-0.009	-0.085	0.056	-0.112	-0.181	-0.283	-0.041	-0.134
112544	0.006	-0.175	-0.246	-0.16	-0.276	-0.073	-0.158	-0.254	-0.299	-0.133	-0.16	-0.04	-0.141	-0.242	-0.302	-0.128	-0.167	-0.116	-0.206	-0.039	0.028	-0.106	-0.158	-0.262	-0.055	-0.134	-0.084	0.062	-0.26	-0.14	-0.045	-0.136	-0.213	-0.166	-0.284	-0.209	-0.309	-0.113	-0.186	-0.282	-0.312	-0.154	-0.169	-0.081	-0.171	-0.272	-0.318	-0.151	-0.178
112555	0.07	0.026	0.064	0.101	0.113	0.191	0.16	0.074	0.067	0.169	0.163	0.194	0.156	0.062	0.049	0.158	0.146	0.108	0.027	0.063	0.158	0.127	0.026	0.02	0.131	0.125	0.124	0.162	0.001	0.014	0.118	0.108	0.029	0.111	0.068	0.105	0.07	0.194	0.164	0.08	0.074	0.174	0.168	0.197	0.16	0.068	0.056	0.163	0.152
112963	0.165	-0.145	-0.231	-0.017	-0.242	0.095	-0.098	0.014	-0.126	0.13	0.008	0.114	-0.098	0	-0.16	0.117	-0.022	0.01	-0.163	0.128	0.211	-0.036	0.103	-0.106	0.2	0.026	-0.026	0.239	-0.131	0.101	0.197	0.002	-0.197	-0.054	-0.277	-0.077	-0.279	0.048	-0.132	-0.011	-0.144	0.112	-0.006	0.063	-0.136	-0.029	-0.182	0.096	-0.039
113173	0.068	-0.118	-0.084	0.032	-0.018	0.183	0.068	0.014	-0.035	0.16	0.103	0.206	0.068	-0.002	-0.07	0.151	0.077	0.057	-0.12	0.037	0.185	0.041	-0.004	-0.09	0.146	0.064	0.043	0.212	-0.126	-0.016	0.139	0.037	-0.125	0.05	-0.088	0.025	-0.086	0.178	0.065	0.019	-0.029	0.164	0.108	0.201	0.064	0.003	-0.064	0.155	0.082
113399	0.041	-0.127	-0.154	0.051	-0.135	0.149	0.066	-0.051	-0.064	0.072	0.066	0.091	-0.014	-0.16	-0.184	-0.018	-0.03	-0.017	-0.036	0.099	0.186	0.082	-0.051	-0.084	0.07	0.05	0.005	0.136	-0.207	-0.159	-0.019	-0.05	-0.211	-0.122	-0.229	-0.042	-0.125	0.076	0.015	-0.104	-0.1	0.032	0.041	0.008	-0.072	-0.219	-0.222	-0.063	-0.058
114395	0.704	0.375	0.315	0.534	0.272	0.53	0.308	0.265	0.065	0.316	0.153	0.602	0.344	0.299	0.064	0.342	0.148	0.621	0.323	0.614	0.593	0.359	0.328	0.085	0.365	0.174	0.399	0.668	0.092	0.372	0.4	0.177	0.228	0.515	0.166	0.417	0.121	0.437	0.19	0.146	-0.039	0.223	0.071	0.517	0.223	0.173	-0.042	0.242	0.065
114396	0.054	-0.21	-0.24	-0.043	-0.215	0.028	-0.124	-0.145	-0.209	-0.039	-0.094	0.028	-0.152	-0.198	-0.27	-0.092	-0.153	-0.033	-0.2	0.031	0.09	-0.105	-0.125	-0.239	-0.023	-0.117	-0.124	0.101	-0.296	-0.168	-0.067	-0.174	-0.282	-0.125	-0.302	-0.133	-0.288	-0.045	-0.179	-0.201	-0.241	-0.083	-0.118	-0.048	-0.202	-0.25	-0.309	-0.133	-0.184
114754	0.431	0.323	0.276	0.41	0.262	0.444	0.363	0.35	0.275	0.395	0.329	0.415	0.328	0.306	0.226	0.361	0.29	0.375	0.359	0.459	0.484	0.396	0.372	0.288	0.412	0.339	0.366	0.461	0.241	0.332	0.38	0.301	0.269	0.319	0.226	0.358	0.271	0.4	0.323	0.304	0.236	0.357	0.296	0.368	0.285	0.257	0.184	0.319	0.255
114837	0.301	-0.048	-0.15	0.085	-0.202	0.147	-0.073	-0.051	-0.181	0.055	-0.054	0.178	-0.063	-0.044	-0.194	0.054	-0.073	0.132	-0.082	0.249	0.278	0.006	0.073	-0.141	0.152	-0.02	0.024	0.315	-0.143	0.093	0.162	-0.03	-0.123	0.032	-0.226	-0.012	-0.244	0.067	-0.129	-0.088	-0.195	0.025	-0.065	0.094	-0.125	-0.083	-0.209	0.022	-0.085
114902	0.649	0.278	0.222	0.506	0.206	0.466	0.213	0.224	0.04	0.244	0.089	0.499	0.209	0.207	-0.015	0.223	0.033	0.551	0.261	0.592	0.536	0.254	0.264	0.032	0.275	0.083	0.259	0.581	-0.018	0.259	0.263	0.032	0.111	0.396	0.064	0.363	0.074	0.344	0.094	0.114	-0.043	0.154	0.022	0.365	0.074	0.08	-0.113	0.117	-0.047
114906	0.383	0.279	0.244	0.368	0.238	0.41	0.33	0.297	0.236	0.35	0.295	0.384	0.296	0.263	0.194	0.32	0.258	0.34	0.311	0.407	0.443	0.355	0.309	0.239	0.359	0.297	0.325	0.42	0.198	0.277	0.33	0.26	0.238	0.301	0.206	0.329	0.242	0.377	0.298	0.266	0.211	0.324	0.274	0.349	0.263	0.232	0.17	0.292	0.238
115161	0.032	-0.139	-0.138	0.091	-0.108	0.213	0.103	0.028	-0.022	0.16	0.106	0.125	0.002	-0.101	-0.159	0.053	-0.007	-0.008	-0.026	0.126	0.244	0.099	0.028	-0.055	0.164	0.08	-0.001	0.161	-0.196	-0.101	0.056	-0.038	-0.219	-0.092	-0.209	0.013	-0.089	0.149	0.048	-0.028	-0.066	0.115	0.071	0.054	-0.058	-0.162	-0.204	0.002	-0.045
115187	0.094	-0.231	-0.283	-0.015	-0.257	0.096	-0.089	-0.043	-0.168	0.081	-0.021	0.088	-0.129	-0.074	-0.225	0.055	-0.07	-0.02	-0.198	0.086	0.172	-0.057	0.011	-0.174	0.12	-0.027	-0.089	0.175	-0.226	-0.009	0.102	-0.071	-0.309	-0.12	-0.353	-0.108	-0.303	0.022	-0.139	-0.104	-0.211	0.032	-0.055	0.008	-0.184	-0.142	-0.275	0	-0.109
115191	0.023	-0.307	-0.358	-0.049	-0.326	0.071	-0.067	-0.059	-0.145	0.071	0	0.019	-0.19	-0.167	-0.288	-0.018	-0.117	-0.108	-0.175	0.059	0.154	-0.034	-0.005	-0.157	0.111	-0.007	-0.148	0.122	-0.299	-0.098	0.035	-0.124	-0.391	-0.195	-0.434	-0.128	-0.283	0.008	-0.121	-0.113	-0.186	0.029	-0.031	-0.051	-0.25	-0.227	-0.332	-0.065	-0.151
115561	0.32	-0.062	-0.143	0.089	-0.176	0.14	-0.105	-0.252	-0.389	-0.131	-0.239	0.242	-0.06	-0.203	-0.381	-0.096	-0.239	0.213	-0.127	0.199	0.232	-0.044	-0.176	-0.364	-0.069	-0.222	0.006	0.332	-0.348	-0.118	-0.026	-0.216	-0.24	0.011	-0.32	-0.118	-0.382	-0.036	-0.254	-0.41	-0.496	-0.262	-0.327	0.069	-0.209	-0.366	-0.484	-0.232	-0.324
115563	0.021	-0.14	-0.215	-0.212	-0.23	-0.092	-0.134	-0.437	-0.394	-0.27	-0.227	0.015	-0.093	-0.353	-0.355	-0.202	-0.198	-0.085	-0.197	-0.11	-0.004	-0.074	-0.373	-0.36	-0.217	-0.198	-0.029	0.107	-0.314	-0.28	-0.142	-0.163	-0.189	-0.133	-0.252	-0.261	-0.304	-0.133	-0.165	-0.453	-0.394	-0.284	-0.227	-0.026	-0.124	-0.37	-0.356	-0.217	-0.198
93616	0.147	-0.136	-0.163	0.048	-0.142	0.152	0.011	-0.11	-0.189	0.035	-0.032	0.182	-0.028	-0.161	-0.267	-0.009	-0.097	0.087	-0.101	0.096	0.192	0.026	-0.114	-0.222	0.034	-0.059	-0.007	0.231	-0.299	-0.16	-0.006	-0.124	-0.226	-0.017	-0.245	-0.041	-0.201	0.084	-0.051	-0.17	-0.221	-0.011	-0.056	0.102	-0.091	-0.224	-0.291	-0.057	-0.115
97739	0.807	0.667	0.62	0.75	0.56	0.712	0.559	0.554	0.348	0.546	0.375	0.757	0.603	0.624	0.395	0.605	0.414	0.802	0.62	0.765	0.722	0.601	0.605	0.414	0.585	0.429	0.641	0.758	0.462	0.668	0.638	0.468	0.612	0.79	0.55	0.724	0.488	0.691	0.493	0.489	0.256	0.493	0.3	0.748	0.544	0.566	0.303	0.558	0.339
97878	0.253	0.134	0.106	0.185	0.103	0.223	0.131	0.086	-0.003	0.139	0.064	0.254	0.154	0.113	0.012	0.163	0.076	0.219	0.104	0.216	0.25	0.152	0.11	0.012	0.16	0.076	0.178	0.284	0.031	0.141	0.187	0.092	0.057	0.14	0.031	0.104	0.005	0.151	0.065	0.02	-0.054	0.081	0.018	0.183	0.086	0.046	-0.041	0.104	0.029
98635	0.835	0.624	0.551	0.74	0.478	0.72	0.506	0.505	0.274	0.51	0.304	0.764	0.548	0.577	0.32	0.573	0.343	0.788	0.581	0.798	0.769	0.574	0.595	0.358	0.588	0.378	0.613	0.804	0.405	0.66	0.645	0.418	0.548	0.744	0.463	0.681	0.41	0.669	0.422	0.416	0.187	0.432	0.228	0.725	0.469	0.495	0.232	0.501	0.266
117869	0.588	0.088	-0.029	0.335	-0.096	0.337	-0.022	-0.01	-0.262	0.064	-0.143	0.441	0.021	0.053	-0.273	0.111	-0.162	0.458	0.022	0.471	0.451	0.072	0.114	-0.204	0.165	-0.095	0.122	0.551	-0.204	0.187	0.221	-0.104	-0.102	0.281	-0.223	0.154	-0.271	0.184	-0.176	-0.148	-0.368	-0.05	-0.23	0.289	-0.145	-0.099	-0.382	-0.016	-0.252
98070	0.383	0.129	0.039	0.247	-0.024	0.259	0.064	-0.043	-0.165	0.013	-0.088	0.285	0.072	-0.036	-0.18	0.013	-0.107	0.282	0.109	0.347	0.347	0.139	0.036	-0.113	0.08	-0.043	0.151	0.375	-0.121	0.049	0.086	-0.058	-0.017	0.116	-0.106	0.089	-0.118	0.118	-0.061	-0.167	-0.247	-0.096	-0.159	0.136	-0.057	-0.168	-0.26	-0.103	-0.177
98085	0.833	0.574	0.514	0.727	0.451	0.737	0.528	0.567	0.399	0.591	0.44	0.783	0.544	0.623	0.411	0.643	0.451	0.778	0.555	0.786	0.786	0.579	0.635	0.456	0.649	0.489	0.596	0.829	0.471	0.691	0.7	0.503	0.529	0.74	0.464	0.684	0.447	0.701	0.485	0.531	0.359	0.563	0.407	0.752	0.501	0.591	0.37	0.617	0.417
151377	0.48	0.118	-0.013	0.27	-0.106	0.296	0.026	-0.022	-0.228	0.058	-0.119	0.336	0.042	-0.002	-0.235	0.068	-0.133	0.322	0.086	0.43	0.431	0.136	0.142	-0.132	0.194	-0.036	0.159	0.471	-0.128	0.172	0.216	-0.039	-0.022	0.157	-0.16	0.108	-0.191	0.157	-0.104	-0.163	-0.324	-0.061	-0.2	0.194	-0.085	-0.143	-0.334	-0.051	-0.217
151367	0.265	-0.098	-0.207	0.054	-0.26	0.136	-0.088	-0.223	-0.333	-0.077	-0.165	0.176	-0.09	-0.246	-0.392	-0.102	-0.221	0.108	-0.12	0.2	0.254	-0.006	-0.109	-0.286	0.014	-0.124	0.005	0.304	-0.331	-0.113	0.004	-0.168	-0.218	-0.046	-0.326	-0.09	-0.322	0.019	-0.172	-0.316	-0.395	-0.15	-0.212	0.049	-0.186	-0.353	-0.466	-0.187	-0.278
153071	0.224	-0.123	-0.217	0.018	-0.238	0.09	-0.139	-0.08	-0.256	0.027	-0.119	0.129	-0.119	-0.065	-0.256	0.034	-0.126	0.072	-0.171	0.162	0.207	-0.069	0.014	-0.237	0.102	-0.101	-0.037	0.255	-0.226	0.043	0.12	-0.099	-0.272	-0.084	-0.357	-0.145	-0.401	-0.046	-0.262	-0.189	-0.329	-0.06	-0.177	-0.002	-0.235	-0.164	-0.334	-0.046	-0.189
154765	0.103	-0.012	0.027	0.101	0.076	0.226	0.142	0.094	0.038	0.222	0.167	0.253	0.156	0.116	0.045	0.239	0.173	0.134	-0.036	0.065	0.195	0.104	0.048	-0.016	0.185	0.125	0.122	0.226	-0.005	0.074	0.205	0.133	-0.01	0.135	0.031	0.102	0.011	0.229	0.144	0.098	0.044	0.226	0.172	0.255	0.159	0.12	0.052	0.244	0.178
155320	0.092	0.004	0.045	0.151	0.097	0.225	0.162	0.119	0.09	0.199	0.175	0.205	0.132	0.081	0.045	0.167	0.137	0.129	0.037	0.113	0.193	0.128	0.071	0.041	0.161	0.136	0.097	0.173	-0.007	0.031	0.126	0.095	0.001	0.127	0.045	0.149	0.078	0.224	0.163	0.12	0.094	0.201	0.178	0.203	0.133	0.082	0.049	0.169	0.141
105425	0.117	-0.093	-0.153	0.045	-0.15	0.139	0.027	0.03	-0.039	0.135	0.074	0.086	-0.04	-0.046	-0.128	0.068	-0.004	-0.01	-0.032	0.158	0.232	0.069	0.094	-0.034	0.187	0.078	0.01	0.192	-0.119	0.029	0.129	0.003	-0.201	-0.129	-0.252	-0.066	-0.172	0.048	-0.047	-0.049	-0.098	0.073	0.027	-0.014	-0.122	-0.133	-0.193	-0.003	-0.056
105929	0.287	0.086	0.069	0.294	0.087	0.331	0.209	0.181	0.114	0.237	0.176	0.274	0.132	0.09	0.011	0.161	0.09	0.227	0.17	0.342	0.37	0.218	0.194	0.092	0.247	0.159	0.146	0.324	-0.013	0.108	0.176	0.071	0.016	0.141	0.006	0.22	0.103	0.27	0.164	0.14	0.085	0.204	0.154	0.203	0.08	0.044	-0.021	0.124	0.065
106246	0.722	0.5	0.474	0.634	0.459	0.606	0.435	0.416	0.297	0.42	0.319	0.643	0.467	0.443	0.322	0.443	0.339	0.674	0.456	0.675	0.642	0.451	0.428	0.287	0.43	0.31	0.489	0.685	0.318	0.462	0.459	0.336	0.465	0.647	0.446	0.592	0.391	0.574	0.398	0.386	0.283	0.397	0.308	0.624	0.446	0.431	0.309	0.436	0.33
106235	0.045	-0.011	0.029	0.093	0.082	0.163	0.143	0.056	0.07	0.146	0.16	0.136	0.111	0.019	0.031	0.113	0.126	0.066	0.022	0.07	0.14	0.106	0.014	0.016	0.108	0.114	0.074	0.114	-0.025	-0.023	0.074	0.078	-0.032	0.035	0.012	0.066	0.048	0.143	0.133	0.061	0.081	0.15	0.17	0.112	0.099	0.023	0.042	0.117	0.136
106232	0.19	-0.055	-0.068	0.13	-0.025	0.219	0.066	0.028	-0.075	0.134	0.042	0.217	0.039	-0.015	-0.14	0.098	-0.014	0.129	-0.034	0.181	0.261	0.077	0.031	-0.116	0.138	0.015	0.056	0.266	-0.181	-0.005	0.106	-0.042	-0.127	0.04	-0.129	0.051	-0.093	0.155	0.024	-0.029	-0.106	0.09	0.018	0.144	-0.01	-0.082	-0.178	0.045	-0.044
106487	0.014	-0.006	0.035	0.072	0.092	0.16	0.15	0.04	0.042	0.14	0.143	0.136	0.126	0.011	0.013	0.112	0.115	0.049	0.018	0.036	0.126	0.113	-0.008	-0.009	0.099	0.099	0.088	0.102	-0.039	-0.037	0.07	0.07	0	0.061	0.044	0.079	0.063	0.167	0.154	0.043	0.042	0.143	0.143	0.147	0.134	0.019	0.018	0.12	0.119
106486	0.124	0.043	0.011	0.085	0.007	0.144	0.102	0.02	0.025	0.098	0.104	0.131	0.078	-0.01	-0.005	0.068	0.074	0.076	0.061	0.128	0.179	0.124	0.031	0.023	0.106	0.101	0.104	0.17	-0.004	0.005	0.079	0.073	-0.002	-0.002	-0.027	0.016	-0.009	0.087	0.067	-0.015	0.01	0.07	0.091	0.065	0.046	-0.041	-0.017	0.042	0.064
106485	0.148	-0.208	-0.348	-0.135	-0.437	-0.061	-0.298	-0.383	-0.579	-0.247	-0.411	0.002	-0.252	-0.335	-0.553	-0.212	-0.397	-0.058	-0.272	0.076	0.121	-0.177	-0.182	-0.482	-0.078	-0.328	-0.128	0.18	-0.448	-0.13	-0.039	-0.307	-0.365	-0.237	-0.51	-0.319	-0.572	-0.219	-0.436	-0.524	-0.677	-0.364	-0.49	-0.153	-0.391	-0.478	-0.654	-0.332	-0.48
106658	0.024	-0.145	-0.145	-0.008	-0.098	0.08	-0.02	-0.053	-0.091	0.051	0.023	0.081	-0.038	-0.084	-0.134	0.02	-0.018	0.001	-0.14	0.006	0.087	-0.032	-0.078	-0.134	0.027	-0.016	-0.044	0.096	-0.174	-0.103	-0.001	-0.055	-0.158	-0.027	-0.155	-0.03	-0.137	0.064	-0.025	-0.051	-0.083	0.053	0.027	0.06	-0.048	-0.085	-0.128	0.02	-0.015
106614	0.221	0.107	0.094	0.181	0.11	0.244	0.162	0.108	0.083	0.186	0.162	0.254	0.163	0.107	0.078	0.182	0.155	0.197	0.096	0.201	0.263	0.168	0.098	0.064	0.181	0.147	0.173	0.276	0.063	0.101	0.18	0.142	0.084	0.165	0.076	0.152	0.072	0.222	0.15	0.1	0.078	0.181	0.159	0.229	0.15	0.097	0.072	0.175	0.151
106624	0.219	-0.079	-0.131	0.108	-0.114	0.18	-0.007	0.032	-0.086	0.132	0.036	0.192	-0.022	0.006	-0.14	0.107	-0.012	0.129	-0.08	0.189	0.242	0.025	0.072	-0.092	0.161	0.031	0.018	0.261	-0.141	0.054	0.142	-0.014	-0.169	0.034	-0.216	0.023	-0.195	0.115	-0.063	-0.009	-0.108	0.102	0.021	0.118	-0.089	-0.045	-0.168	0.069	-0.033
106848	0.324	0.03	-0.052	0.186	-0.071	0.266	0.076	0.101	-0.049	0.2	0.072	0.265	0.055	0.074	-0.099	0.175	0.027	0.19	0.037	0.308	0.363	0.135	0.184	-0.026	0.264	0.092	0.123	0.372	-0.068	0.17	0.25	0.053	-0.034	0.123	-0.109	0.126	-0.083	0.218	0.038	0.064	-0.076	0.171	0.052	0.211	0.01	0.034	-0.128	0.145	0.006
106839	0.239	-0.056	-0.077	0.156	-0.057	0.2	0.017	-0.028	-0.125	0.053	-0.025	0.208	-0.001	-0.055	-0.172	0.027	-0.068	0.168	-0.046	0.217	0.253	0.028	-0.026	-0.162	0.055	-0.057	0.015	0.269	-0.209	-0.047	0.034	-0.101	-0.166	0.022	-0.173	0.024	-0.146	0.09	-0.052	-0.099	-0.161	-0.004	-0.053	0.085	-0.08	-0.135	-0.213	-0.038	-0.101
107253	0.548	0.234	0.175	0.448	0.144	0.442	0.215	0.127	-0.065	0.18	0.031	0.463	0.21	0.11	-0.113	0.16	-0.015	0.474	0.223	0.515	0.498	0.254	0.17	-0.058	0.212	0.034	0.257	0.525	-0.097	0.164	0.202	-0.005	0.063	0.322	0.007	0.299	0.002	0.317	0.073	-0.017	-0.183	0.062	-0.062	0.332	0.071	-0.037	-0.234	0.039	-0.112
107378	0.024	-0.241	-0.296	-0.109	-0.278	-0.008	-0.139	-0.099	-0.173	0.015	-0.044	-0.013	-0.169	-0.14	-0.236	-0.023	-0.1	-0.107	-0.223	0.01	0.087	-0.102	-0.033	-0.176	0.066	-0.047	-0.124	0.093	-0.233	-0.061	0.039	-0.098	-0.287	-0.163	-0.335	-0.159	-0.3	-0.048	-0.163	-0.131	-0.186	-0.009	-0.054	-0.057	-0.199	-0.178	-0.254	-0.051	-0.113
107464	0.503	0.168	0.101	0.355	0.082	0.359	0.145	0.164	0.019	0.213	0.097	0.386	0.141	0.152	-0.027	0.198	0.052	0.392	0.153	0.456	0.439	0.189	0.23	0.028	0.263	0.103	0.195	0.476	-0.011	0.231	0.26	0.064	0.035	0.256	-0.024	0.233	-0.015	0.258	0.054	0.086	-0.036	0.151	0.054	0.272	0.039	0.061	-0.079	0.125	0.012
107546	0.246	-0.15	-0.239	0.147	-0.251	0.221	-0.004	0.032	-0.113	0.138	0.02	0.168	-0.106	-0.06	-0.242	0.061	-0.088	0.089	-0.053	0.279	0.324	0.057	0.118	-0.095	0.203	0.037	-0.031	0.292	-0.217	0.046	0.142	-0.065	-0.291	-0.065	-0.374	0.012	-0.244	0.116	-0.096	-0.047	-0.171	0.078	-0.024	0.046	-0.212	-0.152	-0.307	-0.009	-0.138
108513	0.051	-0.146	-0.194	-0.054	-0.194	0.019	-0.091	-0.233	-0.244	-0.109	-0.105	0.032	-0.096	-0.262	-0.287	-0.143	-0.149	-0.029	-0.159	0.019	0.077	-0.061	-0.216	-0.256	-0.1	-0.118	-0.059	0.097	-0.293	-0.237	-0.127	-0.158	-0.231	-0.148	-0.271	-0.166	-0.269	-0.072	-0.145	-0.284	-0.268	-0.148	-0.121	-0.067	-0.157	-0.321	-0.317	-0.189	-0.17
113389	0.233	-0.074	-0.123	0.149	-0.124	0.225	0.066	0.051	-0.041	0.152	0.074	0.211	-0.01	-0.031	-0.153	0.082	-0.021	0.137	0	0.23	0.287	0.104	0.093	-0.044	0.184	0.077	0.037	0.286	-0.153	0.023	0.124	-0.014	-0.179	0.01	-0.223	0.038	-0.124	0.138	0	-0.011	-0.083	0.105	0.042	0.11	-0.089	-0.105	-0.203	0.025	-0.059
113386	0.187	-0.248	-0.371	0.006	-0.407	0.095	-0.173	-0.094	-0.291	0.032	-0.123	0.095	-0.217	-0.142	-0.375	-0.012	-0.197	0.014	-0.224	0.163	0.218	-0.09	0.018	-0.247	0.117	-0.09	-0.12	0.232	-0.318	-0.01	0.089	-0.154	-0.441	-0.216	-0.564	-0.203	-0.513	-0.072	-0.32	-0.229	-0.379	-0.074	-0.192	-0.091	-0.373	-0.288	-0.474	-0.128	-0.277
113377	0.074	-0.298	-0.389	-0.112	-0.392	-0.003	-0.218	-0.193	-0.321	-0.05	-0.153	0.008	-0.24	-0.23	-0.384	-0.087	-0.212	-0.09	-0.297	0.04	0.118	-0.153	-0.101	-0.305	0.021	-0.139	-0.164	0.14	-0.359	-0.122	-0.004	-0.191	-0.408	-0.238	-0.493	-0.248	-0.467	-0.11	-0.289	-0.272	-0.369	-0.11	-0.188	-0.112	-0.322	-0.321	-0.444	-0.158	-0.257
112968	0.064	-0.101	-0.14	-0.075	-0.132	-0.002	-0.088	-0.12	-0.152	-0.026	-0.054	0.036	-0.065	-0.101	-0.148	-0.014	-0.055	-0.025	-0.142	0.006	0.067	-0.063	-0.086	-0.167	0.002	-0.067	-0.032	0.112	-0.155	-0.057	0.023	-0.061	-0.164	-0.102	-0.197	-0.147	-0.225	-0.064	-0.132	-0.165	-0.18	-0.063	-0.076	-0.029	-0.113	-0.151	-0.181	-0.056	-0.082
112644	0.156	-0.008	-0.069	0.035	-0.077	0.113	0.018	-0.056	-0.094	0.05	0.023	0.133	0.025	-0.06	-0.115	0.042	0.001	0.066	-0.032	0.119	0.18	0.058	-0.016	-0.087	0.08	0.027	0.072	0.205	-0.099	-0.01	0.08	0.011	-0.07	-0.009	-0.126	-0.035	-0.136	0.055	-0.025	-0.09	-0.109	0.022	0.01	0.07	-0.023	-0.1	-0.135	0.008	-0.016
112306	0.221	0.185	0.188	0.181	0.201	0.243	0.227	0.133	0.137	0.205	0.21	0.276	0.248	0.152	0.146	0.219	0.215	0.222	0.154	0.177	0.238	0.22	0.116	0.12	0.189	0.194	0.243	0.273	0.13	0.138	0.206	0.201	0.164	0.2	0.171	0.161	0.145	0.226	0.214	0.12	0.129	0.194	0.202	0.257	0.233	0.137	0.135	0.206	0.206
112282	0.059	-0.082	-0.16	-0.112	-0.178	-0.042	-0.114	-0.275	-0.303	-0.166	-0.181	0.003	-0.083	-0.251	-0.295	-0.152	-0.182	-0.054	-0.134	-0.005	0.048	-0.057	-0.211	-0.279	-0.114	-0.164	-0.019	0.099	-0.262	-0.177	-0.092	-0.157	-0.132	-0.108	-0.205	-0.165	-0.245	-0.087	-0.148	-0.304	-0.318	-0.189	-0.193	-0.044	-0.121	-0.284	-0.315	-0.179	-0.198
112272	0.116	0.019	0.019	0.099	0.026	0.157	0.085	0.003	-0.061	0.08	0.028	0.165	0.084	0.003	-0.069	0.077	0.016	0.112	0.013	0.101	0.158	0.083	-0.007	-0.074	0.071	0.016	0.084	0.167	-0.082	-0.005	0.069	0.005	0.009	0.104	0.01	0.092	0.007	0.151	0.079	-0.003	-0.067	0.075	0.023	0.158	0.077	-0.003	-0.076	0.071	0.011
109981	0.236	0.079	0.116	0.311	0.165	0.44	0.346	0.267	0.23	0.391	0.352	0.392	0.276	0.179	0.135	0.326	0.283	0.246	0.175	0.3	0.429	0.32	0.243	0.192	0.372	0.325	0.247	0.381	0.086	0.151	0.305	0.248	0.055	0.222	0.095	0.29	0.188	0.425	0.329	0.251	0.216	0.379	0.34	0.374	0.258	0.16	0.12	0.313	0.269
109473	0.287	0.006	-0.046	0.096	-0.042	0.202	0.016	-0.091	-0.172	0.052	-0.025	0.272	0.066	-0.058	-0.162	0.077	-0.02	0.182	-0.071	0.193	0.278	0.051	-0.042	-0.185	0.089	-0.034	0.112	0.355	-0.163	0.004	0.125	-0.019	-0.062	0.112	-0.107	0.027	-0.167	0.147	-0.03	-0.125	-0.194	0.025	-0.043	0.215	0.016	-0.097	-0.188	0.046	-0.041
109406	0.454	0.083	-0.008	0.291	-0.053	0.312	0.044	-0.046	-0.259	0.041	-0.131	0.351	0.053	-0.056	-0.308	0.027	-0.179	0.341	0.054	0.399	0.401	0.109	0.043	-0.222	0.113	-0.104	0.127	0.447	-0.259	0.047	0.112	-0.142	-0.141	0.139	-0.234	0.089	-0.257	0.14	-0.15	-0.254	-0.427	-0.131	-0.268	0.178	-0.139	-0.27	-0.485	-0.151	-0.325
109134	0.23	-0.131	-0.165	0.068	-0.139	0.181	0.012	-0.009	-0.092	0.115	0.041	0.223	-0.025	-0.028	-0.156	0.099	-0.014	0.118	-0.099	0.165	0.257	0.035	0.036	-0.112	0.15	0.028	0.006	0.312	-0.174	0.03	0.145	-0.024	-0.192	0.055	-0.219	0.011	-0.169	0.135	-0.023	-0.043	-0.112	0.088	0.025	0.172	-0.068	-0.064	-0.176	0.071	-0.029
104565	0.722	0.457	0.387	0.607	0.343	0.681	0.489	0.432	0.328	0.523	0.426	0.684	0.477	0.414	0.301	0.508	0.402	0.613	0.459	0.707	0.754	0.542	0.518	0.367	0.588	0.461	0.537	0.766	0.348	0.512	0.583	0.445	0.35	0.473	0.282	0.475	0.299	0.573	0.41	0.363	0.281	0.469	0.389	0.568	0.391	0.34	0.249	0.448	0.362
104560	0.119	0.093	0.109	0.097	0.139	0.197	0.187	0.139	0.133	0.237	0.235	0.226	0.211	0.165	0.154	0.259	0.253	0.13	0.061	0.081	0.183	0.17	0.112	0.103	0.216	0.211	0.197	0.215	0.128	0.142	0.242	0.233	0.059	0.095	0.079	0.062	0.051	0.168	0.162	0.112	0.111	0.215	0.216	0.196	0.186	0.137	0.131	0.237	0.234
104548	0.501	0.237	0.143	0.342	0.079	0.375	0.175	0.16	-0.005	0.226	0.091	0.417	0.203	0.189	0.002	0.25	0.095	0.393	0.195	0.45	0.464	0.252	0.26	0.057	0.309	0.144	0.285	0.507	0.073	0.297	0.338	0.155	0.134	0.281	0.037	0.23	0.002	0.281	0.089	0.083	-0.075	0.164	0.036	0.322	0.115	0.112	-0.069	0.186	0.037
104502	0.158	-0.245	-0.312	-0.12	-0.302	-0.038	-0.247	-0.3	-0.404	-0.165	-0.256	0.068	-0.213	-0.256	-0.413	-0.134	-0.269	0.011	-0.304	0.019	0.077	-0.198	-0.22	-0.415	-0.1	-0.263	-0.153	0.191	-0.412	-0.16	-0.055	-0.267	-0.402	-0.158	-0.459	-0.291	-0.497	-0.184	-0.363	-0.41	-0.468	-0.256	-0.309	-0.077	-0.339	-0.377	-0.488	-0.235	-0.333
104114	0.122	-0.064	-0.098	0.073	-0.098	0.158	0.043	-0.06	-0.11	0.056	0.017	0.145	0.009	-0.112	-0.172	0.009	-0.038	0.063	-0.038	0.123	0.197	0.063	-0.055	-0.126	0.058	0.002	0.035	0.192	-0.184	-0.1	0.017	-0.05	-0.128	-0.006	-0.155	0.011	-0.115	0.107	0.002	-0.104	-0.141	0.021	-0.007	0.088	-0.037	-0.162	-0.208	-0.031	-0.067
104108	0.579	0.288	0.223	0.46	0.19	0.454	0.241	0.194	-0.014	0.249	0.083	0.489	0.255	0.2	-0.048	0.25	0.05	0.505	0.255	0.529	0.508	0.289	0.246	0.004	0.289	0.1	0.312	0.548	-0.02	0.263	0.3	0.074	0.121	0.374	0.057	0.333	0.038	0.353	0.112	0.06	-0.13	0.144	-0.008	0.383	0.12	0.054	-0.173	0.135	-0.05
103933	0.792	0.747	0.714	0.753	0.662	0.735	0.668	0.656	0.573	0.642	0.561	0.757	0.695	0.681	0.597	0.666	0.583	0.775	0.721	0.772	0.752	0.705	0.695	0.618	0.676	0.605	0.731	0.771	0.642	0.719	0.7	0.628	0.731	0.777	0.69	0.751	0.663	0.733	0.646	0.634	0.546	0.621	0.535	0.759	0.672	0.659	0.569	0.645	0.557
103718	0.118	-0.242	-0.309	0.041	-0.298	0.117	-0.099	-0.055	-0.187	0.053	-0.054	0.069	-0.185	-0.153	-0.307	-0.033	-0.159	-0.006	-0.163	0.149	0.203	-0.053	0.009	-0.184	0.102	-0.051	-0.128	0.172	-0.3	-0.074	0.029	-0.152	-0.344	-0.136	-0.404	-0.085	-0.316	0.015	-0.178	-0.138	-0.243	-0.012	-0.097	-0.035	-0.26	-0.235	-0.373	-0.097	-0.21
103170	0.448	0.315	0.334	0.44	0.36	0.478	0.385	0.377	0.309	0.422	0.366	0.498	0.389	0.377	0.293	0.422	0.353	0.463	0.306	0.423	0.462	0.365	0.352	0.279	0.401	0.341	0.371	0.484	0.263	0.354	0.403	0.328	0.296	0.444	0.319	0.423	0.314	0.468	0.377	0.363	0.301	0.414	0.363	0.487	0.381	0.362	0.284	0.413	0.349
101966	0.479	0.09	0.021	0.341	0.013	0.376	0.163	0.125	-0.045	0.207	0.072	0.408	0.113	0.088	-0.154	0.175	-0.019	0.381	0.133	0.426	0.442	0.207	0.188	-0.034	0.255	0.08	0.169	0.485	-0.137	0.167	0.237	-0.005	-0.106	0.217	-0.173	0.194	-0.087	0.258	0.03	-0.006	-0.157	0.104	-0.017	0.276	-0.045	-0.068	-0.279	0.051	-0.118
101160	0.475	0.153	0.101	0.379	0.088	0.397	0.188	0.173	0.014	0.235	0.103	0.403	0.156	0.127	-0.083	0.194	0.02	0.389	0.173	0.452	0.455	0.226	0.219	0.012	0.269	0.106	0.204	0.472	-0.079	0.186	0.24	0.028	-0.039	0.221	-0.085	0.23	-0.028	0.273	0.054	0.047	-0.093	0.133	0.018	0.262	0	-0.026	-0.2	0.07	-0.075
101159	0.475	0.028	-0.049	0.33	-0.07	0.342	0.1	0.095	-0.069	0.164	0.033	0.353	0.019	0.03	-0.193	0.105	-0.075	0.35	0.099	0.437	0.425	0.153	0.175	-0.053	0.225	0.048	0.085	0.453	-0.169	0.132	0.184	-0.054	-0.164	0.16	-0.24	0.158	-0.142	0.199	-0.048	-0.052	-0.178	0.046	-0.054	0.192	-0.14	-0.132	-0.313	-0.027	-0.172
100888	0.041	-0.315	-0.34	0.007	-0.302	0.125	-0.081	-0.117	-0.266	0.03	-0.097	0.058	-0.177	-0.225	-0.399	-0.062	-0.21	-0.066	-0.214	0.1	0.197	-0.064	-0.052	-0.281	0.08	-0.106	-0.155	0.143	-0.414	-0.147	-0.001	-0.22	-0.378	-0.145	-0.398	-0.066	-0.289	0.067	-0.126	-0.157	-0.3	-0.001	-0.123	-0.005	-0.224	-0.265	-0.433	-0.093	-0.236
100875	0.298	0.149	0.139	0.252	0.156	0.376	0.273	0.156	0.111	0.281	0.235	0.394	0.276	0.142	0.084	0.274	0.218	0.267	0.148	0.277	0.394	0.278	0.144	0.085	0.271	0.216	0.284	0.418	0.058	0.132	0.268	0.199	0.086	0.192	0.082	0.185	0.092	0.32	0.232	0.133	0.097	0.261	0.224	0.333	0.229	0.115	0.067	0.252	0.204
99356	0.435	0.178	0.13	0.247	0.129	0.325	0.163	0.064	-0.023	0.18	0.103	0.393	0.216	0.122	0.015	0.224	0.13	0.332	0.1	0.344	0.399	0.196	0.13	-0.017	0.229	0.108	0.257	0.472	0.031	0.198	0.281	0.144	0.157	0.295	0.114	0.209	0.046	0.296	0.151	0.05	-0.019	0.17	0.105	0.364	0.203	0.108	0.018	0.214	0.132
99326	0.156	-0.108	-0.166	-0.039	-0.173	0.051	-0.105	-0.271	-0.351	-0.127	-0.189	0.117	-0.061	-0.229	-0.337	-0.097	-0.183	0.044	-0.175	0.066	0.138	-0.065	-0.211	-0.353	-0.078	-0.193	-0.013	0.211	-0.329	-0.157	-0.037	-0.178	-0.204	-0.073	-0.254	-0.151	-0.304	-0.043	-0.17	-0.346	-0.394	-0.187	-0.223	0.02	-0.133	-0.313	-0.389	-0.163	-0.223
99306	0.55	0.297	0.235	0.417	0.195	0.442	0.261	0.233	0.104	0.292	0.188	0.485	0.29	0.256	0.106	0.31	0.188	0.468	0.255	0.498	0.504	0.308	0.303	0.133	0.346	0.212	0.341	0.548	0.142	0.332	0.369	0.217	0.2	0.37	0.135	0.318	0.102	0.364	0.186	0.158	0.055	0.234	0.151	0.406	0.211	0.176	0.052	0.247	0.146
99301	0.471	0.24	0.202	0.452	0.179	0.511	0.359	0.252	0.174	0.341	0.275	0.479	0.298	0.17	0.075	0.275	0.196	0.413	0.305	0.5	0.548	0.381	0.272	0.176	0.357	0.277	0.326	0.524	0.079	0.196	0.295	0.199	0.173	0.339	0.14	0.389	0.221	0.463	0.318	0.208	0.144	0.309	0.253	0.421	0.25	0.118	0.04	0.236	0.169
99128	0.68	0.692	0.69	0.701	0.675	0.684	0.68	0.721	0.68	0.702	0.665	0.674	0.676	0.728	0.689	0.71	0.675	0.69	0.698	0.692	0.674	0.683	0.72	0.693	0.7	0.678	0.678	0.664	0.701	0.726	0.706	0.686	0.703	0.719	0.698	0.725	0.696	0.707	0.682	0.72	0.657	0.701	0.644	0.702	0.684	0.734	0.67	0.715	0.657
99114	0.244	0.223	0.245	0.253	0.275	0.279	0.268	0.251	0.246	0.283	0.28	0.287	0.272	0.256	0.247	0.284	0.278	0.264	0.214	0.231	0.256	0.244	0.222	0.216	0.255	0.252	0.25	0.265	0.218	0.228	0.258	0.251	0.227	0.269	0.251	0.258	0.243	0.283	0.273	0.258	0.253	0.289	0.286	0.291	0.277	0.263	0.254	0.291	0.285
99041	0.17	-0.041	-0.069	0.152	-0.049	0.239	0.134	0.08	0.034	0.182	0.138	0.17	0.041	-0.03	-0.088	0.088	0.035	0.075	0.053	0.228	0.299	0.153	0.112	0.016	0.207	0.129	0.068	0.246	-0.106	0.012	0.122	0.024	-0.105	0.012	-0.125	0.095	-0.016	0.195	0.095	0.036	-0.002	0.148	0.111	0.119	-0.004	-0.08	-0.127	0.049	0.004
99038	0.01	-0.099	-0.076	0.032	-0.018	0.129	0.076	0.01	-0.002	0.114	0.105	0.1	0.035	-0.046	-0.064	0.064	0.05	0.003	-0.06	0.031	0.124	0.051	-0.019	-0.05	0.088	0.065	0.012	0.101	-0.113	-0.072	0.04	0.008	-0.122	-0.019	-0.091	0.012	-0.046	0.115	0.066	0	-0.006	0.107	0.103	0.084	0.024	-0.057	-0.069	0.056	0.047
99036	0.868	0.797	0.768	0.876	0.727	0.815	0.717	0.771	0.602	0.723	0.578	0.806	0.723	0.8	0.629	0.749	0.602	0.862	0.796	0.886	0.822	0.747	0.808	0.651	0.753	0.621	0.75	0.81	0.677	0.832	0.775	0.644	0.786	0.899	0.747	0.903	0.732	0.84	0.691	0.738	0.528	0.696	0.517	0.839	0.706	0.779	0.561	0.732	0.544
98981	0.753	0.699	0.674	0.744	0.636	0.697	0.62	0.631	0.506	0.599	0.494	0.705	0.638	0.668	0.538	0.633	0.521	0.749	0.683	0.753	0.703	0.644	0.663	0.546	0.624	0.527	0.66	0.706	0.578	0.696	0.654	0.555	0.683	0.772	0.648	0.754	0.618	0.706	0.588	0.596	0.444	0.571	0.442	0.724	0.615	0.644	0.478	0.612	0.47
98501	0.721	0.682	0.673	0.738	0.653	0.705	0.633	0.647	0.52	0.619	0.503	0.697	0.643	0.667	0.547	0.638	0.528	0.728	0.675	0.734	0.701	0.645	0.66	0.545	0.631	0.526	0.653	0.691	0.57	0.675	0.646	0.549	0.657	0.743	0.641	0.742	0.618	0.707	0.591	0.61	0.447	0.585	0.436	0.71	0.613	0.642	0.481	0.615	0.468
98499	0.705	0.675	0.66	0.707	0.635	0.68	0.63	0.631	0.546	0.609	0.53	0.677	0.638	0.649	0.565	0.626	0.549	0.702	0.671	0.712	0.684	0.647	0.65	0.573	0.625	0.556	0.652	0.679	0.59	0.664	0.639	0.572	0.663	0.718	0.642	0.714	0.626	0.686	0.604	0.607	0.498	0.586	0.486	0.692	0.62	0.633	0.522	0.611	0.508
98433	0.108	0.04	0.037	0.104	0.045	0.179	0.129	-0.012	-0.033	0.08	0.061	0.175	0.118	-0.036	-0.064	0.057	0.032	0.1	0.047	0.108	0.184	0.129	-0.026	-0.051	0.069	0.046	0.12	0.182	-0.081	-0.048	0.047	0.018	0.022	0.08	0.021	0.085	0.034	0.163	0.116	-0.025	-0.042	0.068	0.053	0.157	0.103	-0.051	-0.075	0.044	0.023
98430	0.123	0.079	0.081	0.088	0.09	0.143	0.115	0.059	0.039	0.125	0.112	0.17	0.138	0.085	0.061	0.144	0.127	0.122	0.047	0.087	0.141	0.111	0.049	0.028	0.116	0.101	0.136	0.17	0.052	0.078	0.138	0.119	0.075	0.117	0.076	0.083	0.047	0.139	0.112	0.056	0.037	0.122	0.11	0.166	0.134	0.082	0.058	0.142	0.125
98424	0.901	0.854	0.831	0.92	0.8	0.89	0.813	0.873	0.73	0.844	0.708	0.871	0.807	0.893	0.748	0.865	0.726	0.898	0.865	0.925	0.893	0.84	0.903	0.776	0.87	0.754	0.831	0.872	0.791	0.918	0.887	0.77	0.83	0.916	0.798	0.924	0.793	0.894	0.768	0.822	0.645	0.796	0.627	0.888	0.775	0.855	0.669	0.829	0.651
98361	0.702	0.655	0.633	0.71	0.608	0.698	0.624	0.671	0.562	0.659	0.554	0.683	0.625	0.686	0.582	0.675	0.575	0.694	0.66	0.722	0.708	0.649	0.696	0.599	0.683	0.59	0.645	0.689	0.615	0.705	0.692	0.605	0.644	0.703	0.617	0.71	0.607	0.698	0.598	0.65	0.521	0.639	0.514	0.692	0.608	0.675	0.547	0.663	0.54
98360	0.81	0.693	0.657	0.764	0.615	0.748	0.627	0.632	0.474	0.629	0.488	0.767	0.651	0.677	0.505	0.669	0.515	0.786	0.666	0.791	0.772	0.661	0.673	0.517	0.665	0.526	0.684	0.788	0.548	0.716	0.704	0.554	0.624	0.76	0.582	0.729	0.548	0.718	0.556	0.561	0.386	0.566	0.41	0.745	0.586	0.612	0.419	0.612	0.439
98345	0.629	0.616	0.61	0.641	0.601	0.635	0.612	0.62	0.586	0.615	0.581	0.623	0.605	0.623	0.59	0.617	0.585	0.629	0.625	0.643	0.637	0.62	0.626	0.597	0.621	0.593	0.611	0.624	0.599	0.626	0.621	0.594	0.614	0.635	0.606	0.645	0.61	0.639	0.605	0.615	0.571	0.61	0.567	0.629	0.601	0.619	0.577	0.614	0.572
98267	1.041	0.704	0.612	0.875	0.517	0.836	0.528	0.539	0.226	0.545	0.272	0.922	0.604	0.666	0.304	0.655	0.338	0.974	0.62	0.957	0.902	0.612	0.652	0.318	0.639	0.351	0.685	0.976	0.399	0.773	0.743	0.421	0.566	0.888	0.461	0.765	0.363	0.744	0.389	0.396	0.09	0.424	0.154	0.851	0.474	0.532	0.165	0.541	0.219
98253	0.567	0.464	0.394	0.459	0.335	0.468	0.379	0.308	0.223	0.34	0.268	0.5	0.411	0.344	0.254	0.369	0.292	0.497	0.424	0.53	0.53	0.438	0.369	0.277	0.392	0.314	0.471	0.562	0.312	0.408	0.425	0.342	0.387	0.42	0.315	0.378	0.275	0.4	0.311	0.24	0.164	0.283	0.219	0.435	0.343	0.276	0.193	0.312	0.242
98202	0.906	0.852	0.82	0.913	0.763	0.857	0.759	0.81	0.628	0.766	0.605	0.851	0.775	0.852	0.671	0.804	0.644	0.904	0.842	0.922	0.861	0.797	0.854	0.689	0.802	0.662	0.806	0.85	0.73	0.888	0.832	0.698	0.827	0.931	0.783	0.921	0.751	0.866	0.713	0.761	0.54	0.725	0.53	0.876	0.743	0.82	0.59	0.778	0.574
98200	0.797	0.297	0.14	0.489	0.021	0.483	0.08	0.108	-0.235	0.151	-0.159	0.623	0.164	0.249	-0.177	0.275	-0.111	0.644	0.198	0.654	0.629	0.219	0.284	-0.113	0.305	-0.05	0.307	0.757	-0.045	0.426	0.43	0.007	0.106	0.454	-0.057	0.289	-0.146	0.304	-0.093	-0.062	-0.348	0	-0.263	0.452	-0.016	0.07	-0.302	0.115	-0.225
98197	0.175	-0.058	-0.108	0.013	-0.131	0.065	-0.084	-0.086	-0.192	-0.009	-0.105	0.15	-0.048	-0.036	-0.18	0.033	-0.096	0.11	-0.108	0.075	0.118	-0.045	-0.044	-0.173	0.026	-0.088	-0.003	0.205	-0.154	0.012	0.073	-0.073	-0.099	0.07	-0.149	-0.03	-0.192	0.028	-0.119	-0.118	-0.214	-0.036	-0.122	0.115	-0.084	-0.069	-0.202	0.005	-0.115
98165	1.007	0.897	0.852	0.993	0.782	0.937	0.777	0.801	0.58	0.756	0.549	0.939	0.802	0.85	0.624	0.803	0.59	0.991	0.878	1.017	0.956	0.828	0.859	0.645	0.806	0.612	0.849	0.951	0.689	0.902	0.847	0.653	0.866	1.03	0.805	1.012	0.766	0.952	0.716	0.747	0.479	0.706	0.455	0.973	0.755	0.815	0.527	0.769	0.499
98161	0.68	0.37	0.288	0.517	0.224	0.51	0.244	0.343	0.144	0.344	0.146	0.584	0.279	0.416	0.172	0.415	0.172	0.591	0.332	0.613	0.602	0.325	0.439	0.209	0.436	0.211	0.362	0.668	0.24	0.51	0.504	0.24	0.291	0.52	0.207	0.441	0.17	0.436	0.167	0.282	0.092	0.287	0.097	0.514	0.2	0.357	0.119	0.358	0.121
98159	0.902	0.781	0.747	0.868	0.697	0.815	0.679	0.771	0.565	0.731	0.55	0.839	0.708	0.834	0.612	0.787	0.591	0.893	0.753	0.884	0.828	0.712	0.816	0.621	0.769	0.597	0.738	0.846	0.666	0.872	0.819	0.637	0.735	0.898	0.69	0.855	0.648	0.806	0.622	0.71	0.471	0.678	0.468	0.845	0.66	0.787	0.52	0.747	0.511
98086	0.892	0.485	0.356	0.707	0.244	0.677	0.33	0.343	-0.027	0.371	0.051	0.74	0.364	0.423	-0.019	0.437	0.053	0.781	0.44	0.827	0.777	0.443	0.487	0.083	0.489	0.146	0.48	0.833	0.102	0.57	0.559	0.159	0.282	0.657	0.134	0.56	0.093	0.551	0.138	0.16	-0.225	0.216	-0.119	0.634	0.169	0.239	-0.223	0.281	-0.123
98080	0.024	-0.253	-0.248	0.033	-0.186	0.183	0.025	0.057	-0.035	0.204	0.121	0.123	-0.065	-0.034	-0.145	0.131	0.032	-0.036	-0.157	0.078	0.214	0.018	0.066	-0.078	0.209	0.092	-0.066	0.167	-0.19	-0.017	0.142	0.002	-0.273	-0.068	-0.265	0.004	-0.161	0.163	0.015	0.042	-0.045	0.196	0.115	0.101	-0.075	-0.046	-0.15	0.126	0.03
98071	0.156	0.042	-0.029	0.04	-0.076	0.091	0.012	-0.077	-0.111	-0.001	-0.026	0.114	0.031	-0.058	-0.095	0.012	-0.016	0.07	0.017	0.127	0.165	0.072	-0.007	-0.061	0.058	0.015	0.091	0.188	-0.044	0.014	0.072	0.027	-0.004	0.004	-0.074	-0.026	-0.1	0.032	-0.028	-0.109	-0.134	-0.028	-0.045	0.056	-0.009	-0.091	-0.119	-0.016	-0.036
98019	0.132	-0.063	-0.105	0.085	-0.108	0.152	0.035	0.071	-0.025	0.151	0.064	0.112	-0.023	0.015	-0.099	0.102	-0.001	0.043	-0.01	0.163	0.217	0.064	0.122	-0.02	0.193	0.07	0.014	0.188	-0.089	0.077	0.154	0.009	-0.087	0.019	-0.126	0.061	-0.065	0.132	0.017	0.05	-0.042	0.134	0.051	0.092	-0.04	-0.005	-0.115	0.086	-0.014
97523	0.079	-0.149	-0.165	0.075	-0.117	0.175	0.046	0.008	-0.08	0.123	0.039	0.107	-0.047	-0.096	-0.206	0.034	-0.07	0	-0.053	0.14	0.227	0.06	0.042	-0.103	0.15	0.027	-0.027	0.172	-0.23	-0.052	0.069	-0.082	-0.216	-0.06	-0.217	0.021	-0.11	0.13	0.007	-0.025	-0.106	0.097	0.019	0.058	-0.089	-0.132	-0.233	0.006	-0.09
97514	0.813	0.365	0.237	0.591	0.138	0.561	0.209	0.219	-0.095	0.244	-0.03	0.653	0.237	0.298	-0.107	0.309	-0.05	0.694	0.317	0.713	0.665	0.313	0.356	0	0.359	0.051	0.351	0.756	0.004	0.448	0.436	0.046	0.181	0.562	0.035	0.444	-0.005	0.428	0.026	0.034	-0.271	0.082	-0.185	0.532	0.052	0.114	-0.284	0.145	-0.207
97513	0.733	0.401	0.329	0.597	0.272	0.56	0.299	0.302	0.027	0.326	0.103	0.612	0.332	0.369	0.03	0.377	0.1	0.659	0.354	0.677	0.623	0.358	0.395	0.078	0.398	0.146	0.394	0.672	0.09	0.468	0.455	0.151	0.23	0.562	0.146	0.479	0.102	0.462	0.148	0.138	-0.146	0.193	-0.034	0.53	0.179	0.204	-0.153	0.243	-0.048
97512	0.866	0.783	0.76	0.836	0.725	0.768	0.679	0.705	0.557	0.657	0.535	0.789	0.707	0.758	0.593	0.702	0.565	0.856	0.754	0.847	0.778	0.7	0.736	0.592	0.682	0.564	0.727	0.798	0.63	0.788	0.727	0.596	0.75	0.869	0.719	0.837	0.686	0.771	0.644	0.662	0.486	0.622	0.477	0.801	0.674	0.718	0.52	0.669	0.505
96555	0.673	0.399	0.327	0.573	0.278	0.547	0.352	0.343	0.176	0.359	0.227	0.566	0.338	0.329	0.116	0.344	0.173	0.597	0.398	0.64	0.602	0.4	0.405	0.212	0.408	0.254	0.396	0.629	0.163	0.405	0.404	0.208	0.301	0.516	0.227	0.499	0.251	0.486	0.282	0.272	0.115	0.303	0.179	0.497	0.256	0.243	0.059	0.274	0.127
96414	0.116	0.076	0.086	0.127	0.102	0.186	0.158	0.063	0.054	0.136	0.128	0.18	0.146	0.041	0.027	0.114	0.102	0.124	0.085	0.118	0.178	0.149	0.045	0.035	0.12	0.112	0.137	0.173	0.008	0.023	0.098	0.085	0.079	0.125	0.089	0.129	0.1	0.188	0.162	0.066	0.06	0.139	0.133	0.182	0.15	0.044	0.032	0.116	0.106
95188	0.377	0.073	0.008	0.242	-0.004	0.312	0.115	0.115	-0.028	0.21	0.084	0.323	0.101	0.1	-0.066	0.197	0.049	0.258	0.073	0.35	0.398	0.164	0.19	-0.017	0.27	0.096	0.159	0.419	-0.049	0.187	0.266	0.067	0.007	0.182	-0.052	0.174	-0.034	0.258	0.074	0.087	-0.047	0.188	0.069	0.262	0.053	0.072	-0.085	0.174	0.035
95186	0.003	-0.215	-0.252	0.02	-0.231	0.117	-0.016	-0.181	-0.215	-0.033	-0.056	0.047	-0.11	-0.3	-0.343	-0.137	-0.166	-0.054	-0.121	0.066	0.15	0.001	-0.192	-0.241	-0.046	-0.081	-0.086	0.089	-0.369	-0.307	-0.149	-0.192	-0.343	-0.21	-0.368	-0.121	-0.254	0.005	-0.101	-0.254	-0.263	-0.09	-0.095	-0.079	-0.205	-0.38	-0.394	-0.201	-0.208
94733	0.213	-0.022	-0.093	0.082	-0.12	0.128	-0.04	-0.137	-0.269	-0.052	-0.155	0.159	-0.022	-0.113	-0.264	-0.037	-0.158	0.123	-0.054	0.171	0.203	0.015	-0.054	-0.224	0.017	-0.119	0.038	0.236	-0.213	-0.025	0.036	-0.117	-0.173	-0.046	-0.249	-0.088	-0.274	-0.02	-0.172	-0.275	-0.362	-0.17	-0.235	0.011	-0.157	-0.256	-0.365	-0.161	-0.244
147860	0.189	-0.127	-0.186	0.051	-0.174	0.191	0.003	0.037	-0.06	0.176	0.097	0.218	-0.003	0.025	-0.1	0.168	0.066	0.084	-0.136	0.142	0.26	0.042	0.08	-0.061	0.208	0.102	0.048	0.298	-0.093	0.08	0.21	0.077	-0.212	-0.023	-0.264	-0.047	-0.247	0.117	-0.048	-0.007	-0.093	0.144	0.072	0.136	-0.063	-0.023	-0.137	0.133	0.039
147830	0.083	-0.171	-0.132	0.068	-0.063	0.131	-0.033	-0.127	-0.21	-0.021	-0.082	0.148	-0.037	-0.141	-0.247	-0.039	-0.119	0.093	-0.181	0.049	0.108	-0.08	-0.179	-0.285	-0.071	-0.15	-0.078	0.132	-0.319	-0.186	-0.084	-0.186	-0.234	-0.002	-0.188	-0.022	-0.185	0.056	-0.075	-0.163	-0.202	-0.05	-0.076	0.068	-0.085	-0.182	-0.241	-0.072	-0.115
118996	0.212	0.122	0.171	0.311	0.229	0.431	0.355	0.26	0.221	0.371	0.325	0.389	0.303	0.193	0.147	0.322	0.27	0.253	0.196	0.274	0.399	0.318	0.216	0.173	0.336	0.287	0.26	0.352	0.09	0.141	0.28	0.224	0.103	0.237	0.155	0.295	0.224	0.419	0.342	0.248	0.21	0.36	0.316	0.375	0.289	0.18	0.136	0.311	0.261
118766	0.229	0.105	0.16	0.339	0.219	0.434	0.34	0.214	0.168	0.312	0.27	0.387	0.281	0.13	0.077	0.248	0.2	0.278	0.186	0.294	0.396	0.298	0.162	0.113	0.271	0.227	0.234	0.345	0.013	0.07	0.199	0.148	0.08	0.241	0.138	0.306	0.215	0.408	0.324	0.2	0.157	0.302	0.261	0.359	0.265	0.117	0.066	0.237	0.192
118669	0.174	-0.132	-0.157	0.041	-0.148	0.109	-0.055	-0.239	-0.31	-0.117	-0.165	0.165	-0.06	-0.214	-0.319	-0.103	-0.18	0.113	-0.143	0.093	0.15	-0.044	-0.233	-0.336	-0.116	-0.19	-0.042	0.215	-0.338	-0.196	-0.092	-0.199	-0.263	-0.034	-0.276	-0.115	-0.295	-0.022	-0.165	-0.354	-0.385	-0.21	-0.224	0.042	-0.157	-0.312	-0.396	-0.181	-0.241
118593	0.144	-0.196	-0.256	0.028	-0.238	0.09	-0.138	-0.179	-0.336	-0.061	-0.176	0.117	-0.144	-0.208	-0.406	-0.092	-0.241	0.068	-0.215	0.093	0.138	-0.108	-0.17	-0.357	-0.061	-0.2	-0.101	0.175	-0.417	-0.187	-0.082	-0.258	-0.409	-0.149	-0.457	-0.172	-0.453	-0.077	-0.296	-0.328	-0.441	-0.183	-0.26	-0.066	-0.31	-0.373	-0.511	-0.228	-0.326
118591	0.14	-0.205	-0.3	-0.042	-0.32	0.034	-0.174	-0.182	-0.324	-0.062	-0.18	0.043	-0.19	-0.204	-0.371	-0.085	-0.225	-0.024	-0.205	0.114	0.16	-0.102	-0.066	-0.289	0.03	-0.15	-0.109	0.178	-0.326	-0.074	0.018	-0.186	-0.353	-0.192	-0.446	-0.195	-0.432	-0.094	-0.293	-0.291	-0.402	-0.15	-0.243	-0.098	-0.313	-0.317	-0.439	-0.178	-0.281
118585	0.128	0.114	0.131	0.122	0.153	0.117	0.116	0.131	0.133	0.135	0.142	0.138	0.13	0.151	0.146	0.151	0.153	0.146	0.096	0.104	0.099	0.098	0.11	0.112	0.113	0.121	0.113	0.12	0.126	0.13	0.13	0.133	0.119	0.151	0.137	0.128	0.12	0.122	0.122	0.138	0.139	0.141	0.149	0.143	0.136	0.157	0.153	0.158	0.16
118576	0.588	0.179	0.043	0.353	-0.054	0.375	0.045	0.033	-0.266	0.127	-0.114	0.455	0.115	0.1	-0.238	0.177	-0.098	0.451	0.085	0.498	0.492	0.153	0.186	-0.169	0.247	-0.037	0.227	0.565	-0.13	0.258	0.302	-0.011	-0.017	0.256	-0.161	0.153	-0.252	0.212	-0.121	-0.131	-0.388	-0.003	-0.211	0.294	-0.054	-0.07	-0.359	0.04	-0.195
118573	0.597	0.297	0.216	0.485	0.151	0.455	0.233	0.127	-0.065	0.158	0.001	0.47	0.216	0.089	-0.153	0.119	-0.082	0.507	0.3	0.568	0.526	0.295	0.194	-0.025	0.213	0.033	0.286	0.549	-0.105	0.169	0.185	-0.043	0.13	0.361	0.048	0.353	0.075	0.339	0.101	-0.022	-0.194	0.032	-0.107	0.34	0.069	-0.083	-0.284	-0.029	-0.192
118565	0.086	-0.148	-0.162	-0.012	-0.138	0.076	-0.079	-0.194	-0.273	-0.069	-0.13	0.132	-0.051	-0.191	-0.3	-0.068	-0.156	0.055	-0.191	0.012	0.093	-0.077	-0.19	-0.287	-0.068	-0.145	-0.043	0.155	-0.308	-0.18	-0.062	-0.166	-0.21	-0.015	-0.221	-0.079	-0.251	0.02	-0.124	-0.233	-0.295	-0.101	-0.148	0.073	-0.1	-0.234	-0.325	-0.104	-0.176
118566	0.118	-0.093	-0.154	0.029	-0.154	0.143	0.031	-0.047	-0.103	0.088	0.038	0.118	-0.018	-0.118	-0.195	0.029	-0.038	0.002	-0.053	0.126	0.218	0.066	0.005	-0.103	0.128	0.038	0.029	0.209	-0.187	-0.05	0.082	-0.032	-0.174	-0.08	-0.229	-0.045	-0.167	0.085	-0.023	-0.108	-0.152	0.042	0	0.053	-0.079	-0.184	-0.248	-0.021	-0.08
118562	0.091	-0.069	-0.087	0.083	-0.066	0.193	0.099	0.076	0.001	0.194	0.128	0.158	0.046	0.027	-0.066	0.153	0.073	0.044	-0.016	0.12	0.22	0.105	0.094	-0.01	0.206	0.118	0.058	0.194	-0.073	0.053	0.172	0.067	-0.081	0.031	-0.096	0.068	-0.037	0.182	0.09	0.067	-0.006	0.187	0.123	0.149	0.04	0.02	-0.071	0.148	0.07
118181	0.261	-0.037	-0.084	0.194	-0.072	0.261	0.069	0.124	-0.002	0.205	0.081	0.204	-0.015	0.042	-0.108	0.128	-0.019	0.138	0.034	0.298	0.353	0.11	0.189	-0.009	0.262	0.083	0.036	0.314	-0.112	0.122	0.199	-0.013	-0.132	0.033	-0.17	0.098	-0.078	0.176	0.001	0.058	-0.051	0.148	0.039	0.109	-0.091	-0.034	-0.164	0.062	-0.067
118156	0.314	-0.015	-0.054	0.162	-0.051	0.266	0.073	-0.028	-0.133	0.113	0.011	0.284	0.065	-0.049	-0.179	0.096	-0.028	0.184	-0.02	0.277	0.359	0.096	0.05	-0.145	0.175	0.002	0.098	0.391	-0.182	0.046	0.172	-0.031	-0.129	0.04	-0.157	0.025	-0.146	0.15	-0.009	-0.127	-0.202	0.031	-0.045	0.162	-0.022	-0.153	-0.25	0.008	-0.088
118153	0.301	0.178	0.153	0.268	0.153	0.342	0.25	0.173	0.119	0.259	0.209	0.341	0.237	0.147	0.083	0.237	0.179	0.267	0.186	0.295	0.366	0.266	0.17	0.107	0.258	0.2	0.258	0.371	0.073	0.147	0.239	0.172	0.144	0.23	0.123	0.234	0.141	0.314	0.228	0.15	0.103	0.24	0.195	0.309	0.212	0.121	0.064	0.215	0.163
118148	0.113	-0.059	-0.091	0.067	-0.074	0.173	0.091	0.048	-0.002	0.164	0.116	0.121	0.03	-0.025	-0.082	0.103	0.048	0.009	0.004	0.157	0.242	0.115	0.106	-0.004	0.207	0.117	0.059	0.203	-0.083	0.044	0.156	0.051	-0.096	-0.028	-0.122	0.029	-0.055	0.143	0.066	0.022	-0.023	0.143	0.1	0.092	0.006	-0.05	-0.101	0.083	0.034
117909	0.2	0.131	0.154	0.195	0.195	0.283	0.24	0.168	0.14	0.26	0.231	0.288	0.241	0.173	0.14	0.262	0.23	0.203	0.125	0.189	0.277	0.219	0.149	0.105	0.244	0.202	0.222	0.284	0.107	0.157	0.249	0.202	0.123	0.193	0.146	0.184	0.142	0.273	0.233	0.16	0.137	0.253	0.228	0.279	0.234	0.166	0.137	0.256	0.227
117905	0.211	-0.14	-0.188	0.057	-0.177	0.12	-0.095	-0.088	-0.196	0.015	-0.078	0.135	-0.1	-0.117	-0.252	-0.016	-0.132	0.082	-0.156	0.171	0.211	-0.062	-0.028	-0.214	0.061	-0.091	-0.057	0.24	-0.264	-0.042	0.043	-0.14	-0.222	-0.013	-0.26	-0.052	-0.259	0.029	-0.15	-0.149	-0.219	-0.036	-0.094	0.055	-0.16	-0.185	-0.284	-0.072	-0.155
117875	0.186	-0.246	-0.296	0.074	-0.286	0.171	-0.081	-0.132	-0.287	0.014	-0.117	0.145	-0.152	-0.213	-0.407	-0.055	-0.22	0.048	-0.181	0.193	0.265	-0.044	-0.053	-0.297	0.075	-0.121	-0.106	0.256	-0.412	-0.116	0.02	-0.22	-0.431	-0.159	-0.468	-0.113	-0.375	0.019	-0.206	-0.251	-0.369	-0.079	-0.181	-0.025	-0.292	-0.347	-0.498	-0.162	-0.292
117855	0.051	-0.158	-0.127	-0.006	-0.065	0.086	-0.031	-0.027	-0.093	0.075	0.007	0.108	-0.034	-0.045	-0.132	0.059	-0.027	0.019	-0.163	0.018	0.108	-0.051	-0.024	-0.145	0.08	-0.026	-0.05	0.134	-0.184	-0.037	0.068	-0.061	-0.17	0.007	-0.137	-0.018	-0.137	0.078	-0.038	-0.035	-0.098	0.068	0.004	0.098	-0.041	-0.055	-0.138	0.052	-0.032
117789	0.277	0.175	0.207	0.272	0.242	0.357	0.276	0.29	0.223	0.37	0.31	0.381	0.295	0.311	0.237	0.385	0.319	0.304	0.145	0.24	0.331	0.247	0.256	0.184	0.345	0.281	0.269	0.359	0.202	0.28	0.363	0.292	0.171	0.298	0.203	0.266	0.177	0.352	0.273	0.287	0.222	0.367	0.309	0.376	0.292	0.307	0.236	0.382	0.318
117680	0.278	-0.036	-0.12	0.093	-0.118	0.163	-0.035	-0.047	-0.202	0.064	-0.055	0.201	-0.011	-0.02	-0.193	0.082	-0.053	0.143	-0.079	0.223	0.267	0.022	0.037	-0.185	0.128	-0.046	0.052	0.309	-0.169	0.071	0.152	-0.038	-0.143	0.03	-0.203	-0.02	-0.238	0.07	-0.103	-0.098	-0.226	0.022	-0.075	0.107	-0.08	-0.071	-0.216	0.039	-0.072
117667	0.114	-0.177	-0.192	-0.031	-0.153	0.05	-0.123	-0.104	-0.188	0.009	-0.064	0.107	-0.096	-0.085	-0.199	0.02	-0.078	0.043	-0.226	0.031	0.102	-0.113	-0.075	-0.213	0.033	-0.08	-0.078	0.165	-0.219	-0.047	0.052	-0.089	-0.257	-0.047	-0.264	-0.117	-0.297	-0.018	-0.174	-0.152	-0.214	-0.028	-0.083	0.035	-0.153	-0.139	-0.23	-0.022	-0.102
93928	1.02	0.791	0.717	0.947	0.629	0.878	0.639	0.731	0.447	0.689	0.443	0.907	0.674	0.798	0.492	0.747	0.481	0.979	0.755	0.999	0.919	0.709	0.822	0.531	0.763	0.516	0.74	0.938	0.577	0.881	0.814	0.555	0.702	0.941	0.617	0.893	0.569	0.831	0.546	0.635	0.339	0.607	0.352	0.875	0.587	0.712	0.385	0.673	0.389
91208	0.515	0.295	0.222	0.402	0.174	0.413	0.237	0.242	0.046	0.281	0.112	0.44	0.253	0.255	0.038	0.291	0.102	0.435	0.267	0.479	0.477	0.296	0.322	0.095	0.348	0.155	0.318	0.508	0.097	0.343	0.364	0.154	0.202	0.361	0.122	0.328	0.099	0.35	0.149	0.16	-0.044	0.212	0.035	0.377	0.165	0.173	-0.047	0.221	0.028
91234	1.04	0.851	0.783	0.988	0.702	0.901	0.688	0.745	0.458	0.69	0.45	0.925	0.726	0.818	0.519	0.754	0.501	1.012	0.814	1.027	0.931	0.749	0.827	0.545	0.756	0.521	0.783	0.946	0.605	0.891	0.812	0.571	0.777	0.999	0.695	0.954	0.637	0.872	0.599	0.647	0.335	0.609	0.347	0.914	0.65	0.737	0.401	0.686	0.402
91110	0.124	-0.041	-0.068	0.059	-0.067	0.138	0.039	0.097	0.017	0.173	0.103	0.139	0.025	0.084	-0.012	0.161	0.078	0.061	-0.033	0.116	0.186	0.057	0.134	0.021	0.204	0.107	0.048	0.192	-0.004	0.126	0.198	0.085	-0.058	0.045	-0.084	0.045	-0.068	0.127	0.027	0.085	0.005	0.163	0.093	0.127	0.012	0.07	-0.025	0.151	0.067
91276	0.98	0.898	0.853	0.973	0.788	0.911	0.789	0.839	0.613	0.792	0.597	0.913	0.81	0.893	0.658	0.841	0.637	0.973	0.88	0.986	0.918	0.831	0.891	0.686	0.833	0.66	0.848	0.916	0.731	0.938	0.877	0.7	0.853	0.996	0.793	0.981	0.759	0.92	0.727	0.775	0.497	0.738	0.497	0.936	0.759	0.841	0.542	0.798	0.537
93847	0.415	0.039	-0.072	0.2	-0.154	0.251	-0.013	0.025	-0.181	0.108	-0.068	0.342	0.012	0.072	-0.193	0.147	-0.081	0.304	0	0.312	0.345	0.075	0.132	-0.101	0.196	-0.002	0.107	0.434	-0.103	0.185	0.241	-0.005	-0.068	0.203	-0.183	0.097	-0.208	0.165	-0.102	-0.058	-0.258	0.039	-0.132	0.257	-0.082	-0.015	-0.276	0.075	-0.15
91284	1.246	0.972	0.902	1.165	0.803	1.095	0.808	0.897	0.576	0.857	0.571	1.146	0.857	0.99	0.633	0.939	0.621	1.221	0.922	1.204	1.122	0.879	0.988	0.673	0.929	0.659	0.923	1.161	0.728	1.069	1.001	0.707	0.863	1.167	0.775	1.092	0.711	1.034	0.69	0.767	0.434	0.747	0.45	1.102	0.747	0.872	0.492	0.838	0.501
93898	0.985	0.941	0.913	1.008	0.86	0.956	0.857	0.888	0.722	0.838	0.688	0.953	0.872	0.93	0.76	0.879	0.724	1.002	0.932	0.996	0.942	0.885	0.909	0.777	0.855	0.737	0.896	0.935	0.812	0.944	0.89	0.771	0.927	1.043	0.886	1.031	0.861	0.975	0.819	0.853	0.64	0.805	0.611	0.99	0.845	0.907	0.684	0.857	0.653
93848	0.866	0.785	0.758	0.865	0.714	0.813	0.705	0.759	0.594	0.721	0.58	0.806	0.72	0.791	0.628	0.749	0.609	0.856	0.771	0.879	0.826	0.732	0.793	0.637	0.75	0.616	0.744	0.815	0.669	0.821	0.775	0.644	0.746	0.862	0.709	0.853	0.681	0.806	0.656	0.706	0.517	0.678	0.516	0.814	0.68	0.751	0.555	0.716	0.547
91158	0.559	0.468	0.457	0.506	0.456	0.56	0.492	0.469	0.41	0.524	0.474	0.593	0.52	0.494	0.428	0.548	0.491	0.543	0.432	0.517	0.57	0.497	0.473	0.407	0.53	0.474	0.53	0.607	0.43	0.503	0.558	0.496	0.455	0.531	0.445	0.494	0.415	0.552	0.483	0.459	0.401	0.517	0.466	0.584	0.51	0.484	0.418	0.54	0.484
91159	0.618	0.493	0.443	0.548	0.408	0.538	0.419	0.4	0.246	0.409	0.276	0.56	0.446	0.431	0.279	0.437	0.304	0.572	0.464	0.596	0.581	0.464	0.46	0.3	0.461	0.322	0.489	0.6	0.333	0.49	0.488	0.35	0.4	0.491	0.345	0.461	0.309	0.462	0.328	0.296	0.145	0.318	0.186	0.488	0.359	0.331	0.178	0.348	0.214
91165	0.319	-0.021	-0.113	0.143	-0.163	0.221	-0.031	-0.054	-0.289	0.068	-0.128	0.267	0.003	-0.012	-0.271	0.101	-0.116	0.201	-0.074	0.258	0.314	0.039	0.052	-0.232	0.153	-0.081	0.081	0.363	-0.205	0.101	0.191	-0.061	-0.176	0.052	-0.267	-0.007	-0.308	0.098	-0.156	-0.181	-0.389	-0.035	-0.212	0.146	-0.125	-0.143	-0.379	-0.006	-0.206
91162	0.266	-0.005	-0.059	0.115	-0.09	0.178	-0.007	-0.092	-0.238	0.004	-0.118	0.26	0.025	-0.039	-0.231	0.048	-0.115	0.21	-0.049	0.17	0.225	0.035	-0.052	-0.208	0.038	-0.094	0.071	0.307	-0.196	0.006	0.086	-0.086	-0.039	0.179	-0.094	0.082	-0.135	0.15	-0.037	-0.12	-0.264	-0.019	-0.141	0.233	-0.005	-0.066	-0.257	0.025	-0.138
91163	0.334	0.186	0.163	0.248	0.155	0.318	0.199	0.178	0.057	0.258	0.156	0.369	0.246	0.225	0.095	0.299	0.189	0.306	0.13	0.274	0.339	0.216	0.197	0.067	0.273	0.163	0.264	0.392	0.109	0.246	0.316	0.2	0.172	0.294	0.148	0.234	0.094	0.307	0.187	0.164	0.042	0.247	0.144	0.359	0.234	0.212	0.081	0.289	0.178
91167	0.398	0.263	0.195	0.28	0.14	0.295	0.179	0.15	0.042	0.19	0.102	0.337	0.223	0.189	0.076	0.222	0.129	0.329	0.213	0.354	0.361	0.24	0.22	0.098	0.249	0.149	0.282	0.399	0.134	0.258	0.281	0.178	0.228	0.298	0.158	0.246	0.104	0.267	0.147	0.117	0.009	0.162	0.075	0.311	0.191	0.157	0.043	0.194	0.101
91269	0.842	0.695	0.639	0.794	0.573	0.755	0.574	0.607	0.375	0.584	0.372	0.782	0.613	0.676	0.424	0.648	0.416	0.821	0.661	0.826	0.782	0.631	0.676	0.45	0.644	0.439	0.664	0.801	0.499	0.738	0.702	0.483	0.621	0.809	0.548	0.759	0.493	0.722	0.475	0.516	0.249	0.5	0.256	0.771	0.526	0.6	0.301	0.577	0.302
91253	0.684	0.705	0.709	0.725	0.702	0.703	0.703	0.742	0.699	0.717	0.678	0.683	0.691	0.742	0.703	0.717	0.683	0.702	0.72	0.706	0.684	0.7	0.732	0.707	0.706	0.686	0.687	0.664	0.709	0.73	0.705	0.689	0.717	0.735	0.718	0.754	0.725	0.73	0.704	0.743	0.671	0.718	0.652	0.713	0.698	0.75	0.682	0.726	0.663
91258	0.96	0.851	0.812	0.952	0.753	0.887	0.725	0.786	0.547	0.732	0.512	0.892	0.756	0.849	0.608	0.792	0.568	0.951	0.828	0.969	0.9	0.769	0.841	0.611	0.779	0.572	0.795	0.897	0.671	0.896	0.832	0.627	0.812	0.977	0.76	0.955	0.711	0.887	0.657	0.719	0.435	0.67	0.411	0.913	0.704	0.802	0.504	0.748	0.473
91332	0.322	0.218	0.172	0.246	0.149	0.279	0.195	0.194	0.114	0.236	0.164	0.296	0.209	0.212	0.128	0.252	0.175	0.266	0.2	0.302	0.329	0.237	0.239	0.145	0.276	0.193	0.252	0.346	0.161	0.258	0.292	0.206	0.207	0.255	0.161	0.235	0.144	0.269	0.185	0.184	0.105	0.228	0.156	0.286	0.199	0.202	0.119	0.243	0.167
91259	0.773	0.685	0.654	0.743	0.614	0.696	0.601	0.614	0.474	0.588	0.472	0.711	0.622	0.657	0.506	0.624	0.499	0.76	0.662	0.759	0.709	0.63	0.646	0.513	0.613	0.506	0.65	0.721	0.546	0.687	0.648	0.533	0.642	0.761	0.603	0.73	0.568	0.688	0.552	0.563	0.399	0.547	0.412	0.714	0.581	0.616	0.433	0.592	0.439
91333	0.649	0.351	0.284	0.483	0.229	0.469	0.275	0.257	0.127	0.28	0.174	0.549	0.297	0.324	0.128	0.332	0.17	0.579	0.314	0.552	0.527	0.325	0.321	0.169	0.332	0.209	0.353	0.611	0.179	0.395	0.392	0.212	0.246	0.472	0.177	0.375	0.153	0.376	0.189	0.17	0.059	0.207	0.119	0.456	0.205	0.234	0.056	0.256	0.111
89606	0.22	0.174	0.175	0.176	0.181	0.209	0.171	0.123	0.087	0.168	0.138	0.246	0.208	0.154	0.115	0.194	0.161	0.219	0.129	0.175	0.207	0.169	0.117	0.08	0.162	0.132	0.207	0.246	0.11	0.15	0.189	0.156	0.141	0.188	0.143	0.142	0.098	0.179	0.143	0.096	0.062	0.144	0.117	0.218	0.181	0.127	0.089	0.17	0.139
93734	0.683	0.716	0.725	0.709	0.725	0.671	0.697	0.745	0.74	0.702	0.7	0.66	0.686	0.743	0.742	0.701	0.702	0.696	0.729	0.697	0.66	0.689	0.736	0.739	0.695	0.699	0.678	0.649	0.74	0.734	0.693	0.7	0.737	0.734	0.744	0.743	0.752	0.701	0.71	0.754	0.725	0.712	0.688	0.694	0.704	0.759	0.734	0.717	0.696
90397	0.706	0.688	0.674	0.708	0.652	0.689	0.652	0.696	0.618	0.676	0.6	0.687	0.656	0.715	0.636	0.695	0.618	0.704	0.687	0.711	0.691	0.668	0.715	0.65	0.692	0.631	0.67	0.688	0.665	0.732	0.71	0.647	0.677	0.719	0.657	0.714	0.646	0.695	0.628	0.669	0.567	0.65	0.552	0.701	0.64	0.698	0.588	0.679	0.572
93765	0.773	0.44	0.328	0.57	0.242	0.558	0.294	0.347	0.094	0.368	0.146	0.643	0.341	0.429	0.134	0.437	0.177	0.666	0.385	0.687	0.659	0.392	0.468	0.188	0.47	0.226	0.439	0.735	0.232	0.547	0.538	0.261	0.317	0.542	0.197	0.438	0.143	0.443	0.181	0.228	0.001	0.265	0.066	0.534	0.226	0.31	0.037	0.334	0.093
89667	0.817	0.338	0.213	0.563	0.122	0.541	0.201	0.186	-0.084	0.225	-0.012	0.636	0.223	0.25	-0.11	0.276	-0.04	0.672	0.296	0.704	0.66	0.303	0.322	-0.009	0.337	0.055	0.337	0.76	-0.021	0.402	0.404	0.04	0.134	0.516	-0.005	0.399	-0.027	0.397	0.016	0.003	-0.261	0.067	-0.162	0.498	0.029	0.06	-0.298	0.113	-0.201
91290	0.749	0.654	0.617	0.716	0.573	0.687	0.556	0.567	0.376	0.545	0.365	0.696	0.591	0.606	0.427	0.583	0.413	0.724	0.624	0.746	0.716	0.596	0.618	0.425	0.592	0.41	0.627	0.72	0.475	0.653	0.626	0.457	0.587	0.699	0.542	0.675	0.493	0.647	0.472	0.483	0.269	0.465	0.264	0.671	0.519	0.532	0.323	0.512	0.315
93097	0.748	0.646	0.618	0.703	0.585	0.656	0.556	0.561	0.404	0.538	0.413	0.689	0.588	0.607	0.448	0.576	0.448	0.743	0.61	0.713	0.663	0.58	0.587	0.439	0.559	0.441	0.61	0.692	0.483	0.63	0.595	0.476	0.599	0.728	0.565	0.682	0.518	0.639	0.505	0.509	0.329	0.497	0.351	0.678	0.544	0.563	0.377	0.541	0.39
93797	0.64	0.582	0.529	0.582	0.475	0.563	0.504	0.514	0.453	0.5	0.442	0.573	0.513	0.523	0.461	0.508	0.449	0.592	0.572	0.63	0.611	0.554	0.564	0.503	0.547	0.489	0.564	0.62	0.512	0.573	0.556	0.497	0.561	0.571	0.506	0.561	0.496	0.544	0.482	0.496	0.437	0.482	0.427	0.554	0.491	0.504	0.445	0.49	0.433
93796	1.088	0.805	0.697	0.924	0.604	0.936	0.697	0.72	0.507	0.743	0.549	0.997	0.726	0.792	0.531	0.81	0.571	0.991	0.771	1.025	1.029	0.796	0.825	0.603	0.84	0.638	0.827	1.087	0.632	0.897	0.907	0.664	0.721	0.924	0.609	0.855	0.58	0.875	0.621	0.648	0.444	0.68	0.493	0.938	0.648	0.719	0.465	0.745	0.513
93871	0	-0.075	-0.084	-0.058	-0.076	0.016	-0.028	-0.049	-0.086	0.033	0.007	0.046	-0.004	-0.04	-0.085	0.039	0.006	-0.02	-0.109	-0.039	0.03	-0.024	-0.041	-0.09	0.039	0.003	0.003	0.061	-0.086	-0.029	0.046	0.004	-0.104	-0.052	-0.112	-0.089	-0.143	-0.011	-0.051	-0.071	-0.103	0.015	-0.007	0.019	-0.028	-0.063	-0.103	0.019	-0.009
93886	0.813	0.811	0.803	0.837	0.785	0.787	0.737	0.77	0.645	0.723	0.612	0.787	0.757	0.805	0.687	0.757	0.651	0.834	0.794	0.819	0.769	0.747	0.773	0.674	0.725	0.638	0.765	0.767	0.714	0.803	0.754	0.675	0.811	0.879	0.794	0.869	0.76	0.816	0.716	0.754	0.585	0.71	0.559	0.827	0.749	0.802	0.631	0.754	0.6
93795	0.8	0.672	0.629	0.76	0.574	0.726	0.592	0.592	0.431	0.578	0.435	0.746	0.609	0.636	0.451	0.617	0.452	0.782	0.655	0.784	0.746	0.633	0.643	0.49	0.621	0.489	0.648	0.761	0.511	0.684	0.658	0.507	0.627	0.76	0.575	0.731	0.553	0.702	0.543	0.535	0.377	0.528	0.389	0.729	0.562	0.582	0.396	0.57	0.404
90649	1.002	0.744	0.665	0.903	0.582	0.837	0.576	0.607	0.294	0.584	0.32	0.889	0.632	0.696	0.349	0.66	0.364	0.961	0.681	0.953	0.878	0.648	0.687	0.374	0.649	0.39	0.702	0.922	0.433	0.773	0.722	0.438	0.619	0.914	0.524	0.835	0.451	0.781	0.449	0.483	0.145	0.481	0.194	0.851	0.511	0.583	0.196	0.566	0.234
90642	0.515	0.29	0.202	0.364	0.137	0.375	0.18	0.192	0.027	0.221	0.068	0.438	0.222	0.238	0.059	0.263	0.096	0.432	0.245	0.454	0.458	0.262	0.28	0.093	0.301	0.128	0.303	0.514	0.128	0.326	0.343	0.159	0.189	0.337	0.096	0.262	0.046	0.282	0.079	0.105	-0.045	0.144	0.003	0.351	0.124	0.153	-0.011	0.186	0.033
89845	0.803	0.721	0.694	0.799	0.655	0.737	0.636	0.658	0.497	0.621	0.494	0.746	0.655	0.7	0.532	0.656	0.522	0.807	0.703	0.801	0.736	0.66	0.686	0.54	0.641	0.527	0.675	0.739	0.574	0.722	0.671	0.555	0.682	0.814	0.644	0.789	0.611	0.731	0.587	0.607	0.418	0.582	0.431	0.753	0.616	0.66	0.456	0.626	0.462
89831	0.914	0.863	0.833	0.948	0.778	0.885	0.782	0.797	0.623	0.749	0.601	0.87	0.789	0.822	0.65	0.773	0.625	0.927	0.863	0.939	0.874	0.811	0.824	0.682	0.769	0.65	0.813	0.855	0.705	0.842	0.787	0.671	0.828	0.942	0.785	0.949	0.772	0.887	0.734	0.753	0.539	0.713	0.529	0.884	0.747	0.787	0.571	0.743	0.557
89846	0.693	0.519	0.475	0.617	0.432	0.599	0.423	0.405	0.224	0.406	0.24	0.643	0.462	0.467	0.258	0.461	0.267	0.662	0.477	0.652	0.631	0.468	0.455	0.269	0.45	0.283	0.506	0.67	0.305	0.517	0.505	0.312	0.434	0.614	0.382	0.554	0.328	0.539	0.327	0.307	0.121	0.317	0.148	0.596	0.376	0.376	0.155	0.378	0.174
90637	1.019	0.737	0.656	0.906	0.568	0.836	0.563	0.612	0.292	0.588	0.321	0.888	0.622	0.714	0.354	0.674	0.371	0.964	0.67	0.97	0.887	0.636	0.7	0.373	0.658	0.39	0.693	0.932	0.44	0.801	0.743	0.445	0.606	0.92	0.509	0.832	0.426	0.775	0.428	0.478	0.127	0.478	0.185	0.852	0.498	0.596	0.189	0.577	0.235
90455	0.709	0.709	0.697	0.716	0.669	0.702	0.684	0.697	0.643	0.685	0.634	0.693	0.684	0.708	0.656	0.696	0.646	0.706	0.711	0.721	0.706	0.699	0.714	0.667	0.7	0.657	0.698	0.695	0.679	0.722	0.708	0.669	0.707	0.723	0.69	0.726	0.685	0.713	0.674	0.688	0.619	0.678	0.612	0.711	0.68	0.706	0.635	0.695	0.628
90479	0.88	0.796	0.75	0.856	0.686	0.803	0.69	0.728	0.54	0.693	0.534	0.817	0.714	0.786	0.584	0.744	0.572	0.87	0.774	0.873	0.815	0.733	0.781	0.61	0.735	0.593	0.753	0.823	0.654	0.834	0.782	0.631	0.74	0.864	0.682	0.833	0.645	0.785	0.624	0.657	0.436	0.634	0.446	0.814	0.656	0.724	0.482	0.692	0.485
90477	0.839	0.8	0.78	0.852	0.74	0.795	0.721	0.746	0.598	0.701	0.577	0.793	0.736	0.784	0.637	0.735	0.61	0.847	0.789	0.848	0.79	0.741	0.771	0.643	0.721	0.614	0.752	0.784	0.68	0.803	0.749	0.646	0.791	0.884	0.759	0.875	0.73	0.816	0.692	0.715	0.526	0.676	0.516	0.826	0.719	0.765	0.57	0.72	0.554
91059	0.79	0.733	0.703	0.776	0.657	0.744	0.651	0.697	0.556	0.67	0.538	0.765	0.677	0.737	0.589	0.709	0.569	0.795	0.71	0.777	0.744	0.68	0.725	0.608	0.694	0.585	0.704	0.759	0.639	0.759	0.728	0.615	0.706	0.808	0.662	0.775	0.628	0.743	0.603	0.657	0.485	0.632	0.471	0.776	0.637	0.707	0.518	0.68	0.501
90641	0.843	0.498	0.451	0.692	0.42	0.676	0.443	0.44	0.293	0.459	0.331	0.744	0.461	0.494	0.288	0.505	0.326	0.769	0.471	0.762	0.734	0.482	0.486	0.306	0.497	0.344	0.505	0.806	0.305	0.549	0.551	0.343	0.396	0.691	0.351	0.608	0.327	0.606	0.358	0.372	0.242	0.404	0.289	0.679	0.378	0.428	0.237	0.452	0.284
91027	0.869	0.691	0.622	0.781	0.55	0.719	0.546	0.544	0.328	0.522	0.345	0.756	0.587	0.611	0.379	0.578	0.385	0.823	0.648	0.838	0.763	0.606	0.624	0.4	0.586	0.404	0.644	0.793	0.452	0.687	0.639	0.445	0.593	0.779	0.513	0.715	0.454	0.664	0.445	0.438	0.21	0.436	0.248	0.721	0.495	0.516	0.262	0.5	0.289
91035	0.434	0.225	0.131	0.295	0.054	0.336	0.169	0.16	0.005	0.227	0.094	0.362	0.189	0.18	0.014	0.242	0.098	0.328	0.195	0.402	0.425	0.248	0.265	0.084	0.313	0.16	0.27	0.451	0.096	0.288	0.331	0.169	0.18	0.284	0.084	0.251	0.058	0.299	0.13	0.118	-0.033	0.193	0.062	0.325	0.149	0.138	-0.027	0.208	0.065
90968	0.719	0.742	0.743	0.762	0.73	0.753	0.749	0.777	0.724	0.766	0.715	0.728	0.736	0.775	0.73	0.765	0.722	0.736	0.759	0.746	0.734	0.751	0.771	0.739	0.758	0.731	0.736	0.71	0.743	0.767	0.755	0.735	0.75	0.767	0.746	0.788	0.752	0.778	0.744	0.772	0.69	0.761	0.681	0.759	0.74	0.778	0.701	0.768	0.693
91082	0.818	0.762	0.745	0.844	0.718	0.795	0.705	0.788	0.638	0.745	0.616	0.786	0.711	0.811	0.664	0.766	0.638	0.832	0.76	0.833	0.783	0.723	0.802	0.678	0.754	0.651	0.725	0.771	0.7	0.819	0.77	0.671	0.74	0.829	0.715	0.835	0.703	0.789	0.674	0.757	0.584	0.72	0.57	0.785	0.685	0.787	0.614	0.747	0.596
89372	0.751	0.685	0.653	0.743	0.612	0.696	0.59	0.629	0.462	0.597	0.454	0.708	0.62	0.671	0.5	0.635	0.487	0.753	0.657	0.746	0.698	0.621	0.656	0.507	0.619	0.492	0.648	0.706	0.546	0.693	0.652	0.526	0.653	0.771	0.609	0.746	0.566	0.698	0.541	0.592	0.384	0.565	0.387	0.723	0.58	0.645	0.424	0.612	0.421
89428	1.051	0.777	0.699	0.96	0.616	0.912	0.637	0.69	0.393	0.674	0.413	0.944	0.676	0.773	0.444	0.745	0.455	0.996	0.737	1.025	0.967	0.715	0.783	0.475	0.751	0.488	0.749	0.989	0.528	0.859	0.817	0.532	0.674	0.954	0.582	0.896	0.527	0.859	0.528	0.574	0.265	0.575	0.305	0.909	0.575	0.668	0.317	0.656	0.348
89374	0.822	0.748	0.717	0.815	0.673	0.766	0.652	0.701	0.528	0.661	0.506	0.772	0.676	0.741	0.565	0.698	0.539	0.819	0.726	0.824	0.771	0.684	0.732	0.572	0.687	0.546	0.706	0.773	0.61	0.767	0.719	0.58	0.717	0.848	0.673	0.829	0.635	0.776	0.598	0.661	0.44	0.625	0.427	0.797	0.634	0.715	0.481	0.674	0.463
117489	0.139	-0.241	-0.374	-0.092	-0.425	-0.003	-0.249	-0.222	-0.384	-0.094	-0.233	0.032	-0.251	-0.224	-0.427	-0.101	-0.274	-0.044	-0.26	0.082	0.142	-0.148	-0.084	-0.323	0.018	-0.182	-0.139	0.186	-0.354	-0.071	0.025	-0.213	-0.385	-0.204	-0.516	-0.243	-0.509	-0.13	-0.359	-0.311	-0.44	-0.168	-0.28	-0.104	-0.373	-0.324	-0.492	-0.184	-0.329
117487	0.183	-0.17	-0.254	-0.05	-0.253	0.083	-0.123	-0.159	-0.31	0.004	-0.132	0.138	-0.103	-0.142	-0.327	0.019	-0.147	0.014	-0.212	0.104	0.206	-0.062	-0.058	-0.303	0.083	-0.122	-0.028	0.274	-0.307	-0.023	0.113	-0.126	-0.225	-0.052	-0.302	-0.111	-0.324	0.035	-0.156	-0.19	-0.333	-0.02	-0.149	0.085	-0.14	-0.177	-0.354	-0.008	-0.168
117472	0.664	0.336	0.249	0.511	0.193	0.526	0.25	0.291	0.043	0.343	0.134	0.586	0.297	0.33	0.049	0.375	0.135	0.58	0.271	0.596	0.594	0.316	0.377	0.092	0.411	0.174	0.369	0.654	0.107	0.423	0.449	0.183	0.204	0.472	0.113	0.4	0.06	0.434	0.14	0.197	-0.032	0.266	0.073	0.494	0.181	0.229	-0.036	0.291	0.065
89832	0.147	-0.247	-0.323	-0.091	-0.363	-0.018	-0.268	-0.232	-0.438	-0.122	-0.301	0.078	-0.231	-0.184	-0.427	-0.084	-0.297	0.022	-0.3	0.039	0.093	-0.204	-0.117	-0.392	-0.025	-0.261	-0.162	0.186	-0.374	-0.065	0.016	-0.25	-0.319	-0.053	-0.396	-0.169	-0.442	-0.085	-0.328	-0.272	-0.464	-0.155	-0.322	0.013	-0.293	-0.225	-0.455	-0.118	-0.32
117482	0.048	-0.166	-0.194	-0.079	-0.163	-0.019	-0.143	-0.067	-0.145	0.01	-0.06	0.003	-0.129	-0.062	-0.15	0.012	-0.068	-0.05	-0.189	0.017	0.065	-0.121	-0.019	-0.162	0.051	-0.075	-0.103	0.091	-0.163	-0.008	0.058	-0.078	-0.182	-0.08	-0.207	-0.108	-0.224	-0.045	-0.151	-0.088	-0.15	-0.007	-0.064	-0.022	-0.139	-0.082	-0.154	-0.004	-0.07
117441	0.089	-0.043	-0.085	-0.006	-0.078	0.129	0.055	-0.107	-0.111	0.052	0.043	0.141	0.053	-0.117	-0.131	0.041	0.024	0.014	-0.051	0.064	0.185	0.083	-0.089	-0.122	0.068	0.034	0.084	0.201	-0.138	-0.093	0.06	0.018	-0.088	-0.049	-0.121	-0.066	-0.122	0.082	0.028	-0.139	-0.125	0.028	0.031	0.091	0.024	-0.151	-0.146	0.016	0.012
116921	0.066	-0.063	-0.053	0.132	0.011	0.248	0.157	0.059	0.003	0.186	0.138	0.192	0.089	-0.03	-0.096	0.113	0.058	0.066	0.015	0.128	0.242	0.144	0.023	-0.04	0.156	0.102	0.077	0.188	-0.143	-0.068	0.08	0.017	-0.111	0.039	-0.077	0.106	0.004	0.23	0.141	0.042	-0.01	0.176	0.129	0.172	0.071	-0.047	-0.109	0.102	0.049
116932	0.543	0.193	0.124	0.348	0.093	0.397	0.175	0.15	0.013	0.237	0.121	0.464	0.198	0.196	0.026	0.272	0.127	0.432	0.157	0.462	0.489	0.233	0.245	0.048	0.313	0.152	0.259	0.554	0.067	0.296	0.352	0.163	0.094	0.316	0.025	0.227	-0.007	0.299	0.097	0.078	-0.038	0.182	0.082	0.37	0.118	0.125	-0.027	0.216	0.086
116941	0.212	-0.062	-0.11	0.083	-0.125	0.168	-0.009	-0.04	-0.15	0.073	-0.029	0.183	-0.01	-0.046	-0.174	0.067	-0.051	0.103	-0.071	0.187	0.253	0.029	0.037	-0.141	0.136	-0.018	0.034	0.273	-0.159	0.04	0.137	-0.035	-0.171	-0.024	-0.217	-0.044	-0.218	0.06	-0.101	-0.123	-0.205	0.003	-0.077	0.074	-0.103	-0.129	-0.229	-0.004	-0.099
116710	0.215	-0.022	-0.089	0.073	-0.117	0.135	-0.035	-0.07	-0.161	0.018	-0.06	0.173	-0.013	-0.053	-0.164	0.028	-0.067	0.12	-0.057	0.167	0.216	0.022	-0.002	-0.133	0.075	-0.034	0.048	0.254	-0.13	0.02	0.091	-0.037	-0.114	-0.001	-0.178	-0.04	-0.202	0.036	-0.106	-0.133	-0.21	-0.036	-0.103	0.066	-0.091	-0.124	-0.212	-0.033	-0.109
158031	0.22	-0.013	-0.059	0.134	-0.059	0.199	0.059	-0.046	-0.124	0.068	0.014	0.201	0.041	-0.089	-0.19	0.027	-0.046	0.145	-0.01	0.2	0.251	0.087	-0.032	-0.141	0.076	-0.002	0.075	0.261	-0.201	-0.066	0.042	-0.058	-0.087	0.056	-0.125	0.057	-0.1	0.14	0.02	-0.082	-0.143	0.042	0.001	0.131	-0.009	-0.135	-0.218	-0.007	-0.065
156513	0.124	0.022	0.019	0.038	0.05	0.167	0.115	0.087	0.047	0.217	0.177	0.207	0.145	0.125	0.074	0.251	0.201	0.085	-0.019	0.072	0.192	0.113	0.104	0.029	0.23	0.165	0.148	0.236	0.061	0.148	0.268	0.193	0.018	0.081	0.017	0.034	-0.018	0.165	0.115	0.086	0.048	0.218	0.179	0.206	0.145	0.124	0.074	0.251	0.202
116942	0.073	-0.281	-0.345	-0.121	-0.335	0.01	-0.211	-0.212	-0.342	-0.057	-0.178	0.071	-0.199	-0.221	-0.372	-0.068	-0.207	-0.046	-0.311	-0.01	0.103	-0.161	-0.147	-0.342	-0.003	-0.174	-0.142	0.169	-0.364	-0.147	-0.006	-0.197	-0.334	-0.121	-0.397	-0.196	-0.416	-0.053	-0.253	-0.229	-0.34	-0.072	-0.177	0.008	-0.243	-0.239	-0.369	-0.084	-0.205
113884	0.007	-0.303	-0.345	-0.066	-0.338	0.043	-0.167	-0.281	-0.383	-0.125	-0.215	0.043	-0.204	-0.346	-0.477	-0.182	-0.297	-0.061	-0.276	-0.007	0.093	-0.142	-0.264	-0.396	-0.109	-0.227	-0.17	0.101	-0.485	-0.319	-0.158	-0.306	-0.427	-0.245	-0.465	-0.226	-0.422	-0.089	-0.26	-0.371	-0.42	-0.198	-0.245	-0.11	-0.303	-0.447	-0.505	-0.264	-0.32
113836	0.444	0.154	0.039	0.224	-0.032	0.267	0.076	-0.005	-0.099	0.083	0	0.315	0.098	0.006	-0.115	0.088	-0.018	0.283	0.112	0.379	0.397	0.167	0.122	-0.036	0.188	0.054	0.199	0.452	-0.039	0.148	0.207	0.047	0.064	0.184	-0.051	0.129	-0.074	0.187	0.006	-0.06	-0.131	0.037	-0.027	0.231	0.021	-0.057	-0.154	0.036	-0.051
116991	0.267	0.14	0.138	0.247	0.148	0.348	0.274	0.151	0.124	0.27	0.238	0.335	0.247	0.102	0.063	0.232	0.191	0.232	0.168	0.274	0.372	0.271	0.152	0.101	0.274	0.221	0.247	0.365	0.04	0.107	0.239	0.172	0.056	0.139	0.063	0.163	0.102	0.284	0.223	0.082	0.074	0.218	0.202	0.262	0.19	0.028	0.011	0.175	0.151
116967	0.876	0.594	0.532	0.758	0.472	0.726	0.524	0.505	0.304	0.515	0.344	0.767	0.526	0.544	0.273	0.547	0.315	0.805	0.582	0.826	0.78	0.571	0.582	0.344	0.577	0.377	0.579	0.825	0.321	0.634	0.621	0.355	0.489	0.757	0.424	0.705	0.428	0.686	0.444	0.419	0.208	0.448	0.269	0.73	0.438	0.449	0.173	0.472	0.236
116937	0.136	-0.015	-0.04	0.062	-0.011	0.136	0.065	-0.039	-0.078	0.059	0.029	0.159	0.05	-0.055	-0.101	0.043	0.008	0.091	-0.004	0.101	0.169	0.082	-0.041	-0.096	0.057	0.014	0.069	0.196	-0.117	-0.054	0.043	-0.005	-0.054	0.054	-0.068	0.025	-0.053	0.106	0.043	-0.05	-0.081	0.05	0.028	0.128	0.027	-0.067	-0.104	0.034	0.007
116711	0.044	-0.144	-0.173	-0.044	-0.149	0.058	-0.045	-0.054	-0.118	0.058	0.007	0.07	-0.051	-0.071	-0.157	0.04	-0.029	-0.023	-0.151	0.017	0.107	-0.027	-0.026	-0.133	0.079	-0.005	-0.026	0.125	-0.167	-0.036	0.068	-0.036	-0.183	-0.071	-0.209	-0.087	-0.203	0.022	-0.07	-0.076	-0.129	0.039	-0.003	0.031	-0.082	-0.097	-0.171	0.018	-0.042
115907	0.056	-0.068	-0.063	0.006	-0.024	0.035	-0.058	0.053	-0.008	0.091	0.031	0.066	-0.037	0.068	-0.003	0.102	0.032	0.041	-0.099	0.015	0.044	-0.067	0.034	-0.047	0.074	-0.003	-0.04	0.079	-0.038	0.054	0.09	0.002	-0.098	0.004	-0.09	-0.03	-0.113	0.002	-0.08	0.029	-0.019	0.07	0.022	0.031	-0.062	0.042	-0.018	0.079	0.02
115899	0.538	0.093	-0.02	0.322	-0.079	0.337	-0.006	0.015	-0.281	0.098	-0.144	0.4	0.043	0.044	-0.294	0.117	-0.161	0.4	0.019	0.46	0.45	0.082	0.139	-0.23	0.196	-0.103	0.138	0.513	-0.228	0.181	0.227	-0.108	-0.12	0.21	-0.241	0.129	-0.3	0.176	-0.184	-0.155	-0.429	-0.041	-0.263	0.239	-0.143	-0.14	-0.442	-0.034	-0.281
115896	0.355	0.032	-0.065	0.143	-0.11	0.2	-0.039	-0.044	-0.223	0.061	-0.086	0.266	0.02	0.004	-0.195	0.097	-0.068	0.224	-0.051	0.275	0.308	0.034	0.064	-0.18	0.147	-0.053	0.099	0.374	-0.142	0.119	0.189	-0.027	-0.084	0.101	-0.18	0.004	-0.258	0.085	-0.135	-0.136	-0.278	-0.013	-0.13	0.164	-0.075	-0.09	-0.258	0.021	-0.118
115305	0.396	0.329	0.347	0.351	0.365	0.413	0.365	0.322	0.291	0.38	0.35	0.459	0.402	0.362	0.322	0.411	0.374	0.408	0.276	0.332	0.399	0.346	0.299	0.264	0.363	0.329	0.389	0.451	0.299	0.344	0.4	0.358	0.334	0.414	0.353	0.357	0.307	0.418	0.371	0.329	0.299	0.386	0.356	0.464	0.408	0.368	0.329	0.418	0.38
115301	0.236	0.065	0.095	0.209	0.134	0.307	0.188	0.081	0.035	0.195	0.151	0.344	0.202	0.085	0.023	0.199	0.141	0.254	0.042	0.184	0.286	0.16	0.041	-0.011	0.164	0.115	0.178	0.33	-0.021	0.049	0.171	0.107	0.054	0.24	0.085	0.194	0.067	0.294	0.179	0.073	0.03	0.187	0.146	0.332	0.193	0.077	0.019	0.19	0.136
114926	0.051	-0.011	0.033	0.035	0.089	0.16	0.114	0.002	-0.02	0.136	0.116	0.203	0.152	0.034	0.007	0.159	0.135	0.092	-0.069	-0.014	0.115	0.069	-0.058	-0.08	0.086	0.066	0.113	0.165	-0.047	-0.018	0.114	0.09	-0.005	0.098	0.04	0.04	-0.011	0.165	0.12	0.01	-0.01	0.143	0.125	0.209	0.159	0.043	0.017	0.167	0.144
114550	0.156	-0.082	-0.113	0.092	-0.102	0.19	0.036	-0.077	-0.127	0.054	0.017	0.188	0.016	-0.12	-0.186	0.014	-0.034	0.096	-0.073	0.144	0.229	0.052	-0.069	-0.147	0.057	0	0.038	0.234	-0.201	-0.105	0.023	-0.049	-0.173	-0.018	-0.196	-0.019	-0.175	0.101	-0.026	-0.133	-0.161	0.011	-0.008	0.095	-0.05	-0.179	-0.221	-0.032	-0.061
114544	0.252	0.088	0.061	0.147	0.069	0.227	0.119	0.081	0.026	0.182	0.133	0.266	0.148	0.104	0.036	0.197	0.138	0.199	0.04	0.194	0.265	0.136	0.085	0.006	0.186	0.119	0.171	0.309	0.022	0.115	0.207	0.129	0.052	0.16	0.032	0.108	-0.008	0.198	0.099	0.056	0.012	0.164	0.124	0.237	0.127	0.08	0.023	0.18	0.129
94051	0.192	0.019	0.051	0.198	0.097	0.252	0.133	0.066	-0.033	0.147	0.063	0.251	0.121	0.047	-0.067	0.127	0.032	0.2	0.025	0.186	0.238	0.099	0.031	-0.092	0.114	0.011	0.09	0.24	-0.125	0.015	0.096	-0.021	-0.016	0.168	0.021	0.164	0.029	0.224	0.107	0.038	-0.057	0.124	0.044	0.224	0.097	0.02	-0.088	0.106	0.014
93940	0.658	0.388	0.309	0.547	0.251	0.536	0.293	0.309	0.05	0.343	0.134	0.579	0.335	0.347	0.066	0.373	0.143	0.598	0.334	0.613	0.588	0.356	0.394	0.113	0.41	0.184	0.399	0.627	0.136	0.435	0.443	0.199	0.282	0.523	0.195	0.466	0.142	0.47	0.2	0.222	-0.031	0.275	0.071	0.517	0.24	0.257	-0.023	0.301	0.073
91187	0.058	-0.002	0.046	0.08	0.103	0.204	0.152	0.079	0.047	0.2	0.167	0.224	0.168	0.095	0.058	0.212	0.176	0.106	-0.025	0.03	0.16	0.108	0.022	-0.011	0.152	0.12	0.125	0.181	0.003	0.04	0.165	0.129	0.008	0.116	0.058	0.09	0.036	0.213	0.162	0.091	0.059	0.21	0.178	0.234	0.178	0.107	0.072	0.222	0.187
90176	0.012	-0.108	-0.062	0.071	-0.005	0.169	0.081	0.045	-0.026	0.154	0.094	0.15	0.053	0.021	-0.06	0.131	0.063	0.052	-0.079	0.03	0.13	0.038	-0.01	-0.086	0.105	0.042	0.009	0.11	-0.121	-0.034	0.081	0.009	-0.104	0.055	-0.056	0.073	-0.027	0.173	0.088	0.048	-0.02	0.157	0.099	0.154	0.06	0.024	-0.053	0.135	0.069
89698	0.353	0.284	0.337	0.445	0.383	0.569	0.503	0.395	0.363	0.505	0.463	0.538	0.467	0.343	0.307	0.469	0.425	0.402	0.336	0.398	0.53	0.461	0.347	0.312	0.469	0.426	0.422	0.496	0.25	0.289	0.428	0.381	0.278	0.397	0.333	0.441	0.382	0.567	0.5	0.389	0.358	0.5	0.459	0.534	0.463	0.337	0.303	0.464	0.42
87340	0.419	0.171	0.128	0.364	0.137	0.42	0.27	0.253	0.155	0.324	0.229	0.371	0.198	0.174	0.057	0.254	0.142	0.311	0.236	0.453	0.493	0.296	0.3	0.146	0.362	0.223	0.233	0.461	0.051	0.233	0.303	0.137	0.085	0.226	0.049	0.29	0.136	0.361	0.214	0.22	0.129	0.298	0.209	0.301	0.133	0.135	0.027	0.223	0.118
88618	0.12	-0.183	-0.263	-0.037	-0.279	-0.005	-0.189	-0.189	-0.305	-0.11	-0.203	0.005	-0.205	-0.204	-0.345	-0.132	-0.245	-0.016	-0.188	0.088	0.099	-0.137	-0.11	-0.29	-0.049	-0.196	-0.143	0.119	-0.321	-0.113	-0.059	-0.232	-0.273	-0.121	-0.345	-0.136	-0.331	-0.093	-0.254	-0.243	-0.333	-0.157	-0.226	-0.09	-0.277	-0.261	-0.373	-0.181	-0.27
84504	0.671	0.469	0.419	0.598	0.378	0.581	0.423	0.39	0.235	0.406	0.278	0.59	0.423	0.386	0.213	0.4	0.255	0.611	0.46	0.655	0.629	0.461	0.433	0.257	0.442	0.296	0.465	0.641	0.239	0.435	0.44	0.276	0.352	0.508	0.307	0.5	0.309	0.497	0.334	0.302	0.161	0.334	0.218	0.501	0.327	0.293	0.135	0.322	0.19
84502	0.138	0.074	0.108	0.16	0.15	0.268	0.217	0.157	0.116	0.27	0.232	0.273	0.22	0.159	0.116	0.271	0.231	0.168	0.068	0.128	0.24	0.187	0.116	0.072	0.236	0.197	0.19	0.246	0.073	0.12	0.238	0.196	0.072	0.164	0.106	0.156	0.101	0.265	0.216	0.156	0.118	0.269	0.234	0.27	0.219	0.159	0.118	0.27	0.233
157334	0.403	0.04	-0.028	0.214	-0.034	0.295	0.062	0.041	-0.135	0.161	0.016	0.355	0.091	0.057	-0.156	0.175	-0.002	0.285	-0.007	0.324	0.378	0.108	0.113	-0.129	0.214	0.022	0.145	0.445	-0.142	0.142	0.238	0.01	-0.07	0.172	-0.13	0.11	-0.155	0.213	-0.009	-0.032	-0.187	0.105	-0.024	0.265	0.009	-0.026	-0.216	0.111	-0.049
156508	0.238	-0.074	-0.162	0.055	-0.186	0.113	-0.074	-0.045	-0.171	0.044	-0.057	0.139	-0.074	-0.041	-0.195	0.04	-0.083	0.093	-0.094	0.193	0.227	-0.01	0.056	-0.14	0.125	-0.033	-0.001	0.26	-0.155	0.071	0.132	-0.052	-0.167	-0.024	-0.251	-0.054	-0.251	0.021	-0.14	-0.114	-0.206	-0.013	-0.087	0.039	-0.149	-0.118	-0.236	-0.023	-0.118
158025	0.296	0.035	0.006	0.157	0.027	0.25	0.068	-0.081	-0.174	0.054	-0.018	0.329	0.123	-0.05	-0.175	0.078	-0.021	0.251	-0.043	0.193	0.278	0.08	-0.108	-0.215	0.029	-0.054	0.143	0.365	-0.21	-0.069	0.06	-0.053	-0.108	0.091	-0.123	0.004	-0.18	0.125	-0.029	-0.178	-0.225	-0.022	-0.059	0.197	0.015	-0.159	-0.234	-0.009	-0.069
157236	0.143	0.008	0.045	0.248	0.102	0.357	0.267	0.232	0.172	0.337	0.281	0.275	0.178	0.133	0.068	0.255	0.196	0.155	0.114	0.234	0.342	0.236	0.204	0.128	0.313	0.245	0.144	0.261	0.017	0.102	0.228	0.153	-0.018	0.128	0.023	0.223	0.127	0.338	0.251	0.214	0.158	0.323	0.27	0.255	0.16	0.114	0.054	0.24	0.185
157217	0.313	0.055	0.036	0.233	0.064	0.301	0.15	0.097	0.027	0.201	0.143	0.308	0.134	0.066	-0.022	0.173	0.102	0.246	0.061	0.29	0.346	0.157	0.1	-0.009	0.201	0.114	0.147	0.362	-0.056	0.075	0.178	0.073	-0.032	0.15	-0.04	0.148	-0.015	0.235	0.101	0.072	0.02	0.183	0.141	0.233	0.075	0.032	-0.033	0.149	0.095
156526	0.285	0.196	0.173	0.209	0.175	0.255	0.198	0.154	0.126	0.212	0.189	0.292	0.223	0.181	0.144	0.233	0.202	0.254	0.16	0.236	0.277	0.212	0.155	0.118	0.212	0.182	0.241	0.318	0.142	0.189	0.239	0.199	0.17	0.227	0.151	0.183	0.121	0.234	0.181	0.136	0.113	0.197	0.178	0.27	0.204	0.162	0.13	0.218	0.191
156514	0.532	0.246	0.237	0.463	0.252	0.49	0.3	0.245	0.103	0.312	0.203	0.517	0.309	0.25	0.085	0.315	0.188	0.497	0.227	0.493	0.51	0.299	0.251	0.076	0.313	0.179	0.312	0.541	0.062	0.262	0.32	0.166	0.153	0.411	0.15	0.377	0.14	0.423	0.234	0.182	0.062	0.262	0.171	0.448	0.24	0.185	0.042	0.263	0.153
156527	0.203	-0.009	-0.053	0.079	-0.056	0.198	0.07	-0.093	-0.119	0.062	0.036	0.227	0.08	-0.096	-0.141	0.058	0.016	0.117	-0.033	0.157	0.258	0.101	-0.06	-0.129	0.088	0.031	0.118	0.294	-0.145	-0.053	0.091	0.016	-0.1	0.005	-0.138	-0.028	-0.147	0.113	0.008	-0.14	-0.145	0.026	0.016	0.137	0.012	-0.147	-0.169	0.018	-0.006
156523	0.269	0.162	0.221	0.367	0.282	0.449	0.359	0.264	0.223	0.349	0.308	0.417	0.318	0.199	0.154	0.297	0.253	0.325	0.216	0.313	0.403	0.312	0.207	0.165	0.303	0.262	0.268	0.368	0.09	0.135	0.245	0.2	0.151	0.314	0.212	0.356	0.262	0.442	0.353	0.255	0.216	0.342	0.303	0.408	0.311	0.19	0.149	0.29	0.249
157191	0.191	0.03	-0.001	0.141	0.003	0.174	0.072	-0.003	-0.062	0.066	0.021	0.163	0.049	-0.043	-0.113	0.025	-0.028	0.135	0.04	0.187	0.212	0.09	-0.018	-0.093	0.051	-0.006	0.074	0.209	-0.142	-0.053	0.014	-0.055	-0.038	0.062	-0.061	0.074	-0.035	0.12	0.03	-0.05	-0.091	0.028	-0.001	0.101	0	-0.099	-0.149	-0.021	-0.056
91100	0.961	0.836	0.788	0.935	0.721	0.878	0.737	0.818	0.637	0.778	0.621	0.883	0.751	0.855	0.661	0.81	0.642	0.94	0.824	0.964	0.899	0.783	0.873	0.701	0.822	0.678	0.794	0.897	0.724	0.904	0.849	0.698	0.781	0.934	0.72	0.913	0.697	0.862	0.674	0.754	0.556	0.726	0.553	0.881	0.694	0.803	0.582	0.768	0.575
113887	0.542	0.53	0.519	0.538	0.508	0.567	0.556	0.518	0.507	0.547	0.536	0.563	0.552	0.511	0.5	0.543	0.531	0.531	0.538	0.55	0.581	0.569	0.529	0.517	0.559	0.547	0.563	0.576	0.509	0.522	0.555	0.543	0.528	0.529	0.517	0.537	0.525	0.567	0.556	0.517	0.506	0.546	0.535	0.562	0.55	0.509	0.498	0.541	0.53
113838	0.032	-0.189	-0.185	0.025	-0.131	0.165	0.04	-0.045	-0.111	0.106	0.043	0.127	-0.021	-0.12	-0.207	0.045	-0.035	-0.019	-0.126	0.064	0.191	0.035	-0.037	-0.154	0.11	0.015	-0.021	0.162	-0.25	-0.103	0.055	-0.064	-0.252	-0.081	-0.242	-0.031	-0.165	0.125	0.001	-0.074	-0.133	0.086	0.028	0.081	-0.066	-0.154	-0.232	0.021	-0.054
93436	0.104	0.062	0.109	0.158	0.156	0.252	0.227	0.147	0.139	0.244	0.236	0.242	0.21	0.13	0.114	0.228	0.216	0.149	0.082	0.114	0.214	0.189	0.096	0.087	0.202	0.196	0.171	0.203	0.06	0.078	0.185	0.173	0.064	0.15	0.112	0.157	0.128	0.253	0.229	0.147	0.14	0.245	0.239	0.245	0.214	0.132	0.119	0.231	0.22
93317	0.186	-0.204	-0.211	0.103	-0.167	0.203	-0.044	-0.057	-0.208	0.081	-0.048	0.202	-0.071	-0.085	-0.264	0.054	-0.099	0.108	-0.191	0.169	0.252	-0.045	-0.021	-0.242	0.107	-0.072	-0.063	0.261	-0.292	-0.038	0.09	-0.118	-0.319	-0.023	-0.319	-0.026	-0.293	0.1	-0.129	-0.137	-0.267	0.018	-0.096	0.096	-0.159	-0.164	-0.321	-0.009	-0.145
93744	0.757	0.783	0.784	0.807	0.768	0.767	0.775	0.822	0.793	0.78	0.757	0.734	0.749	0.804	0.779	0.765	0.746	0.769	0.813	0.794	0.755	0.775	0.817	0.804	0.777	0.767	0.748	0.723	0.789	0.799	0.761	0.755	0.799	0.802	0.796	0.841	0.824	0.799	0.787	0.83	0.779	0.791	0.748	0.764	0.762	0.814	0.768	0.776	0.738
[truncated: 22 more columns]
